# Supplementary material for: Coexistence of genetically different Rhizophagus irregularis isolates induces genes involved in a putative fungal mating response
Source: ISME J. 2020 Jun 8;14(10):2381–94. doi: 10.1038/s41396-020-0694-3 (PMC7490403; doi:10.1038/s41396-020-0694-3)
Supplement: Supplementary file 4 — Supplementary file 2 [file 41396_2020_694_MOESM4_ESM.xlsx]

## Sheet: RNAseq reads per sample
Supplementary File 2. Summary of RNA sequencing results per sample
Cultivar	AMF treatment	Replicate	Total reads	Reads after trimming	Uniquely Mapped Reads to cassava genome	Uniquely Mapped Reads to cassava genome (%)	Multiple mapping reads to cassava genome	Unmapped reads to cassava	Unmapped reads to cassava(%)	Uniquely Mapped Reads to Rhizophagus irregularis	Uniquely Mapped Reads to Rhizophagus irregularis (%)	Multiple mapping reads to Rhizophagus irregularis	Number of features more/equal than 5 read
BRA337	B1	1	34559972	34111510	30742851	0.901246	618961	2775026	0.0813516	1748259	0.0512513	100400	12264
BRA337	B1	2	27748880	27011800	22956548	0.849871	491911	3593292	0.133027	2753647	0.101942	104591	11912
BRA337	B1	3	43709938	42155433	37815554	0.897051	826709	3608390	0.0855973	1221813	0.0289835	70145	10064
BRA337	Co-inoculation	1	38289370	37727481	33057928	0.876229	705717	3991386	0.105795	1771997	0.0469683	82357	12656
BRA337	Co-inoculation	2	31606532	30563445	23674910	0.774615	517917	6400062	0.209403	5347294	0.174957	242630	13932
BRA337	Co-inoculation	3	47347188	45976716	37353551	0.812445	928131	7762969	0.168846	3334061	0.0725163	183992	14951
BRA337	DAOM197198	1	46308316	44730613	40161605	0.897855	990455	3665920	0.0819555	1593362	0.0356213	118375	10790
BRA337	DAOM197198	2	36317180	35419763	32558113	0.919208	622984	2276632	0.0642758	1180724	0.0333352	69908	11060
BRA337	DAOM197198	3	33785394	32641447	30114690	0.922591	542072	2042989	0.0625888	556084	0.0170361	34454	9319
BRA337	Mock	1	36532769	36117584	34583010	0.957512	572852	986564	0.0273153	227	6.28503e-06	2497	1
BRA337	Mock	2	23320217	22690311	21452500	0.945448	425709	835634	0.0368278	821	3.61828e-05	16516	15
BRA337	Mock	3	36151390	35192493	33387651	0.948715	606300	1237600	0.0351666	342	9.71798e-06	2138	11
CM4574-7	B1	1	40430413	39090773	27388609	0.700641	701240	11069945	0.283186	5657291	0.144722	777175	15648
CM4574-7	B1	2	44790031	43157971	34742343	0.805004	689631	7800880	0.180752	5724899	0.13265	220545	14532
CM4574-7	B1	3	32205305	31050208	19444327	0.626222	509110	11141049	0.358808	7073999	0.227825	1877503	14602
CM4574-7	Co-inoculation	1	60214723	56382136	46310404	0.821367	1117710	9044217	0.160409	4309197	0.0764284	175441	16012
CM4574-7	Co-inoculation	2	53253625	49565179	40980631	0.826803	1062192	7621150	0.15376	4480803	0.0904022	184405	16204
CM4574-7	DAOM197198	1	40839777	38927154	35575752	0.913906	763209	2662430	0.0683952	882199	0.0226628	48322	12073
CM4574-7	DAOM197198	2	37658314	36410413	26643558	0.731757	580560	9246268	0.253946	6620187	0.181821	583901	16018
CM4574-7	DAOM197198	3	31441851	30371544	21242616	0.699425	507593	8673542	0.285581	6046812	0.199095	662107	15040
CM4574-7	Mock	1	57452191	56054857	52849465	0.942817	1022853	2255228	0.0402325	1993	3.55545e-05	31242	50
CM4574-7	Mock	2	41489178	39981500	37413778	0.935777	790781	1868973	0.0467459	671	1.67828e-05	12723	18
CM4574-7	Mock	3	35081188	33876084	30756350	0.907907	633111	2553150	0.0753673	1275	3.76372e-05	56183	33
COL2215	B1	1	29823942	28583246	18316718	0.64082	414983	9900841	0.346386	6283912	0.219846	206913	16897
COL2215	B1	2	60460037	58196617	44312682	0.761431	925390	13063999	0.22448	5760224	0.0989787	210566	16352
COL2215	B1	3	41154982	39766495	29855135	0.750761	685838	9276858	0.233283	7505702	0.188744	256024	15998
COL2215	Co-inoculation	1	40294385	37277052	27292921	0.732164	642394	9417037	0.252623	7836678	0.210228	288844	17603
COL2215	Co-inoculation	2	48004994	44173088	35377052	0.800873	797451	8098802	0.183342	6034689	0.136615	228434	14936
COL2215	Co-inoculation	3	54612209	50643493	38397739	0.758197	776117	11564319	0.228348	7248493	0.143128	257419	18120
COL2215	DAOM197198	1	60944908	58646271	47929526	0.817265	1047155	9807542	0.167232	5284332	0.0901052	207316	15417
COL2215	DAOM197198	2	42246294	40754264	33996155	0.834174	719953	6095289	0.149562	3500247	0.0858866	151821	11642
COL2215	DAOM197198	3	53012050	51446787	40430279	0.785866	956630	10132131	0.196944	7712207	0.149906	293558	13568
COL2215	Mock	1	42985350	41440746	38463353	0.928153	828677	2225808	0.0537106	4616	0.000111388	1300	622
COL2215	Mock	2	48007263	46342572	43559769	0.939951	803551	2060764	0.0444681	3277	7.07125e-05	6618	256

## Sheet: Stat.AnalysisRNAseq COL2215
Plant genotype COL2215
Statistical analysis
1. Total reads	a. ANOVA	Call:
		lm(formula = Total.reads ~ AMF.treatment, data = Seq_COL2215)
		Residuals:
		Min 1Q Median 3Q Max
		-13989045 -7342811 367798 6975013 16647050
		Coefficients:
		Estimate Std. Error t value Pr(>|t|)
		(Intercept) 52067751 6492484 8.02 0.0002 ***
		AMF.treatmentB1 -8254764 9181759 -0.90 0.4033
		AMF.treatmentCo-inoculation -4430555 9181759 -0.48 0.6465
		---
		Signif. codes: 0 ‘***’ 0.001 ‘**’ 0.01 ‘*’ 0.05 ‘.’ 0.1 ‘ ’ 1
		Residual standard error: 11200000 on 6 degrees of freedom
		(2 observations deleted due to missingness)
		Multiple R-squared: 0.119,	Adjusted R-squared: -0.175
		F-statistic: 0.405 on 2 and 6 DF, p-value: 0.684
	b. Tukey test	Tukey multiple comparisons of means
		95% family-wise confidence level
		Fit: aov(formula = model)
		$AMF.treatment
		diff lwr upr p adj
		B1-DAOM197198 -8254764 -36426919 19917392 0.661
		Co-inoculation-DAOM197198 -4430555 -32602710 23741601 0.882
		Co-inoculation-B1 3824209 -24347946 31996364 0.910
2. Unique mapped reads cassava	a. ANOVA	Call:
		lm(formula = Uniquely.Mapped.Reads.to.cassava.genome ~ AMF.treatment,
		data = Seq_COL2215)
		Residuals:
		Min 1Q Median 3Q Max
		-12511460 -6396316 -355041 4708502 13484504
		Coefficients:
		Estimate Std. Error t value Pr(>|t|)
		(Intercept) 40785320 5283651 7.72 0.00025 ***
		AMF.treatmentB1 -9957142 7472210 -1.33 0.23105
		AMF.treatmentCo-inoculation -7096083 7472210 -0.95 0.37895
		---
		Signif. codes: 0 ‘***’ 0.001 ‘**’ 0.01 ‘*’ 0.05 ‘.’ 0.1 ‘ ’ 1
		Residual standard error: 9150000 on 6 degrees of freedom
		(2 observations deleted due to missingness)
		Multiple R-squared: 0.239,	Adjusted R-squared: -0.0149
		F-statistic: 0.941 on 2 and 6 DF, p-value: 0.441
	b. Tukey test	Tukey multiple comparisons of means
		95% family-wise confidence level
		Fit: aov(formula = model)
		$AMF.treatment
		diff lwr upr p adj
		B1-DAOM197198 -9957142 -32883934 12969650 0.430
		Co-inoculation-DAOM197198 -7096083 -30022875 15830709 0.632
		Co-inoculation-B1 2861059 -20065733 25787851 0.923
3. Unique mapped reads R. irregularis	a. ANOVA	Call:
		lm(formula = Uniquely.Mapped.Reads.to.Rhizophagus.irregularis ~
		AMF.treatment, data = Seq_COL2215)
		Residuals:
		Min 1Q Median 3Q Max
		-1998682 -756389 -214597 796725 2213278
		Coefficients:
		Estimate Std. Error t value Pr(>|t|)
		(Intercept) 5498929 824378 6.67 0.00055 ***
		AMF.treatmentB1 1017684 1165846 0.87 0.41627
		AMF.treatmentCo-inoculation 1541025 1165846 1.32 0.23439
		---
		Signif. codes: 0 ‘***’ 0.001 ‘**’ 0.01 ‘*’ 0.05 ‘.’ 0.1 ‘ ’ 1
		Residual standard error: 1430000 on 6 degrees of freedom
		(2 observations deleted due to missingness)
		Multiple R-squared: 0.231,	Adjusted R-squared: -0.0247
		F-statistic: 0.904 on 2 and 6 DF, p-value: 0.454
	b. Tukey test	Tukey multiple comparisons of means
		95% family-wise confidence level
		Fit: aov(formula = model)
		$AMF.treatment
		diff lwr upr p adj
		B1-DAOM197198 1017684 -2559451 4594819 0.675
		Co-inoculation-DAOM197198 1541025 -2036110 5118159 0.435
		Co-inoculation-B1 523341 -3053794 4100475 0.897
4. Features more than five reads	a. ANOVA	Call:
		lm(formula = Number.of.features.more.equal.than.5.read ~ AMF.treatment,
		data = Seq_COL2215)
		Residuals:
		Min 1Q Median 3Q Max
		-1950.3 -417.7 25.7 716.7 1874.7
		Coefficients:
		Estimate Std. Error t value Pr(>|t|)
		(Intercept) 13542 862 15.71 4.2e-06 ***
		AMF.treatmentB1 2873 1219 2.36 0.057 .
		AMF.treatmentCo-inoculation 3344 1219 2.74 0.034 *
		---
		Signif. codes: 0 ‘***’ 0.001 ‘**’ 0.01 ‘*’ 0.05 ‘.’ 0.1 ‘ ’ 1
		Residual standard error: 1490 on 6 degrees of freedom
		(2 observations deleted due to missingness)
		Multiple R-squared: 0.595,	Adjusted R-squared: 0.46
		F-statistic: 4.41 on 2 and 6 DF, p-value: 0.0664
	b. Tukey test	Tukey multiple comparisons of means
		95% family-wise confidence level
		Fit: aov(formula = model)
		$AMF.treatment
		diff lwr upr p adj
		B1-DAOM197198 2873 -867 6614 0.123
		Co-inoculation-DAOM197198 3344 -397 7085 0.075
		Co-inoculation-B1 471 -3270 4211 0.922

## Sheet: Stat.AnalysisRNAseq CM4574
Plant genotype CM4574
Statistical analysis
1. Total reads	a. ANOVA	Call:
		lm(formula = Total.reads ~ AMF.treatment, data = Seq_CM4574)
		Residuals:
		13 14 15 16 17 18 19 20
		1288497 5648115 -6936611 3480549 -3480549 4193130 1011667 -5204796
		Coefficients:
		Estimate Std. Error t value Pr(>|t|)
		(Intercept) 36646647 3179121 11.53 8.6e-05 ***
		AMF.treatmentB1 2495269 4495956 0.56 0.60
		AMF.treatmentCo-inoculation 20087527 5026632 4.00 0.01 *
		---
		Signif. codes: 0 ‘***’ 0.001 ‘**’ 0.01 ‘*’ 0.05 ‘.’ 0.1 ‘ ’ 1
		Residual standard error: 5510000 on 5 degrees of freedom
		(3 observations deleted due to missingness)
		Multiple R-squared: 0.781,	Adjusted R-squared: 0.694
		F-statistic: 8.93 on 2 and 5 DF, p-value: 0.0224
	b. Tukey test	Tukey multiple comparisons of means
		95% family-wise confidence level
		Fit: aov(formula = model)
		$AMF.treatment
		diff lwr upr p adj
		B1-DAOM197198 2495269 -12134173 17124711 0.849
		Co-inoculation-DAOM197198 20087527 3731313 36443740 0.023
		Co-inoculation-B1 17592258 1236044 33948471 0.039
2. Unique mapped reads cassava	a. ANOVA	Call:
		lm(formula = Uniquely.Mapped.Reads.to.cassava.genome ~ AMF.treatment,
		data = Seq_CM4574)
		Residuals:
		13 14 15 16 17 18 19 20
		196849 7550583 -7747433 2664887 -2664887 7755110 -1177084 -6578026
		Coefficients:
		Estimate Std. Error t value Pr(>|t|)
		(Intercept) 27820642 3967146 7.01 0.00091 ***
		AMF.treatmentB1 -628882 5610392 -0.11 0.91511
		AMF.treatmentCo-inoculation 15824876 6272608 2.52 0.05299 .
		---
		Signif. codes: 0 ‘***’ 0.001 ‘**’ 0.01 ‘*’ 0.05 ‘.’ 0.1 ‘ ’ 1
		Residual standard error: 6870000 on 5 degrees of freedom
		(3 observations deleted due to missingness)
		Multiple R-squared: 0.624,	Adjusted R-squared: 0.473
		F-statistic: 4.14 on 2 and 5 DF, p-value: 0.0869
	b. Tukey test	Tukey multiple comparisons of means
		95% family-wise confidence level
		Fit: aov(formula = model)
		$AMF.treatment
		diff lwr upr p adj
		B1-DAOM197198 -628882 -18884598 17626834 0.993
		Co-inoculation-DAOM197198 15824876 -4585636 36235387 0.113
		Co-inoculation-B1 16453758 -3956753 36864269 0.101
3. Unique mapped reads R. irregularis	a. ANOVA	Call:
		lm(formula = Uniquely.Mapped.Reads.to.Rhizophagus.irregularis ~
		AMF.treatment, data = Seq_CM4574)
		Residuals:
		13 14 15 16 17 18 19 20
		-494772 -427164 921936 -85803 85803 -3634200 2103788 1530413
		Coefficients:
		Estimate Std. Error t value Pr(>|t|)
		(Intercept) 4516399 1190727 3.79 0.013 *
		AMF.treatmentB1 1635664 1683942 0.97 0.376
		AMF.treatmentCo-inoculation -121399 1882704 -0.06 0.951
		---
		Signif. codes: 0 ‘***’ 0.001 ‘**’ 0.01 ‘*’ 0.05 ‘.’ 0.1 ‘ ’ 1
		Residual standard error: 2060000 on 5 degrees of freedom
		(3 observations deleted due to missingness)
		Multiple R-squared: 0.201,	Adjusted R-squared: -0.119
		F-statistic: 0.627 on 2 and 5 DF, p-value: 0.571
	b. Tukey test	Tukey multiple comparisons of means
		95% family-wise confidence level
		Fit: aov(formula = model)
		$AMF.treatment
		diff lwr upr p adj
		B1-DAOM197198 1635664 -3843734 7115062 0.624
		Co-inoculation-DAOM197198 -121399 -6247553 6004754 0.998
		Co-inoculation-B1 -1757063 -7883216 4369090 0.645
4. Features more than five reads	a. ANOVA	Call:
		lm(formula = Number.of.features.more.equal.than.5.read ~ AMF.treatment,
		data = Seq_CM4574)
		Residuals:
		13 14 15 16 17 18 19 20
		721 -395 -325 -96 96 -2304 1641 663
		Coefficients:
		Estimate Std. Error t value Pr(>|t|)
		(Intercept) 14377 785 18.32 8.9e-06 ***
		AMF.treatmentB1 550 1110 0.50 0.64
		AMF.treatmentCo-inoculation 1731 1241 1.39 0.22
		---
		Signif. codes: 0 ‘***’ 0.001 ‘**’ 0.01 ‘*’ 0.05 ‘.’ 0.1 ‘ ’ 1
		Residual standard error: 1360 on 5 degrees of freedom
		(3 observations deleted due to missingness)
		Multiple R-squared: 0.282,	Adjusted R-squared: -0.00488
		F-statistic: 0.983 on 2 and 5 DF, p-value: 0.436
	b. Tukey test	Tukey multiple comparisons of means
		95% family-wise confidence level
		Fit: aov(formula = model)
		$AMF.treatment
		diff lwr upr p adj
		B1-DAOM197198 550 -3062 4162 0.876
		Co-inoculation-DAOM197198 1731 -2307 5769 0.411
		Co-inoculation-B1 1181 -2858 5219 0.635

## Sheet: Stat.AnalysisRNAseq BRA337
Plant genotype BRA337
Statistical analysis
1. Total reads	a. ANOVA	Call:
		lm(formula = Total.reads ~ AMF.treatment, data = Seq_BRA337)
		Residuals:
		Min 1Q Median 3Q Max
		-7590717 -5018236 -791660 7504686 8370341
		Coefficients:
		Estimate Std. Error t value Pr(>|t|)
		(Intercept) 38803630 4351239 8.92 0.00011 ***
		AMF.treatmentB1 -3464033 6153581 -0.56 0.59388
		AMF.treatmentCo-inoculation 277400 6153581 0.05 0.96551
		---
		Signif. codes: 0 ‘***’ 0.001 ‘**’ 0.01 ‘*’ 0.05 ‘.’ 0.1 ‘ ’ 1
		Residual standard error: 7540000 on 6 degrees of freedom
		(3 observations deleted due to missingness)
		Multiple R-squared: 0.0711,	Adjusted R-squared: -0.239
		F-statistic: 0.23 on 2 and 6 DF, p-value: 0.802
	b. Tukey test	Tukey multiple comparisons of means
		95% family-wise confidence level
		Fit: aov(formula = model)
		$AMF.treatment
		diff lwr upr p adj
		B1-DAOM197198 -3464033 -22344909 15416843 0.844
		Co-inoculation-DAOM197198 277400 -18603476 19158276 0.999
		Co-inoculation-B1 3741433 -15139443 22622309 0.821
2. Unique mapped reads cassava	a. ANOVA	Call:
		lm(formula = Uniquely.Mapped.Reads.to.cassava.genome ~ AMF.treatment,
		data = Seq_BRA337)
		Residuals:
		Min 1Q Median 3Q Max
		-7687220 -4163446 237867 5883469 7310570
		Coefficients:
		Estimate Std. Error t value Pr(>|t|)
		(Intercept) 34278136 3824294 8.96 0.00011 ***
		AMF.treatmentB1 -3773152 5408369 -0.70 0.51151
		AMF.treatmentCo-inoculation -2916006 5408369 -0.54 0.60918
		---
		Signif. codes: 0 ‘***’ 0.001 ‘**’ 0.01 ‘*’ 0.05 ‘.’ 0.1 ‘ ’ 1
		Residual standard error: 6620000 on 6 degrees of freedom
		(3 observations deleted due to missingness)
		Multiple R-squared: 0.0819,	Adjusted R-squared: -0.224
		F-statistic: 0.268 on 2 and 6 DF, p-value: 0.774
	b. Tukey test	Tukey multiple comparisons of means
		95% family-wise confidence level
		Fit: aov(formula = model)
		$AMF.treatment
		diff lwr upr p adj
		B1-DAOM197198 -3773152 -20367511 12821208 0.774
		Co-inoculation-DAOM197198 -2916006 -19510366 13678353 0.856
		Co-inoculation-B1 857145 -15737214 17451505 0.986
3. Unique mapped reads R. irregularis	a. ANOVA	Call:
		lm(formula = Uniquely.Mapped.Reads.to.Rhizophagus.irregularis ~
		AMF.treatment, data = Seq_BRA337)
		Residuals:
		Min 1Q Median 3Q Max
		-1712454 -553973 -150390 483305 1862843
		Coefficients:
		Estimate Std. Error t value Pr(>|t|)
		(Intercept) 1110057 674218 1.65 0.151
		AMF.treatmentB1 797850 953488 0.84 0.435
		AMF.treatmentCo-inoculation 2374394 953488 2.49 0.047 *
		---
		Signif. codes: 0 ‘***’ 0.001 ‘**’ 0.01 ‘*’ 0.05 ‘.’ 0.1 ‘ ’ 1
		Residual standard error: 1170000 on 6 degrees of freedom
		(3 observations deleted due to missingness)
		Multiple R-squared: 0.517,	Adjusted R-squared: 0.356
		F-statistic: 3.21 on 2 and 6 DF, p-value: 0.113
	b. Tukey test	Tukey multiple comparisons of means
		95% family-wise confidence level
		Fit: aov(formula = model)
		$AMF.treatment
		diff lwr upr p adj
		B1-DAOM197198 797850 -2127713 3723412 0.696
		Co-inoculation-DAOM197198 2374394 -551168 5299956 0.103
		Co-inoculation-B1 1576544 -1349018 4502107 0.296
4. Features more than five reads	a. ANOVA	Call:
		lm(formula = Number.of.features.more.equal.than.5.read ~ AMF.treatment,
		data = Seq_BRA337)
		Residuals:
		Min 1Q Median 3Q Max
		-1349 -1071 400 670 1105
		Coefficients:
		Estimate Std. Error t value Pr(>|t|)
		(Intercept) 10390 632 16.43 3.2e-06 ***
		AMF.treatmentB1 1024 894 1.15 0.2958
		AMF.treatmentCo-inoculation 3457 894 3.87 0.0083 **
		---
		Signif. codes: 0 ‘***’ 0.001 ‘**’ 0.01 ‘*’ 0.05 ‘.’ 0.1 ‘ ’ 1
		Residual standard error: 1090 on 6 degrees of freedom
		(3 observations deleted due to missingness)
		Multiple R-squared: 0.724,	Adjusted R-squared: 0.633
		F-statistic: 7.89 on 2 and 6 DF, p-value: 0.0209
	b. Tukey test	Tukey multiple comparisons of means
		95% family-wise confidence level
		Fit: aov(formula = model)
		$AMF.treatment
		diff lwr upr p adj
		B1-DAOM197198 1024 -1719 3767 0.524
		Co-inoculation-DAOM197198 3457 714 6200 0.019
		Co-inoculation-B1 2433 -310 5176 0.077
