# Supplementary material for: Coexistence of genetically different Rhizophagus irregularis isolates induces genes involved in a putative fungal mating response
Source: ISME J. 2020 Jun 8;14(10):2381–94. doi: 10.1038/s41396-020-0694-3 (PMC7490403; doi:10.1038/s41396-020-0694-3)
Supplement: Supplementary file 5 — Supplementary file 3 [file 41396_2020_694_MOESM5_ESM.xlsx]

## Sheet: Feuil1
Supplementary File 3. Identification of fungal species sequences in raw sequencing files. Output from Mash screen --winner-take-all strategy function. The mash screen analysis included 1721 fungal genomes available in NCBI.
Identity	Shared hashes	median-multiplicity	p-value	query-ID	query-comment	Sample
0.905724	125/1000	4	0	GCA_000439145.3_ASM43914v3_genomic.fna.gz	[1111 seqs] AUPC02000001.1 Rhizophagus irregularis DAOM 181602=DAOM 197198 scaffold1, whole genome shotgun sequence [...]	BRA337_B1_1
0.833811	22/1000	4	9.98159e-49	GCA_000597565.1_DAOM197198w_N31nuc_v1_genomic.fna.gz	[15659 seqs] JAQW01000001.1 Rhizophagus irregularis DAOM 197198w isolate N31 N31_scaffold1, whole genome shotgun sequence [...]	BRA337_B1_1
0.818742	15/1000	1	1.31229e-29	GCA_001664025.1_Hanva1_1_genomic.fna.gz	[647 seqs] LXPE01000001.1 Hanseniaspora valbyensis NRRL Y-1626 HANVAscaffold_1, whole genome shotgun sequence [...]	BRA337_B1_1
0.813182	13/1000	2	2.21925e-24	GCA_004919795.1_ASM491979v1_genomic.fna.gz	[578 seqs] SRHF01000001.1 Hanseniaspora sp. CRUB 1602 flattened_line_0, whole genome shotgun sequence [...]	BRA337_B1_1
0.794597	8/1000	1	6.20067e-12	GCA_900491785.1_S_ludwigii_v1_genomic.fna.gz	[1360 seqs] UFAJ01001360.1 Saccharomycodes ludwigii strain UTAD17 genome assembly, contig: SCODWIG_contig_1360, whole genome shotgun sequence [...]	BRA337_B1_1
0.789561	7/1000	1	1.39895e-09	GCA_004919785.1_ASM491978v1_genomic.fna.gz	[1386 seqs] SRHH01000001.1 Hanseniaspora jakobsenii strain ZIM 2603 scf7180000014525, whole genome shotgun sequence [...]	BRA337_B1_1
0.789561	7/1000	1	1.39895e-09	GCA_002081675.1_ASM208167v1_genomic.fna.gz	[62 seqs] MNPJ01000060.1 Enterocytozoon hepatopenaei strain TH1 contig_10259, whole genome shotgun sequence [...]	BRA337_B1_1
0.783786	6/1000	3	2.75929e-07	GCA_003706385.1_ASM370638v1_genomic.fna.gz	[794 seqs] PPLD01000001.1 Hanseniaspora clermontiae strain NRRL Y-27515 flattened_line_0, whole genome shotgun sequence [...]	BRA337_B1_1
0.783786	6/1000	3	2.75929e-07	GCA_001661245.1_Pacta1_2_genomic.fna.gz	[197 seqs] KV454011.1 Pachysolen tannophilus NRRL Y-2460 unplaced genomic scaffold PACTA_scaffold_1, whole genome shotgun sequence [...]	BRA337_B1_1
0.783786	6/1000	1	2.75929e-07	GCA_000149685.1_ASM14968v1_genomic.fna.gz	[28 seqs] CH981534.1 Lodderomyces elongisporus NRRL YB-4239 supercont1.11 genomic scaffold, whole genome shotgun sequence [...]	BRA337_B1_1
0.909686	137/1000	4	0	GCA_000439145.3_ASM43914v3_genomic.fna.gz	[1111 seqs] AUPC02000001.1 Rhizophagus irregularis DAOM 181602=DAOM 197198 scaffold1, whole genome shotgun sequence [...]	BRA337_B1_2
0.831966	21/1000	11	1.03349e-44	GCA_000597565.1_DAOM197198w_N31nuc_v1_genomic.fna.gz	[15659 seqs] JAQW01000001.1 Rhizophagus irregularis DAOM 197198w isolate N31 N31_scaffold1, whole genome shotgun sequence [...]	BRA337_B1_2
0.823637	17/1000	1	5.75599e-34	GCA_001661245.1_Pacta1_2_genomic.fna.gz	[197 seqs] KV454011.1 Pachysolen tannophilus NRRL Y-2460 unplaced genomic scaffold PACTA_scaffold_1, whole genome shotgun sequence [...]	BRA337_B1_2
0.816057	14/1000	1	3.61085e-26	GCA_004919795.1_ASM491979v1_genomic.fna.gz	[578 seqs] SRHF01000001.1 Hanseniaspora sp. CRUB 1602 flattened_line_0, whole genome shotgun sequence [...]	BRA337_B1_2
0.806739	11/1000	1	1.20179e-18	GCA_000209485.1_ASM20948v1_genomic.fna.gz	[1733 seqs] CH991542.1 Enterocytozoon bieneusi H348 SC_1888 genomic scaffold, whole genome shotgun sequence [...]	BRA337_B1_2
0.803086	10/1000	1	3.27114e-16	GCA_001664025.1_Hanva1_1_genomic.fna.gz	[647 seqs] LXPE01000001.1 Hanseniaspora valbyensis NRRL Y-1626 HANVAscaffold_1, whole genome shotgun sequence [...]	BRA337_B1_2
0.794597	8/1000	2	1.79753e-11	GCA_003706385.1_ASM370638v1_genomic.fna.gz	[794 seqs] PPLD01000001.1 Hanseniaspora clermontiae strain NRRL Y-27515 flattened_line_0, whole genome shotgun sequence [...]	BRA337_B1_2
0.794597	8/1000	2	1.79753e-11	GCA_001600455.1_JCM_7946_assembly_v001_genomic.fna.gz	[17 seqs] BCKC01000001.1 Endocalyx cinctus DNA, scaffold: scaffold_0, strain: JCM 7946, whole genome shotgun sequence [...]	BRA337_B1_2
0.794597	8/1000	1	1.79753e-11	GCA_002081675.1_ASM208167v1_genomic.fna.gz	[62 seqs] MNPJ01000060.1 Enterocytozoon hepatopenaei strain TH1 contig_10259, whole genome shotgun sequence [...]	BRA337_B1_2
0.789561	7/1000	2	3.54849e-09	GCA_004919775.1_ASM491977v1_genomic.fna.gz	[395 seqs] SRHG01000001.1 Hanseniaspora guilliermondii strain NRRL Y-1625 flattened_line_0, whole genome shotgun sequence [...]	BRA337_B1_2
0.900615	111/1000	3	1.87745e-322	GCA_000439145.3_ASM43914v3_genomic.fna.gz	[1111 seqs] AUPC02000001.1 Rhizophagus irregularis DAOM 181602=DAOM 197198 scaffold1, whole genome shotgun sequence [...]	BRA337_B1_3
0.825882	18/1000	1	4.08057e-34	GCA_001661245.1_Pacta1_2_genomic.fna.gz	[197 seqs] KV454011.1 Pachysolen tannophilus NRRL Y-2460 unplaced genomic scaffold PACTA_scaffold_1, whole genome shotgun sequence [...]	BRA337_B1_3
0.821262	16/1000	4	4.07624e-29	GCA_000597565.1_DAOM197198w_N31nuc_v1_genomic.fna.gz	[15659 seqs] JAQW01000001.1 Rhizophagus irregularis DAOM 197198w isolate N31 N31_scaffold1, whole genome shotgun sequence [...]	BRA337_B1_3
0.816057	14/1000	2	3.181e-26	GCA_004919795.1_ASM491979v1_genomic.fna.gz	[578 seqs] SRHF01000001.1 Hanseniaspora sp. CRUB 1602 flattened_line_0, whole genome shotgun sequence [...]	BRA337_B1_3
0.806739	11/1000	1	4.04366e-17	GCA_000209485.1_ASM20948v1_genomic.fna.gz	[1733 seqs] CH991542.1 Enterocytozoon bieneusi H348 SC_1888 genomic scaffold, whole genome shotgun sequence [...]	BRA337_B1_3
0.803086	10/1000	1	7.98593e-15	GCA_002157105.1_PirspE2_v1.0_genomic.fna.gz	[1656 seqs] KZ150748.1 Piromyces sp. E2 unplaced genomic scaffold PIROE2scaffold_1, whole genome shotgun sequence [...]	BRA337_B1_3
0.799067	9/1000	1	1.43246e-12	GCA_000447185.1_NapisBRLv01_genomic.fna.gz	[554 seqs] KE646833.1 Nosema apis BRL 01 unplaced genomic scaffold scf7180000046551, whole genome shotgun sequence [...]	BRA337_B1_3
0.794597	8/1000	2	2.31043e-10	GCA_004919845.1_ASM491984v1_genomic.fna.gz	[2024 seqs] SRHK01000001.1 Hanseniaspora nectarophila strain CBS 13383 flattened_line_0, whole genome shotgun sequence [...]	BRA337_B1_3
0.794597	8/1000	1	2.31043e-10	GCA_004919785.1_ASM491978v1_genomic.fna.gz	[1386 seqs] SRHH01000001.1 Hanseniaspora jakobsenii strain ZIM 2603 scf7180000014525, whole genome shotgun sequence [...]	BRA337_B1_3
0.794597	8/1000	1	2.31043e-10	GCA_001661425.1_Canar1_genomic.fna.gz	[62 seqs] KV453847.1 Candida arabinofermentans NRRL YB-2248 unplaced genomic scaffold CANARscaffold_1, whole genome shotgun sequence [...]	BRA337_B1_3
0.904677	122/1000	4	0	GCA_000439145.3_ASM43914v3_genomic.fna.gz	[1111 seqs] AUPC02000001.1 Rhizophagus irregularis DAOM 181602=DAOM 197198 scaffold1, whole genome shotgun sequence [...]	BRA337_Co-inoculation_1
0.843442	28/1000	6	8.63225e-64	GCA_000597565.1_DAOM197198w_N31nuc_v1_genomic.fna.gz	[15659 seqs] JAQW01000001.1 Rhizophagus irregularis DAOM 197198w isolate N31 N31_scaffold1, whole genome shotgun sequence [...]	BRA337_Co-inoculation_1
0.821262	16/1000	1	4.66563e-31	GCA_001661245.1_Pacta1_2_genomic.fna.gz	[197 seqs] KV454011.1 Pachysolen tannophilus NRRL Y-2460 unplaced genomic scaffold PACTA_scaffold_1, whole genome shotgun sequence [...]	BRA337_Co-inoculation_1
0.813182	13/1000	1	2.12682e-23	GCA_004919795.1_ASM491979v1_genomic.fna.gz	[578 seqs] SRHF01000001.1 Hanseniaspora sp. CRUB 1602 flattened_line_0, whole genome shotgun sequence [...]	BRA337_Co-inoculation_1
0.810088	12/1000	1	6.58131e-21	GCA_000447185.1_NapisBRLv01_genomic.fna.gz	[554 seqs] KE646833.1 Nosema apis BRL 01 unplaced genomic scaffold scf7180000046551, whole genome shotgun sequence [...]	BRA337_Co-inoculation_1
0.799067	9/1000	2	1.1649e-14	GCA_000209485.1_ASM20948v1_genomic.fna.gz	[1733 seqs] CH991542.1 Enterocytozoon bieneusi H348 SC_1888 genomic scaffold, whole genome shotgun sequence [...]	BRA337_Co-inoculation_1
0.794597	8/1000	2	2.48609e-11	GCA_003547095.1_Glomus_Soap2_v3.1.nr.fa_genomic.fna.gz	[731 seqs] PQFF01000665.1 Diversispora epigaea strain IT104 C648844, whole genome shotgun sequence [...]	BRA337_Co-inoculation_1
0.783786	6/1000	1	7.80806e-07	GCA_900491785.1_S_ludwigii_v1_genomic.fna.gz	[1360 seqs] UFAJ01001360.1 Saccharomycodes ludwigii strain UTAD17 genome assembly, contig: SCODWIG_contig_1360, whole genome shotgun sequence [...]	BRA337_Co-inoculation_1
0.783786	6/1000	1	7.80806e-07	GCA_004000155.1_ASM400015v1_genomic.fna.gz	[952 seqs] RCSS01000001.1 Tubulinosema ratisbonensis strain Franzen contig_001, whole genome shotgun sequence [...]	BRA337_Co-inoculation_1
0.783786	6/1000	1	7.80806e-07	GCA_001664025.1_Hanva1_1_genomic.fna.gz	[647 seqs] LXPE01000001.1 Hanseniaspora valbyensis NRRL Y-1626 HANVAscaffold_1, whole genome shotgun sequence [...]	BRA337_Co-inoculation_1
0.923498	188/1000	4	0	GCA_000439145.3_ASM43914v3_genomic.fna.gz	[1111 seqs] AUPC02000001.1 Rhizophagus irregularis DAOM 181602=DAOM 197198 scaffold1, whole genome shotgun sequence [...]	BRA337_Co-inoculation_2
0.848822	32/1000	4	6.00896e-72	GCA_000597565.1_DAOM197198w_N31nuc_v1_genomic.fna.gz	[15659 seqs] JAQW01000001.1 Rhizophagus irregularis DAOM 197198w isolate N31 N31_scaffold1, whole genome shotgun sequence [...]	BRA337_Co-inoculation_2
0.823637	17/1000	2	6.60043e-32	GCA_001661245.1_Pacta1_2_genomic.fna.gz	[197 seqs] KV454011.1 Pachysolen tannophilus NRRL Y-2460 unplaced genomic scaffold PACTA_scaffold_1, whole genome shotgun sequence [...]	BRA337_Co-inoculation_2
0.813182	13/1000	2	4.70087e-22	GCA_004919775.1_ASM491977v1_genomic.fna.gz	[395 seqs] SRHG01000001.1 Hanseniaspora guilliermondii strain NRRL Y-1625 flattened_line_0, whole genome shotgun sequence [...]	BRA337_Co-inoculation_2
0.810088	12/1000	2	1.14554e-19	GCA_001664025.1_Hanva1_1_genomic.fna.gz	[647 seqs] LXPE01000001.1 Hanseniaspora valbyensis NRRL Y-1626 HANVAscaffold_1, whole genome shotgun sequence [...]	BRA337_Co-inoculation_2
0.794597	8/1000	3	1.66451e-10	GCA_000209485.1_ASM20948v1_genomic.fna.gz	[1733 seqs] CH991542.1 Enterocytozoon bieneusi H348 SC_1888 genomic scaffold, whole genome shotgun sequence [...]	BRA337_Co-inoculation_2
0.794597	8/1000	2	1.66451e-10	GCA_002081675.1_ASM208167v1_genomic.fna.gz	[62 seqs] MNPJ01000060.1 Enterocytozoon hepatopenaei strain TH1 contig_10259, whole genome shotgun sequence [...]	BRA337_Co-inoculation_2
0.794597	8/1000	1	1.66451e-10	GCA_000447185.1_NapisBRLv01_genomic.fna.gz	[554 seqs] KE646833.1 Nosema apis BRL 01 unplaced genomic scaffold scf7180000046551, whole genome shotgun sequence [...]	BRA337_Co-inoculation_2
0.789561	7/1000	1	2.48469e-08	GCA_004919795.1_ASM491979v1_genomic.fna.gz	[578 seqs] SRHF01000001.1 Hanseniaspora sp. CRUB 1602 flattened_line_0, whole genome shotgun sequence [...]	BRA337_Co-inoculation_2
0.789561	7/1000	1	2.48469e-08	GCA_004919785.1_ASM491978v1_genomic.fna.gz	[1386 seqs] SRHH01000001.1 Hanseniaspora jakobsenii strain ZIM 2603 scf7180000014525, whole genome shotgun sequence [...]	BRA337_Co-inoculation_2
0.920101	174/1000	5	0	GCA_000439145.3_ASM43914v3_genomic.fna.gz	[1111 seqs] AUPC02000001.1 Rhizophagus irregularis DAOM 181602=DAOM 197198 scaffold1, whole genome shotgun sequence [...]	BRA337_Co-inoculation_3
0.85789	40/1000	5	1.74321e-91	GCA_000597565.1_DAOM197198w_N31nuc_v1_genomic.fna.gz	[15659 seqs] JAQW01000001.1 Rhizophagus irregularis DAOM 197198w isolate N31 N31_scaffold1, whole genome shotgun sequence [...]	BRA337_Co-inoculation_3
0.830035	20/1000	3	5.83222e-38	GCA_004919795.1_ASM491979v1_genomic.fna.gz	[578 seqs] SRHF01000001.1 Hanseniaspora sp. CRUB 1602 flattened_line_0, whole genome shotgun sequence [...]	BRA337_Co-inoculation_3
0.818742	15/1000	1	1.01773e-25	GCA_001664025.1_Hanva1_1_genomic.fna.gz	[647 seqs] LXPE01000001.1 Hanseniaspora valbyensis NRRL Y-1626 HANVAscaffold_1, whole genome shotgun sequence [...]	BRA337_Co-inoculation_3
0.813182	13/1000	2	5.19656e-21	GCA_900491785.1_S_ludwigii_v1_genomic.fna.gz	[1360 seqs] UFAJ01001360.1 Saccharomycodes ludwigii strain UTAD17 genome assembly, contig: SCODWIG_contig_1360, whole genome shotgun sequence [...]	BRA337_Co-inoculation_3
0.810088	12/1000	1	1.05187e-18	GCA_004000155.1_ASM400015v1_genomic.fna.gz	[952 seqs] RCSS01000001.1 Tubulinosema ratisbonensis strain Franzen contig_001, whole genome shotgun sequence [...]	BRA337_Co-inoculation_3
0.803086	10/1000	7	3.35666e-14	GCA_000209485.1_ASM20948v1_genomic.fna.gz	[1733 seqs] CH991542.1 Enterocytozoon bieneusi H348 SC_1888 genomic scaffold, whole genome shotgun sequence [...]	BRA337_Co-inoculation_3
0.803086	10/1000	2	3.35666e-14	GCA_004919775.1_ASM491977v1_genomic.fna.gz	[395 seqs] SRHG01000001.1 Hanseniaspora guilliermondii strain NRRL Y-1625 flattened_line_0, whole genome shotgun sequence [...]	BRA337_Co-inoculation_3
0.803086	10/1000	1	3.35666e-14	GCA_002081675.1_ASM208167v1_genomic.fna.gz	[62 seqs] MNPJ01000060.1 Enterocytozoon hepatopenaei strain TH1 contig_10259, whole genome shotgun sequence [...]	BRA337_Co-inoculation_3
0.799067	9/1000	1	5.21189e-12	GCA_001661245.1_Pacta1_2_genomic.fna.gz	[197 seqs] KV454011.1 Pachysolen tannophilus NRRL Y-2460 unplaced genomic scaffold PACTA_scaffold_1, whole genome shotgun sequence [...]	BRA337_Co-inoculation_3
0.899042	107/1000	4	1.60328e-303	GCA_000439145.3_ASM43914v3_genomic.fna.gz	[1111 seqs] AUPC02000001.1 Rhizophagus irregularis DAOM 181602=DAOM 197198 scaffold1, whole genome shotgun sequence [...]	BRA337_DAOM197198_1
0.830035	20/1000	5	4.20503e-39	GCA_000597565.1_DAOM197198w_N31nuc_v1_genomic.fna.gz	[15659 seqs] JAQW01000001.1 Rhizophagus irregularis DAOM 197198w isolate N31 N31_scaffold1, whole genome shotgun sequence [...]	BRA337_DAOM197198_1
0.830035	20/1000	2	4.20503e-39	GCA_001664025.1_Hanva1_1_genomic.fna.gz	[647 seqs] LXPE01000001.1 Hanseniaspora valbyensis NRRL Y-1626 HANVAscaffold_1, whole genome shotgun sequence [...]	BRA337_DAOM197198_1
0.821262	16/1000	1	4.97639e-29	GCA_001661245.1_Pacta1_2_genomic.fna.gz	[197 seqs] KV454011.1 Pachysolen tannophilus NRRL Y-2460 unplaced genomic scaffold PACTA_scaffold_1, whole genome shotgun sequence [...]	BRA337_DAOM197198_1
0.821262	16/1000	1	4.97639e-29	GCA_000447185.1_NapisBRLv01_genomic.fna.gz	[554 seqs] KE646833.1 Nosema apis BRL 01 unplaced genomic scaffold scf7180000046551, whole genome shotgun sequence [...]	BRA337_DAOM197198_1
0.816057	14/1000	3	3.7875e-25	GCA_004919795.1_ASM491979v1_genomic.fna.gz	[578 seqs] SRHF01000001.1 Hanseniaspora sp. CRUB 1602 flattened_line_0, whole genome shotgun sequence [...]	BRA337_DAOM197198_1
0.806739	11/1000	1	4.63732e-17	GCA_003708365.1_ASM370836v1_genomic.fna.gz	[1225 seqs] PPNY01000001.1 Hanseniaspora singularis strain ZIM2326 Neza Cadez flattened_line_0, whole genome shotgun sequence [...]	BRA337_DAOM197198_1
0.803086	10/1000	1	9.04453e-15	GCA_004919775.1_ASM491977v1_genomic.fna.gz	[395 seqs] SRHG01000001.1 Hanseniaspora guilliermondii strain NRRL Y-1625 flattened_line_0, whole genome shotgun sequence [...]	BRA337_DAOM197198_1
0.799067	9/1000	1	1.60218e-12	GCA_004919785.1_ASM491978v1_genomic.fna.gz	[1386 seqs] SRHH01000001.1 Hanseniaspora jakobsenii strain ZIM 2603 scf7180000014525, whole genome shotgun sequence [...]	BRA337_DAOM197198_1
0.799067	9/1000	1	1.60218e-12	GCA_002157105.1_PirspE2_v1.0_genomic.fna.gz	[1656 seqs] KZ150748.1 Piromyces sp. E2 unplaced genomic scaffold PIROE2scaffold_1, whole genome shotgun sequence [...]	BRA337_DAOM197198_1
0.906067	126/1000	2	0	GCA_000439145.3_ASM43914v3_genomic.fna.gz	[1111 seqs] AUPC02000001.1 Rhizophagus irregularis DAOM 181602=DAOM 197198 scaffold1, whole genome shotgun sequence [...]	BRA337_DAOM197198_2
0.833811	22/1000	4	1.94678e-46	GCA_000597565.1_DAOM197198w_N31nuc_v1_genomic.fna.gz	[15659 seqs] JAQW01000001.1 Rhizophagus irregularis DAOM 197198w isolate N31 N31_scaffold1, whole genome shotgun sequence [...]	BRA337_DAOM197198_2
0.813182	13/1000	1	4.98799e-23	GCA_001664025.1_Hanva1_1_genomic.fna.gz	[647 seqs] LXPE01000001.1 Hanseniaspora valbyensis NRRL Y-1626 HANVAscaffold_1, whole genome shotgun sequence [...]	BRA337_DAOM197198_2
0.803086	10/1000	1	9.44973e-16	GCA_000149685.1_ASM14968v1_genomic.fna.gz	[28 seqs] CH981534.1 Lodderomyces elongisporus NRRL YB-4239 supercont1.11 genomic scaffold, whole genome shotgun sequence [...]	BRA337_DAOM197198_2
0.789561	7/1000	1	7.44856e-09	GCA_000230595.3_Edha_aedis_V4b_genomic.fna.gz	[1429 seqs] AFBI03000001.1 Edhazardia aedis USNM 41457 supercont1.1, whole genome shotgun sequence [...]	BRA337_DAOM197198_2
0.783786	6/1000	23	1.15575e-06	GCA_001600455.1_JCM_7946_assembly_v001_genomic.fna.gz	[17 seqs] BCKC01000001.1 Endocalyx cinctus DNA, scaffold: scaffold_0, strain: JCM 7946, whole genome shotgun sequence [...]	BRA337_DAOM197198_2
0.783786	6/1000	2	1.15575e-06	GCA_900491785.1_S_ludwigii_v1_genomic.fna.gz	[1360 seqs] UFAJ01001360.1 Saccharomycodes ludwigii strain UTAD17 genome assembly, contig: SCODWIG_contig_1360, whole genome shotgun sequence [...]	BRA337_DAOM197198_2
0.783786	6/1000	2	1.15575e-06	GCA_001661245.1_Pacta1_2_genomic.fna.gz	[197 seqs] KV454011.1 Pachysolen tannophilus NRRL Y-2460 unplaced genomic scaffold PACTA_scaffold_1, whole genome shotgun sequence [...]	BRA337_DAOM197198_2
0.777011	5/1000	3	1.536e-06	GCA_000447185.1_NapisBRLv01_genomic.fna.gz	[554 seqs] KE646833.1 Nosema apis BRL 01 unplaced genomic scaffold scf7180000046551, whole genome shotgun sequence [...]	BRA337_DAOM197198_2
0.777011	5/1000	2	1.536e-06	GCA_001600695.1_JCM_7603_assembly_v001_genomic.fna.gz	[71 seqs] BCKQ01000001.1 Ascoidea asiatica DNA, scaffold: scaffold_0, strain: JCM 7603, whole genome shotgun sequence [...]	BRA337_DAOM197198_2
0.898641	106/1000	2	0	GCA_000439145.3_ASM43914v3_genomic.fna.gz	[1111 seqs] AUPC02000001.1 Rhizophagus irregularis DAOM 181602=DAOM 197198 scaffold1, whole genome shotgun sequence [...]	BRA337_DAOM197198_3
0.830035	20/1000	2	9.46662e-41	GCA_000597565.1_DAOM197198w_N31nuc_v1_genomic.fna.gz	[15659 seqs] JAQW01000001.1 Rhizophagus irregularis DAOM 197198w isolate N31 N31_scaffold1, whole genome shotgun sequence [...]	BRA337_DAOM197198_3
0.828011	19/1000	1	4.096e-40	GCA_001664025.1_Hanva1_1_genomic.fna.gz	[647 seqs] LXPE01000001.1 Hanseniaspora valbyensis NRRL Y-1626 HANVAscaffold_1, whole genome shotgun sequence [...]	BRA337_DAOM197198_3
0.810088	12/1000	2	2.24343e-20	GCA_004919795.1_ASM491979v1_genomic.fna.gz	[578 seqs] SRHF01000001.1 Hanseniaspora sp. CRUB 1602 flattened_line_0, whole genome shotgun sequence [...]	BRA337_DAOM197198_3
0.799067	9/1000	1	2.9196e-14	GCA_001661245.1_Pacta1_2_genomic.fna.gz	[197 seqs] KV454011.1 Pachysolen tannophilus NRRL Y-2460 unplaced genomic scaffold PACTA_scaffold_1, whole genome shotgun sequence [...]	BRA337_DAOM197198_3
0.799067	9/1000	1	2.9196e-14	GCA_000817185.1_Sc12647_genomic.fna.gz	[339 seqs] CBXB010000001.1 Saprochaete clavata CNRMA 12.647 WGS project CBXB000000000 data, contig scaffold_1, whole genome shotgun sequence [...]	BRA337_DAOM197198_3
0.789561	7/1000	1	9.621e-11	GCA_009666335.1_ASM966633v1_genomic.fna.gz	[354 seqs] VZWH01000001.1 Saccharomyces eubayanus x Saccharomyces uvarum strain yHQL522 flattened_line_0, whole genome shotgun sequence [...]	BRA337_DAOM197198_3
0.789561	7/1000	1	9.621e-11	GCA_003706385.1_ASM370638v1_genomic.fna.gz	[794 seqs] PPLD01000001.1 Hanseniaspora clermontiae strain NRRL Y-27515 flattened_line_0, whole genome shotgun sequence [...]	BRA337_DAOM197198_3
0.783786	6/1000	1	1.43898e-06	GCA_004919785.1_ASM491978v1_genomic.fna.gz	[1386 seqs] SRHH01000001.1 Hanseniaspora jakobsenii strain ZIM 2603 scf7180000014525, whole genome shotgun sequence [...]	BRA337_DAOM197198_3
0.783786	6/1000	1	1.43898e-06	GCA_002081675.1_ASM208167v1_genomic.fna.gz	[62 seqs] MNPJ01000060.1 Enterocytozoon hepatopenaei strain TH1 contig_10259, whole genome shotgun sequence [...]	BRA337_DAOM197198_3
0.810088	12/1000	1	6.9536e-23	GCA_001661245.1_Pacta1_2_genomic.fna.gz	[197 seqs] KV454011.1 Pachysolen tannophilus NRRL Y-2460 unplaced genomic scaffold PACTA_scaffold_1, whole genome shotgun sequence [...]	BRA337_Mock_1
0.803086	10/1000	1	7.54958e-17	GCA_004919795.1_ASM491979v1_genomic.fna.gz	[578 seqs] SRHF01000001.1 Hanseniaspora sp. CRUB 1602 flattened_line_0, whole genome shotgun sequence [...]	BRA337_Mock_1
0.789561	7/1000	1	1.27315e-09	GCA_001664025.1_Hanva1_1_genomic.fna.gz	[647 seqs] LXPE01000001.1 Hanseniaspora valbyensis NRRL Y-1626 HANVAscaffold_1, whole genome shotgun sequence [...]	BRA337_Mock_1
0.783786	6/1000	1	2.54532e-07	GCA_900491785.1_S_ludwigii_v1_genomic.fna.gz	[1360 seqs] UFAJ01001360.1 Saccharomycodes ludwigii strain UTAD17 genome assembly, contig: SCODWIG_contig_1360, whole genome shotgun sequence [...]	BRA337_Mock_1
0.777011	5/1000	3	4.35828e-05	GCA_004919845.1_ASM491984v1_genomic.fna.gz	[2024 seqs] SRHK01000001.1 Hanseniaspora nectarophila strain CBS 13383 flattened_line_0, whole genome shotgun sequence [...]	BRA337_Mock_1
0.777011	5/1000	2	4.35828e-05	GCA_010994405.1_ASM1099440v1_genomic.fna.gz	[96 seqs] JNFX01000001.1 Saccharomycopsis crataegensis strain CBS 6447 scaffold_0, whole genome shotgun sequence [...]	BRA337_Mock_1
0.777011	5/1000	2	4.35828e-05	GCA_000209485.1_ASM20948v1_genomic.fna.gz	[1733 seqs] CH991542.1 Enterocytozoon bieneusi H348 SC_1888 genomic scaffold, whole genome shotgun sequence [...]	BRA337_Mock_1
0.777011	5/1000	1	4.35828e-05	GCA_003706385.1_ASM370638v1_genomic.fna.gz	[794 seqs] PPLD01000001.1 Hanseniaspora clermontiae strain NRRL Y-27515 flattened_line_0, whole genome shotgun sequence [...]	BRA337_Mock_1
0.777011	5/1000	1	4.35828e-05	GCA_001599055.1_JCM_6961_assembly_v001_genomic.fna.gz	[76 seqs] BCFY01000001.1 Thielaviopsis ethacetica DNA, scaffold: scaffold_0, strain: JCM 6961, whole genome shotgun sequence [...]	BRA337_Mock_1
0.768798	4/1000	3	0.00621465	GCA_002157105.1_PirspE2_v1.0_genomic.fna.gz	[1656 seqs] KZ150748.1 Piromyces sp. E2 unplaced genomic scaffold PIROE2scaffold_1, whole genome shotgun sequence [...]	BRA337_Mock_1
0.794597	8/1000	2	2.64618e-12	GCA_000785685.1_ASM78568v1_genomic.fna.gz	[59737 seqs] KN360965.1 Uromyces viciae-fabae strain I2 unplaced genomic scaffold scaffold_1, whole genome shotgun sequence [...]	BRA337_Mock_2
0.783786	6/1000	1	1.45792e-07	GCA_900491785.1_S_ludwigii_v1_genomic.fna.gz	[1360 seqs] UFAJ01001360.1 Saccharomycodes ludwigii strain UTAD17 genome assembly, contig: SCODWIG_contig_1360, whole genome shotgun sequence [...]	BRA337_Mock_2
0.783786	6/1000	1	1.45792e-07	GCA_004802565.1_ASM480256v1_genomic.fna.gz	[612 seqs] LAYK01000536.1 Cryphonectria nitschkei strain CBS 109776 Joined_contig_1, whole genome shotgun sequence [...]	BRA337_Mock_2
0.783786	6/1000	1	1.45792e-07	GCA_001661245.1_Pacta1_2_genomic.fna.gz	[197 seqs] KV454011.1 Pachysolen tannophilus NRRL Y-2460 unplaced genomic scaffold PACTA_scaffold_1, whole genome shotgun sequence [...]	BRA337_Mock_2
0.777011	5/1000	3	2.74032e-05	GCA_001600455.1_JCM_7946_assembly_v001_genomic.fna.gz	[17 seqs] BCKC01000001.1 Endocalyx cinctus DNA, scaffold: scaffold_0, strain: JCM 7946, whole genome shotgun sequence [...]	BRA337_Mock_2
0.777011	5/1000	2	2.74032e-05	GCA_004919795.1_ASM491979v1_genomic.fna.gz	[578 seqs] SRHF01000001.1 Hanseniaspora sp. CRUB 1602 flattened_line_0, whole genome shotgun sequence [...]	BRA337_Mock_2
0.777011	5/1000	1	2.74032e-05	GCA_004919775.1_ASM491977v1_genomic.fna.gz	[395 seqs] SRHG01000001.1 Hanseniaspora guilliermondii strain NRRL Y-1625 flattened_line_0, whole genome shotgun sequence [...]	BRA337_Mock_2
0.768798	4/1000	11	0.00428931	GCA_000697725.1_RhiOry99-892-1.0_genomic.fna.gz	[1168 seqs] JNEB01000001.1 Rhizopus oryzae 99-892 NODE_10_length_1571_cov_17.129854_1, whole genome shotgun sequence [...]	BRA337_Mock_2
0.768798	4/1000	1	0.00428931	GCA_003705495.1_ASM370549v1_genomic.fna.gz	[209 seqs] PPIP01000100.1 Pichia nakasei strain NRRL Y-7686 NODE_100_length_489_cov_65.471_ID_199, whole genome shotgun sequence [...]	BRA337_Mock_2
0.768798	4/1000	1	0.00428931	GCA_002081675.1_ASM208167v1_genomic.fna.gz	[62 seqs] MNPJ01000060.1 Enterocytozoon hepatopenaei strain TH1 contig_10259, whole genome shotgun sequence [...]	BRA337_Mock_2
0.806739	11/1000	1	1.25246e-18	GCA_900491785.1_S_ludwigii_v1_genomic.fna.gz	[1360 seqs] UFAJ01001360.1 Saccharomycodes ludwigii strain UTAD17 genome assembly, contig: SCODWIG_contig_1360, whole genome shotgun sequence [...]	BRA337_Mock_3
0.794597	8/1000	2	1.85227e-11	GCA_001661245.1_Pacta1_2_genomic.fna.gz	[197 seqs] KV454011.1 Pachysolen tannophilus NRRL Y-2460 unplaced genomic scaffold PACTA_scaffold_1, whole genome shotgun sequence [...]	BRA337_Mock_3
0.789561	7/1000	2	3.64282e-09	GCA_001600455.1_JCM_7946_assembly_v001_genomic.fna.gz	[17 seqs] BCKC01000001.1 Endocalyx cinctus DNA, scaffold: scaffold_0, strain: JCM 7946, whole genome shotgun sequence [...]	BRA337_Mock_3
0.777011	5/1000	3	9.2238e-06	GCA_010994405.1_ASM1099440v1_genomic.fna.gz	[96 seqs] JNFX01000001.1 Saccharomycopsis crataegensis strain CBS 6447 scaffold_0, whole genome shotgun sequence [...]	BRA337_Mock_3
0.777011	5/1000	3	9.2238e-06	GCA_003708085.1_ASM370808v1_genomic.fna.gz	[1669 seqs] PPNC01000001.1 Starmera amethionina strain NRRL Y-10978 flattened_line_0, whole genome shotgun sequence [...]	BRA337_Mock_3
0.777011	5/1000	2	9.2238e-06	GCA_000447185.1_NapisBRLv01_genomic.fna.gz	[554 seqs] KE646833.1 Nosema apis BRL 01 unplaced genomic scaffold scf7180000046551, whole genome shotgun sequence [...]	BRA337_Mock_3
0.777011	5/1000	1	9.2238e-06	GCA_004919825.1_ASM491982v1_genomic.fna.gz	[973 seqs] SRHJ01000001.1 Hanseniaspora meyeri strain NRRL Y-27513 scf7180000013333, whole genome shotgun sequence [...]	BRA337_Mock_3
0.777011	5/1000	1	9.2238e-06	GCA_003707135.1_ASM370713v1_genomic.fna.gz	[410 seqs] PPNG01000001.1 Kurtzmaniella cleridarum strain NRRL Y-48386 flattened_line_0, whole genome shotgun sequence [...]	BRA337_Mock_3
0.768798	4/1000	4	0.0113125	GCA_003706385.1_ASM370638v1_genomic.fna.gz	[794 seqs] PPLD01000001.1 Hanseniaspora clermontiae strain NRRL Y-27515 flattened_line_0, whole genome shotgun sequence [...]	BRA337_Mock_3
0.768798	4/1000	2	0.0113125	GCA_004919795.1_ASM491979v1_genomic.fna.gz	[578 seqs] SRHF01000001.1 Hanseniaspora sp. CRUB 1602 flattened_line_0, whole genome shotgun sequence [...]	BRA337_Mock_3
0.932793	232/1000	6	0	GCA_000439145.3_ASM43914v3_genomic.fna.gz	[1111 seqs] AUPC02000001.1 Rhizophagus irregularis DAOM 181602=DAOM 197198 scaffold1, whole genome shotgun sequence [...]	CM4574-7_B1_1
0.862715	45/1000	5	1.99961e-108	GCA_000597565.1_DAOM197198w_N31nuc_v1_genomic.fna.gz	[15659 seqs] JAQW01000001.1 Rhizophagus irregularis DAOM 197198w isolate N31 N31_scaffold1, whole genome shotgun sequence [...]	CM4574-7_B1_1
0.833811	22/1000	2	2.33524e-44	GCA_001664025.1_Hanva1_1_genomic.fna.gz	[647 seqs] LXPE01000001.1 Hanseniaspora valbyensis NRRL Y-1626 HANVAscaffold_1, whole genome shotgun sequence [...]	CM4574-7_B1_1
0.825882	18/1000	1	4.35773e-34	GCA_000447185.1_NapisBRLv01_genomic.fna.gz	[554 seqs] KE646833.1 Nosema apis BRL 01 unplaced genomic scaffold scf7180000046551, whole genome shotgun sequence [...]	CM4574-7_B1_1
0.813182	13/1000	1	8.40789e-22	GCA_002157105.1_PirspE2_v1.0_genomic.fna.gz	[1656 seqs] KZ150748.1 Piromyces sp. E2 unplaced genomic scaffold PIROE2scaffold_1, whole genome shotgun sequence [...]	CM4574-7_B1_1
0.810088	12/1000	2	1.95896e-19	GCA_001661245.1_Pacta1_2_genomic.fna.gz	[197 seqs] KV454011.1 Pachysolen tannophilus NRRL Y-2460 unplaced genomic scaffold PACTA_scaffold_1, whole genome shotgun sequence [...]	CM4574-7_B1_1
0.806739	11/1000	3	4.20906e-17	GCA_900491785.1_S_ludwigii_v1_genomic.fna.gz	[1360 seqs] UFAJ01001360.1 Saccharomycodes ludwigii strain UTAD17 genome assembly, contig: SCODWIG_contig_1360, whole genome shotgun sequence [...]	CM4574-7_B1_1
0.803086	10/1000	2	8.2822e-16	GCA_003549995.1_ASM354999v1_genomic.fna.gz	[2757 seqs] QKKE01000001.1 Rhizophagus sp. MUCL 43196 scaffold1, whole genome shotgun sequence [...]	CM4574-7_B1_1
0.803086	10/1000	1	8.2822e-16	GCA_004919795.1_ASM491979v1_genomic.fna.gz	[578 seqs] SRHF01000001.1 Hanseniaspora sp. CRUB 1602 flattened_line_0, whole genome shotgun sequence [...]	CM4574-7_B1_1
0.799067	9/1000	1	1.48017e-12	GCA_000209485.1_ASM20948v1_genomic.fna.gz	[1733 seqs] CH991542.1 Enterocytozoon bieneusi H348 SC_1888 genomic scaffold, whole genome shotgun sequence [...]	CM4574-7_B1_1
0.927313	205/1000	6	0	GCA_000439145.3_ASM43914v3_genomic.fna.gz	[1111 seqs] AUPC02000001.1 Rhizophagus irregularis DAOM 181602=DAOM 197198 scaffold1, whole genome shotgun sequence [...]	CM4574-7_B1_2
0.853596	36/1000	9	3.55791e-80	GCA_000597565.1_DAOM197198w_N31nuc_v1_genomic.fna.gz	[15659 seqs] JAQW01000001.1 Rhizophagus irregularis DAOM 197198w isolate N31 N31_scaffold1, whole genome shotgun sequence [...]	CM4574-7_B1_2
0.835578	23/1000	2	1.77682e-45	GCA_001664025.1_Hanva1_1_genomic.fna.gz	[647 seqs] LXPE01000001.1 Hanseniaspora valbyensis NRRL Y-1626 HANVAscaffold_1, whole genome shotgun sequence [...]	CM4574-7_B1_2
0.831966	21/1000	1	2.17761e-40	GCA_000447185.1_NapisBRLv01_genomic.fna.gz	[554 seqs] KE646833.1 Nosema apis BRL 01 unplaced genomic scaffold scf7180000046551, whole genome shotgun sequence [...]	CM4574-7_B1_2
0.821262	16/1000	2	4.77013e-28	GCA_900491785.1_S_ludwigii_v1_genomic.fna.gz	[1360 seqs] UFAJ01001360.1 Saccharomycodes ludwigii strain UTAD17 genome assembly, contig: SCODWIG_contig_1360, whole genome shotgun sequence [...]	CM4574-7_B1_2
0.818742	15/1000	1	1.1801e-26	GCA_001661245.1_Pacta1_2_genomic.fna.gz	[197 seqs] KV454011.1 Pachysolen tannophilus NRRL Y-2460 unplaced genomic scaffold PACTA_scaffold_1, whole genome shotgun sequence [...]	CM4574-7_B1_2
0.813182	13/1000	2	5.90744e-21	GCA_000209485.1_ASM20948v1_genomic.fna.gz	[1733 seqs] CH991542.1 Enterocytozoon bieneusi H348 SC_1888 genomic scaffold, whole genome shotgun sequence [...]	CM4574-7_B1_2
0.810088	12/1000	2	1.18398e-18	GCA_004919795.1_ASM491979v1_genomic.fna.gz	[578 seqs] SRHF01000001.1 Hanseniaspora sp. CRUB 1602 flattened_line_0, whole genome shotgun sequence [...]	CM4574-7_B1_2
0.803086	10/1000	1	3.70413e-14	GCA_003547095.1_Glomus_Soap2_v3.1.nr.fa_genomic.fna.gz	[731 seqs] PQFF01000665.1 Diversispora epigaea strain IT104 C648844, whole genome shotgun sequence [...]	CM4574-7_B1_2
0.803086	10/1000	1	3.70413e-14	GCA_002081675.1_ASM208167v1_genomic.fna.gz	[62 seqs] MNPJ01000060.1 Enterocytozoon hepatopenaei strain TH1 contig_10259, whole genome shotgun sequence [...]	CM4574-7_B1_2
0.931433	225/1000	6	0	GCA_000439145.3_ASM43914v3_genomic.fna.gz	[1111 seqs] AUPC02000001.1 Rhizophagus irregularis DAOM 181602=DAOM 197198 scaffold1, whole genome shotgun sequence [...]	CM4574-7_B1_3
0.858899	41/1000	8	3.72147e-100	GCA_000597565.1_DAOM197198w_N31nuc_v1_genomic.fna.gz	[15659 seqs] JAQW01000001.1 Rhizophagus irregularis DAOM 197198w isolate N31 N31_scaffold1, whole genome shotgun sequence [...]	CM4574-7_B1_3
0.837273	24/1000	1	1.4141e-52	GCA_001664025.1_Hanva1_1_genomic.fna.gz	[647 seqs] LXPE01000001.1 Hanseniaspora valbyensis NRRL Y-1626 HANVAscaffold_1, whole genome shotgun sequence [...]	CM4574-7_B1_3
0.828011	19/1000	1	3.57808e-38	GCA_000447185.1_NapisBRLv01_genomic.fna.gz	[554 seqs] KE646833.1 Nosema apis BRL 01 unplaced genomic scaffold scf7180000046551, whole genome shotgun sequence [...]	CM4574-7_B1_3
0.823637	17/1000	2	5.79202e-33	GCA_004919795.1_ASM491979v1_genomic.fna.gz	[578 seqs] SRHF01000001.1 Hanseniaspora sp. CRUB 1602 flattened_line_0, whole genome shotgun sequence [...]	CM4574-7_B1_3
0.818742	15/1000	1	7.42703e-28	GCA_000209485.1_ASM20948v1_genomic.fna.gz	[1733 seqs] CH991542.1 Enterocytozoon bieneusi H348 SC_1888 genomic scaffold, whole genome shotgun sequence [...]	CM4574-7_B1_3
0.816057	14/1000	1	2.41528e-25	GCA_900491785.1_S_ludwigii_v1_genomic.fna.gz	[1360 seqs] UFAJ01001360.1 Saccharomycodes ludwigii strain UTAD17 genome assembly, contig: SCODWIG_contig_1360, whole genome shotgun sequence [...]	CM4574-7_B1_3
0.813182	13/1000	1	7.32367e-23	GCA_002081675.1_ASM208167v1_genomic.fna.gz	[62 seqs] MNPJ01000060.1 Enterocytozoon hepatopenaei strain TH1 contig_10259, whole genome shotgun sequence [...]	CM4574-7_B1_3
0.810088	12/1000	1	2.06006e-20	GCA_003549995.1_ASM354999v1_genomic.fna.gz	[2757 seqs] QKKE01000001.1 Rhizophagus sp. MUCL 43196 scaffold1, whole genome shotgun sequence [...]	CM4574-7_B1_3
0.803086	10/1000	2	1.26944e-15	GCA_004919785.1_ASM491978v1_genomic.fna.gz	[1386 seqs] SRHH01000001.1 Hanseniaspora jakobsenii strain ZIM 2603 scf7180000014525, whole genome shotgun sequence [...]	CM4574-7_B1_3
0.93374	237/1000	5	0	GCA_000439145.3_ASM43914v3_genomic.fna.gz	[1111 seqs] AUPC02000001.1 Rhizophagus irregularis DAOM 181602=DAOM 197198 scaffold1, whole genome shotgun sequence [...]	CM4574-7_Co-inoculation_1
0.860849	43/1000	9	4.23933e-88	GCA_000597565.1_DAOM197198w_N31nuc_v1_genomic.fna.gz	[15659 seqs] JAQW01000001.1 Rhizophagus irregularis DAOM 197198w isolate N31 N31_scaffold1, whole genome shotgun sequence [...]	CM4574-7_Co-inoculation_1
0.830035	20/1000	1	1.88184e-32	GCA_001664025.1_Hanva1_1_genomic.fna.gz	[647 seqs] LXPE01000001.1 Hanseniaspora valbyensis NRRL Y-1626 HANVAscaffold_1, whole genome shotgun sequence [...]	CM4574-7_Co-inoculation_1
0.821262	16/1000	3	1.02903e-23	GCA_001661245.1_Pacta1_2_genomic.fna.gz	[197 seqs] KV454011.1 Pachysolen tannophilus NRRL Y-2460 unplaced genomic scaffold PACTA_scaffold_1, whole genome shotgun sequence [...]	CM4574-7_Co-inoculation_1
0.821262	16/1000	1	1.02903e-23	GCA_002157105.1_PirspE2_v1.0_genomic.fna.gz	[1656 seqs] KZ150748.1 Piromyces sp. E2 unplaced genomic scaffold PIROE2scaffold_1, whole genome shotgun sequence [...]	CM4574-7_Co-inoculation_1
0.816057	14/1000	4	1.68377e-19	GCA_004919775.1_ASM491977v1_genomic.fna.gz	[395 seqs] SRHG01000001.1 Hanseniaspora guilliermondii strain NRRL Y-1625 flattened_line_0, whole genome shotgun sequence [...]	CM4574-7_Co-inoculation_1
0.813182	13/1000	1	1.94364e-17	GCA_003705535.2_ASM370553v2_genomic.fna.gz	[11407 seqs] PPIT02000001.1 Martiniozyma abiesophila strain NRRL Y-11514 NODE_1_length_261886_cov_12.5835_ID_37135, whole genome shotgun sequence [...]	CM4574-7_Co-inoculation_1
0.813182	13/1000	1	1.94364e-17	GCA_000447185.1_NapisBRLv01_genomic.fna.gz	[554 seqs] KE646833.1 Nosema apis BRL 01 unplaced genomic scaffold scf7180000046551, whole genome shotgun sequence [...]	CM4574-7_Co-inoculation_1
0.810088	12/1000	2	2.08145e-15	GCA_003549995.1_ASM354999v1_genomic.fna.gz	[2757 seqs] QKKE01000001.1 Rhizophagus sp. MUCL 43196 scaffold1, whole genome shotgun sequence [...]	CM4574-7_Co-inoculation_1
0.806739	11/1000	2	2.05572e-13	GCA_000817185.1_Sc12647_genomic.fna.gz	[339 seqs] CBXB010000001.1 Saprochaete clavata CNRMA 12.647 WGS project CBXB000000000 data, contig scaffold_1, whole genome shotgun sequence [...]	CM4574-7_Co-inoculation_1
0.930838	222/1000	5	0	GCA_000439145.3_ASM43914v3_genomic.fna.gz	[1111 seqs] AUPC02000001.1 Rhizophagus irregularis DAOM 181602=DAOM 197198 scaffold1, whole genome shotgun sequence [...]	CM4574-7_Co-inoculation_2
0.863618	46/1000	5	1.03941e-100	GCA_000597565.1_DAOM197198w_N31nuc_v1_genomic.fna.gz	[15659 seqs] JAQW01000001.1 Rhizophagus irregularis DAOM 197198w isolate N31 N31_scaffold1, whole genome shotgun sequence [...]	CM4574-7_Co-inoculation_2
0.840471	26/1000	1	6.1731e-50	GCA_001664025.1_Hanva1_1_genomic.fna.gz	[647 seqs] LXPE01000001.1 Hanseniaspora valbyensis NRRL Y-1626 HANVAscaffold_1, whole genome shotgun sequence [...]	CM4574-7_Co-inoculation_2
0.825882	18/1000	2	6.24536e-30	GCA_001661245.1_Pacta1_2_genomic.fna.gz	[197 seqs] KV454011.1 Pachysolen tannophilus NRRL Y-2460 unplaced genomic scaffold PACTA_scaffold_1, whole genome shotgun sequence [...]	CM4574-7_Co-inoculation_2
0.818742	15/1000	2	3.59276e-23	GCA_004919775.1_ASM491977v1_genomic.fna.gz	[395 seqs] SRHG01000001.1 Hanseniaspora guilliermondii strain NRRL Y-1625 flattened_line_0, whole genome shotgun sequence [...]	CM4574-7_Co-inoculation_2
0.813182	13/1000	2	8.36042e-19	GCA_000209485.1_ASM20948v1_genomic.fna.gz	[1733 seqs] CH991542.1 Enterocytozoon bieneusi H348 SC_1888 genomic scaffold, whole genome shotgun sequence [...]	CM4574-7_Co-inoculation_2
0.806739	11/1000	2	1.43979e-14	GCA_001600695.1_JCM_7603_assembly_v001_genomic.fna.gz	[71 seqs] BCKQ01000001.1 Ascoidea asiatica DNA, scaffold: scaffold_0, strain: JCM 7603, whole genome shotgun sequence [...]	CM4574-7_Co-inoculation_2
0.803086	10/1000	1	1.66179e-12	GCA_003549995.1_ASM354999v1_genomic.fna.gz	[2757 seqs] QKKE01000001.1 Rhizophagus sp. MUCL 43196 scaffold1, whole genome shotgun sequence [...]	CM4574-7_Co-inoculation_2
0.803086	10/1000	1	1.66179e-12	GCA_000447185.1_NapisBRLv01_genomic.fna.gz	[554 seqs] KE646833.1 Nosema apis BRL 01 unplaced genomic scaffold scf7180000046551, whole genome shotgun sequence [...]	CM4574-7_Co-inoculation_2
0.803086	10/1000	1	1.66179e-12	GCA_000149685.1_ASM14968v1_genomic.fna.gz	[28 seqs] CH981534.1 Lodderomyces elongisporus NRRL YB-4239 supercont1.11 genomic scaffold, whole genome shotgun sequence [...]	CM4574-7_Co-inoculation_2
0.910314	139/1000	2	0	GCA_000439145.3_ASM43914v3_genomic.fna.gz	[1111 seqs] AUPC02000001.1 Rhizophagus irregularis DAOM 181602=DAOM 197198 scaffold1, whole genome shotgun sequence [...]	CM4574-7_DAOM197198_1
0.841982	27/1000	3	1.50432e-56	GCA_000597565.1_DAOM197198w_N31nuc_v1_genomic.fna.gz	[15659 seqs] JAQW01000001.1 Rhizophagus irregularis DAOM 197198w isolate N31 N31_scaffold1, whole genome shotgun sequence [...]	CM4574-7_DAOM197198_1
0.813182	13/1000	2	2.80252e-21	GCA_001661245.1_Pacta1_2_genomic.fna.gz	[197 seqs] KV454011.1 Pachysolen tannophilus NRRL Y-2460 unplaced genomic scaffold PACTA_scaffold_1, whole genome shotgun sequence [...]	CM4574-7_DAOM197198_1
0.813182	13/1000	1	2.80252e-21	GCA_004919775.1_ASM491977v1_genomic.fna.gz	[395 seqs] SRHG01000001.1 Hanseniaspora guilliermondii strain NRRL Y-1625 flattened_line_0, whole genome shotgun sequence [...]	CM4574-7_DAOM197198_1
0.806739	11/1000	1	1.16491e-16	GCA_000149685.1_ASM14968v1_genomic.fna.gz	[28 seqs] CH981534.1 Lodderomyces elongisporus NRRL YB-4239 supercont1.11 genomic scaffold, whole genome shotgun sequence [...]	CM4574-7_DAOM197198_1
0.803086	10/1000	3	2.08873e-14	GCA_004919795.1_ASM491979v1_genomic.fna.gz	[578 seqs] SRHF01000001.1 Hanseniaspora sp. CRUB 1602 flattened_line_0, whole genome shotgun sequence [...]	CM4574-7_DAOM197198_1
0.799067	9/1000	1	3.40157e-12	GCA_000785685.1_ASM78568v1_genomic.fna.gz	[59737 seqs] KN360965.1 Uromyces viciae-fabae strain I2 unplaced genomic scaffold scaffold_1, whole genome shotgun sequence [...]	CM4574-7_DAOM197198_1
0.794597	8/1000	2	4.98123e-10	GCA_000209485.1_ASM20948v1_genomic.fna.gz	[1733 seqs] CH991542.1 Enterocytozoon bieneusi H348 SC_1888 genomic scaffold, whole genome shotgun sequence [...]	CM4574-7_DAOM197198_1
0.794597	8/1000	1	4.98123e-10	GCA_001664025.1_Hanva1_1_genomic.fna.gz	[647 seqs] LXPE01000001.1 Hanseniaspora valbyensis NRRL Y-1626 HANVAscaffold_1, whole genome shotgun sequence [...]	CM4574-7_DAOM197198_1
0.789561	7/1000	2	6.47857e-08	GCA_003547095.1_Glomus_Soap2_v3.1.nr.fa_genomic.fna.gz	[731 seqs] PQFF01000665.1 Diversispora epigaea strain IT104 C648844, whole genome shotgun sequence [...]	CM4574-7_DAOM197198_1
0.933364	235/1000	5	0	GCA_000439145.3_ASM43914v3_genomic.fna.gz	[1111 seqs] AUPC02000001.1 Rhizophagus irregularis DAOM 181602=DAOM 197198 scaffold1, whole genome shotgun sequence [...]	CM4574-7_DAOM197198_2
0.86537	48/1000	5	2.09246e-114	GCA_000597565.1_DAOM197198w_N31nuc_v1_genomic.fna.gz	[15659 seqs] JAQW01000001.1 Rhizophagus irregularis DAOM 197198w isolate N31 N31_scaffold1, whole genome shotgun sequence [...]	CM4574-7_DAOM197198_2
0.833811	22/1000	2	4.66389e-43	GCA_001664025.1_Hanva1_1_genomic.fna.gz	[647 seqs] LXPE01000001.1 Hanseniaspora valbyensis NRRL Y-1626 HANVAscaffold_1, whole genome shotgun sequence [...]	CM4574-7_DAOM197198_2
0.830035	20/1000	1	5.35796e-38	GCA_000447185.1_NapisBRLv01_genomic.fna.gz	[554 seqs] KE646833.1 Nosema apis BRL 01 unplaced genomic scaffold scf7180000046551, whole genome shotgun sequence [...]	CM4574-7_DAOM197198_2
0.825882	18/1000	1	5.04249e-33	GCA_004919775.1_ASM491977v1_genomic.fna.gz	[395 seqs] SRHG01000001.1 Hanseniaspora guilliermondii strain NRRL Y-1625 flattened_line_0, whole genome shotgun sequence [...]	CM4574-7_DAOM197198_2
0.816057	14/1000	2	2.24447e-23	GCA_000149685.1_ASM14968v1_genomic.fna.gz	[28 seqs] CH981534.1 Lodderomyces elongisporus NRRL YB-4239 supercont1.11 genomic scaffold, whole genome shotgun sequence [...]	CM4574-7_DAOM197198_2
0.816057	14/1000	1	2.24447e-23	GCA_002157105.1_PirspE2_v1.0_genomic.fna.gz	[1656 seqs] KZ150748.1 Piromyces sp. E2 unplaced genomic scaffold PIROE2scaffold_1, whole genome shotgun sequence [...]	CM4574-7_DAOM197198_2
0.810088	12/1000	1	9.99777e-19	GCA_003708365.1_ASM370836v1_genomic.fna.gz	[1225 seqs] PPNY01000001.1 Hanseniaspora singularis strain ZIM2326 Neza Cadez flattened_line_0, whole genome shotgun sequence [...]	CM4574-7_DAOM197198_2
0.806739	11/1000	4	1.87422e-16	GCA_000209485.1_ASM20948v1_genomic.fna.gz	[1733 seqs] CH991542.1 Enterocytozoon bieneusi H348 SC_1888 genomic scaffold, whole genome shotgun sequence [...]	CM4574-7_DAOM197198_2
0.799067	9/1000	1	5.01737e-12	GCA_003549995.1_ASM354999v1_genomic.fna.gz	[2757 seqs] QKKE01000001.1 Rhizophagus sp. MUCL 43196 scaffold1, whole genome shotgun sequence [...]	CM4574-7_DAOM197198_2
0.928167	209/1000	5	0	GCA_000439145.3_ASM43914v3_genomic.fna.gz	[1111 seqs] AUPC02000001.1 Rhizophagus irregularis DAOM 181602=DAOM 197198 scaffold1, whole genome shotgun sequence [...]	CM4574-7_DAOM197198_3
0.85789	40/1000	8	2.92553e-96	GCA_000597565.1_DAOM197198w_N31nuc_v1_genomic.fna.gz	[15659 seqs] JAQW01000001.1 Rhizophagus irregularis DAOM 197198w isolate N31 N31_scaffold1, whole genome shotgun sequence [...]	CM4574-7_DAOM197198_3
0.830035	20/1000	2	2.40669e-40	GCA_001664025.1_Hanva1_1_genomic.fna.gz	[647 seqs] LXPE01000001.1 Hanseniaspora valbyensis NRRL Y-1626 HANVAscaffold_1, whole genome shotgun sequence [...]	CM4574-7_DAOM197198_3
0.821262	16/1000	4	5.05392e-30	GCA_004919795.1_ASM491979v1_genomic.fna.gz	[578 seqs] SRHF01000001.1 Hanseniaspora sp. CRUB 1602 flattened_line_0, whole genome shotgun sequence [...]	CM4574-7_DAOM197198_3
0.816057	14/1000	1	5.12378e-25	GCA_001600695.1_JCM_7603_assembly_v001_genomic.fna.gz	[71 seqs] BCKQ01000001.1 Ascoidea asiatica DNA, scaffold: scaffold_0, strain: JCM 7603, whole genome shotgun sequence [...]	CM4574-7_DAOM197198_3
0.810088	12/1000	3	3.92378e-20	GCA_000209485.1_ASM20948v1_genomic.fna.gz	[1733 seqs] CH991542.1 Enterocytozoon bieneusi H348 SC_1888 genomic scaffold, whole genome shotgun sequence [...]	CM4574-7_DAOM197198_3
0.806739	11/1000	3	9.64439e-18	GCA_004919775.1_ASM491977v1_genomic.fna.gz	[395 seqs] SRHG01000001.1 Hanseniaspora guilliermondii strain NRRL Y-1625 flattened_line_0, whole genome shotgun sequence [...]	CM4574-7_DAOM197198_3
0.806739	11/1000	3	9.64439e-18	GCA_001661245.1_Pacta1_2_genomic.fna.gz	[197 seqs] KV454011.1 Pachysolen tannophilus NRRL Y-2460 unplaced genomic scaffold PACTA_scaffold_1, whole genome shotgun sequence [...]	CM4574-7_DAOM197198_3
0.803086	10/1000	1	2.17092e-15	GCA_002081675.1_ASM208167v1_genomic.fna.gz	[62 seqs] MNPJ01000060.1 Enterocytozoon hepatopenaei strain TH1 contig_10259, whole genome shotgun sequence [...]	CM4574-7_DAOM197198_3
0.794597	8/1000	2	8.15889e-11	GCA_000447185.1_NapisBRLv01_genomic.fna.gz	[554 seqs] KE646833.1 Nosema apis BRL 01 unplaced genomic scaffold scf7180000046551, whole genome shotgun sequence [...]	CM4574-7_DAOM197198_3
0.823637	17/1000	2	5.21985e-30	GCA_001661245.1_Pacta1_2_genomic.fna.gz	[197 seqs] KV454011.1 Pachysolen tannophilus NRRL Y-2460 unplaced genomic scaffold PACTA_scaffold_1, whole genome shotgun sequence [...]	CM4574-7_Mock_1
0.813182	13/1000	2	1.32505e-20	GCA_900491785.1_S_ludwigii_v1_genomic.fna.gz	[1360 seqs] UFAJ01001360.1 Saccharomycodes ludwigii strain UTAD17 genome assembly, contig: SCODWIG_contig_1360, whole genome shotgun sequence [...]	CM4574-7_Mock_1
0.806739	11/1000	2	4.3324e-17	GCA_000149685.1_ASM14968v1_genomic.fna.gz	[28 seqs] CH981534.1 Lodderomyces elongisporus NRRL YB-4239 supercont1.11 genomic scaffold, whole genome shotgun sequence [...]	CM4574-7_Mock_1
0.803086	10/1000	1	6.88967e-14	GCA_004919795.1_ASM491979v1_genomic.fna.gz	[578 seqs] SRHF01000001.1 Hanseniaspora sp. CRUB 1602 flattened_line_0, whole genome shotgun sequence [...]	CM4574-7_Mock_1
0.799067	9/1000	3	9.95139e-12	GCA_001664025.1_Hanva1_1_genomic.fna.gz	[647 seqs] LXPE01000001.1 Hanseniaspora valbyensis NRRL Y-1626 HANVAscaffold_1, whole genome shotgun sequence [...]	CM4574-7_Mock_1
0.794597	8/1000	1	1.29251e-09	GCA_000385875.2_Annc_alge_insect_USDA_JJB_V2_genomic.fna.gz	[431 seqs] KK365130.1 Anncaliia algerae PRA339 unplaced genomic scaffold supercont2.1, whole genome shotgun sequence [...]	CM4574-7_Mock_1
0.789561	7/1000	1	1.49101e-07	GCA_003705225.1_ASM370522v1_genomic.fna.gz	[4756 seqs] PPHW01000001.1 Ambrosiozyma vanderkliftii strain NRRL Y-63633 flattened_line_0, whole genome shotgun sequence [...]	CM4574-7_Mock_1
0.789561	7/1000	1	1.49101e-07	GCA_001600695.1_JCM_7603_assembly_v001_genomic.fna.gz	[71 seqs] BCKQ01000001.1 Ascoidea asiatica DNA, scaffold: scaffold_0, strain: JCM 7603, whole genome shotgun sequence [...]	CM4574-7_Mock_1
0.789561	7/1000	1	1.49101e-07	GCA_000817185.1_Sc12647_genomic.fna.gz	[339 seqs] CBXB010000001.1 Saprochaete clavata CNRMA 12.647 WGS project CBXB000000000 data, contig scaffold_1, whole genome shotgun sequence [...]	CM4574-7_Mock_1
0.783786	6/1000	2	1.50391e-05	GCA_000209485.1_ASM20948v1_genomic.fna.gz	[1733 seqs] CH991542.1 Enterocytozoon bieneusi H348 SC_1888 genomic scaffold, whole genome shotgun sequence [...]	CM4574-7_Mock_1
0.825882	18/1000	3	2.01009e-35	GCA_004919795.1_ASM491979v1_genomic.fna.gz	[578 seqs] SRHF01000001.1 Hanseniaspora sp. CRUB 1602 flattened_line_0, whole genome shotgun sequence [...]	CM4574-7_Mock_2
0.810088	12/1000	2	2.52613e-20	GCA_000817185.1_Sc12647_genomic.fna.gz	[339 seqs] CBXB010000001.1 Saprochaete clavata CNRMA 12.647 WGS project CBXB000000000 data, contig scaffold_1, whole genome shotgun sequence [...]	CM4574-7_Mock_2
0.806739	11/1000	1	6.44197e-18	GCA_001664025.1_Hanva1_1_genomic.fna.gz	[647 seqs] LXPE01000001.1 Hanseniaspora valbyensis NRRL Y-1626 HANVAscaffold_1, whole genome shotgun sequence [...]	CM4574-7_Mock_2
0.806739	11/1000	1	6.44197e-18	GCA_000439145.3_ASM43914v3_genomic.fna.gz	[1111 seqs] AUPC02000001.1 Rhizophagus irregularis DAOM 181602=DAOM 197198 scaffold1, whole genome shotgun sequence [...]	CM4574-7_Mock_2
0.803086	10/1000	2	1.50445e-15	GCA_001661245.1_Pacta1_2_genomic.fna.gz	[197 seqs] KV454011.1 Pachysolen tannophilus NRRL Y-2460 unplaced genomic scaffold PACTA_scaffold_1, whole genome shotgun sequence [...]	CM4574-7_Mock_2
0.794597	8/1000	1	6.08617e-11	GCA_000447185.1_NapisBRLv01_genomic.fna.gz	[554 seqs] KE646833.1 Nosema apis BRL 01 unplaced genomic scaffold scf7180000046551, whole genome shotgun sequence [...]	CM4574-7_Mock_2
0.789561	7/1000	1	1.0309e-09	GCA_900491785.1_S_ludwigii_v1_genomic.fna.gz	[1360 seqs] UFAJ01001360.1 Saccharomycodes ludwigii strain UTAD17 genome assembly, contig: SCODWIG_contig_1360, whole genome shotgun sequence [...]	CM4574-7_Mock_2
0.789561	7/1000	1	1.0309e-09	GCA_000209485.1_ASM20948v1_genomic.fna.gz	[1733 seqs] CH991542.1 Enterocytozoon bieneusi H348 SC_1888 genomic scaffold, whole genome shotgun sequence [...]	CM4574-7_Mock_2
0.783786	6/1000	3	1.52667e-06	GCA_004919845.1_ASM491984v1_genomic.fna.gz	[2024 seqs] SRHK01000001.1 Hanseniaspora nectarophila strain CBS 13383 flattened_line_0, whole genome shotgun sequence [...]	CM4574-7_Mock_2
0.783786	6/1000	1	1.52667e-06	GCA_001513885.1_ASM151388v1_genomic.fna.gz	[541 seqs] LKBB01000001.1 Thielaviopsis musarum strain CMW1546 scaffold1, whole genome shotgun sequence [...]	CM4574-7_Mock_2
0.821262	16/1000	1	7.43974e-30	GCA_004919785.1_ASM491978v1_genomic.fna.gz	[1386 seqs] SRHH01000001.1 Hanseniaspora jakobsenii strain ZIM 2603 scf7180000014525, whole genome shotgun sequence [...]	CM4574-7_Mock_3
0.816057	14/1000	1	7.18573e-25	GCA_001664025.1_Hanva1_1_genomic.fna.gz	[647 seqs] LXPE01000001.1 Hanseniaspora valbyensis NRRL Y-1626 HANVAscaffold_1, whole genome shotgun sequence [...]	CM4574-7_Mock_3
0.810088	12/1000	1	5.24248e-20	GCA_000149685.1_ASM14968v1_genomic.fna.gz	[28 seqs] CH981534.1 Lodderomyces elongisporus NRRL YB-4239 supercont1.11 genomic scaffold, whole genome shotgun sequence [...]	CM4574-7_Mock_3
0.806739	11/1000	1	1.25772e-17	GCA_001661245.1_Pacta1_2_genomic.fna.gz	[197 seqs] KV454011.1 Pachysolen tannophilus NRRL Y-2460 unplaced genomic scaffold PACTA_scaffold_1, whole genome shotgun sequence [...]	CM4574-7_Mock_3
0.789561	7/1000	2	1.57668e-08	GCA_900491785.1_S_ludwigii_v1_genomic.fna.gz	[1360 seqs] UFAJ01001360.1 Saccharomycodes ludwigii strain UTAD17 genome assembly, contig: SCODWIG_contig_1360, whole genome shotgun sequence [...]	CM4574-7_Mock_3
0.789561	7/1000	2	1.57668e-08	GCA_004919795.1_ASM491979v1_genomic.fna.gz	[578 seqs] SRHF01000001.1 Hanseniaspora sp. CRUB 1602 flattened_line_0, whole genome shotgun sequence [...]	CM4574-7_Mock_3
0.783786	6/1000	1	2.1967e-07	GCA_003547095.1_Glomus_Soap2_v3.1.nr.fa_genomic.fna.gz	[731 seqs] PQFF01000665.1 Diversispora epigaea strain IT104 C648844, whole genome shotgun sequence [...]	CM4574-7_Mock_3
0.777011	5/1000	2	0.000262148	GCA_004919845.1_ASM491984v1_genomic.fna.gz	[2024 seqs] SRHK01000001.1 Hanseniaspora nectarophila strain CBS 13383 flattened_line_0, whole genome shotgun sequence [...]	CM4574-7_Mock_3
0.777011	5/1000	2	0.000262148	GCA_001599055.1_JCM_6961_assembly_v001_genomic.fna.gz	[76 seqs] BCFY01000001.1 Thielaviopsis ethacetica DNA, scaffold: scaffold_0, strain: JCM 6961, whole genome shotgun sequence [...]	CM4574-7_Mock_3
0.777011	5/1000	1	0.000262148	GCA_004919915.1_ASM491991v1_genomic.fna.gz	[1943 seqs] SRHN01000001.1 Hanseniaspora thailandica strain ZIM 2325 flattened_line_0, whole genome shotgun sequence [...]	CM4574-7_Mock_3
0.932408	230/1000	8	0	GCA_000439145.3_ASM43914v3_genomic.fna.gz	[1111 seqs] AUPC02000001.1 Rhizophagus irregularis DAOM 181602=DAOM 197198 scaffold1, whole genome shotgun sequence [...]	COL2215_B1_1
0.862715	45/1000	7	2.47259e-108	GCA_000597565.1_DAOM197198w_N31nuc_v1_genomic.fna.gz	[15659 seqs] JAQW01000001.1 Rhizophagus irregularis DAOM 197198w isolate N31 N31_scaffold1, whole genome shotgun sequence [...]	COL2215_B1_1
0.840471	26/1000	2	6.81039e-55	GCA_001664025.1_Hanva1_1_genomic.fna.gz	[647 seqs] LXPE01000001.1 Hanseniaspora valbyensis NRRL Y-1626 HANVAscaffold_1, whole genome shotgun sequence [...]	COL2215_B1_1
0.821262	16/1000	1	4.65944e-29	GCA_002157105.1_PirspE2_v1.0_genomic.fna.gz	[1656 seqs] KZ150748.1 Piromyces sp. E2 unplaced genomic scaffold PIROE2scaffold_1, whole genome shotgun sequence [...]	COL2215_B1_1
0.818742	15/1000	1	1.33375e-26	GCA_003549995.1_ASM354999v1_genomic.fna.gz	[2757 seqs] QKKE01000001.1 Rhizophagus sp. MUCL 43196 scaffold1, whole genome shotgun sequence [...]	COL2215_B1_1
0.818742	15/1000	1	1.33375e-26	GCA_000209485.1_ASM20948v1_genomic.fna.gz	[1733 seqs] CH991542.1 Enterocytozoon bieneusi H348 SC_1888 genomic scaffold, whole genome shotgun sequence [...]	COL2215_B1_1
0.816057	14/1000	2	3.57566e-24	GCA_004919795.1_ASM491979v1_genomic.fna.gz	[578 seqs] SRHF01000001.1 Hanseniaspora sp. CRUB 1602 flattened_line_0, whole genome shotgun sequence [...]	COL2215_B1_1
0.816057	14/1000	2	3.57566e-24	GCA_001661245.1_Pacta1_2_genomic.fna.gz	[197 seqs] KV454011.1 Pachysolen tannophilus NRRL Y-2460 unplaced genomic scaffold PACTA_scaffold_1, whole genome shotgun sequence [...]	COL2215_B1_1
0.810088	12/1000	1	2.0727e-20	GCA_900491785.1_S_ludwigii_v1_genomic.fna.gz	[1360 seqs] UFAJ01001360.1 Saccharomycodes ludwigii strain UTAD17 genome assembly, contig: SCODWIG_contig_1360, whole genome shotgun sequence [...]	COL2215_B1_1
0.810088	12/1000	1	2.0727e-20	GCA_004000155.1_ASM400015v1_genomic.fna.gz	[952 seqs] RCSS01000001.1 Tubulinosema ratisbonensis strain Franzen contig_001, whole genome shotgun sequence [...]	COL2215_B1_1
0.932793	232/1000	7	0	GCA_000439145.3_ASM43914v3_genomic.fna.gz	[1111 seqs] AUPC02000001.1 Rhizophagus irregularis DAOM 181602=DAOM 197198 scaffold1, whole genome shotgun sequence [...]	COL2215_B1_2
0.863618	46/1000	5	3.36115e-102	GCA_000597565.1_DAOM197198w_N31nuc_v1_genomic.fna.gz	[15659 seqs] JAQW01000001.1 Rhizophagus irregularis DAOM 197198w isolate N31 N31_scaffold1, whole genome shotgun sequence [...]	COL2215_B1_2
0.840471	26/1000	2	8.90013e-50	GCA_001664025.1_Hanva1_1_genomic.fna.gz	[647 seqs] LXPE01000001.1 Hanseniaspora valbyensis NRRL Y-1626 HANVAscaffold_1, whole genome shotgun sequence [...]	COL2215_B1_2
0.830035	20/1000	2	3.31571e-35	GCA_001661245.1_Pacta1_2_genomic.fna.gz	[197 seqs] KV454011.1 Pachysolen tannophilus NRRL Y-2460 unplaced genomic scaffold PACTA_scaffold_1, whole genome shotgun sequence [...]	COL2215_B1_2
0.828011	19/1000	1	7.56296e-33	GCA_002157105.1_PirspE2_v1.0_genomic.fna.gz	[1656 seqs] KZ150748.1 Piromyces sp. E2 unplaced genomic scaffold PIROE2scaffold_1, whole genome shotgun sequence [...]	COL2215_B1_2
0.828011	19/1000	1	7.56296e-33	GCA_001600695.1_JCM_7603_assembly_v001_genomic.fna.gz	[71 seqs] BCKQ01000001.1 Ascoidea asiatica DNA, scaffold: scaffold_0, strain: JCM 7603, whole genome shotgun sequence [...]	COL2215_B1_2
0.823637	17/1000	1	3.35423e-28	GCA_000447185.1_NapisBRLv01_genomic.fna.gz	[554 seqs] KE646833.1 Nosema apis BRL 01 unplaced genomic scaffold scf7180000046551, whole genome shotgun sequence [...]	COL2215_B1_2
0.816057	14/1000	1	2.00615e-21	GCA_000149685.1_ASM14968v1_genomic.fna.gz	[28 seqs] CH981534.1 Lodderomyces elongisporus NRRL YB-4239 supercont1.11 genomic scaffold, whole genome shotgun sequence [...]	COL2215_B1_2
0.813182	13/1000	2	3.18436e-19	GCA_000209485.1_ASM20948v1_genomic.fna.gz	[1733 seqs] CH991542.1 Enterocytozoon bieneusi H348 SC_1888 genomic scaffold, whole genome shotgun sequence [...]	COL2215_B1_2
0.813182	13/1000	1	3.18436e-19	GCA_004000155.1_ASM400015v1_genomic.fna.gz	[952 seqs] RCSS01000001.1 Tubulinosema ratisbonensis strain Franzen contig_001, whole genome shotgun sequence [...]	COL2215_B1_2
0.932984	233/1000	7	0	GCA_000439145.3_ASM43914v3_genomic.fna.gz	[1111 seqs] AUPC02000001.1 Rhizophagus irregularis DAOM 181602=DAOM 197198 scaffold1, whole genome shotgun sequence [...]	COL2215_B1_3
0.856856	39/1000	12	2.21703e-88	GCA_000597565.1_DAOM197198w_N31nuc_v1_genomic.fna.gz	[15659 seqs] JAQW01000001.1 Rhizophagus irregularis DAOM 197198w isolate N31 N31_scaffold1, whole genome shotgun sequence [...]	COL2215_B1_3
0.833811	22/1000	2	7.53822e-43	GCA_004919795.1_ASM491979v1_genomic.fna.gz	[578 seqs] SRHF01000001.1 Hanseniaspora sp. CRUB 1602 flattened_line_0, whole genome shotgun sequence [...]	COL2215_B1_3
0.821262	16/1000	2	5.39501e-28	GCA_001664025.1_Hanva1_1_genomic.fna.gz	[647 seqs] LXPE01000001.1 Hanseniaspora valbyensis NRRL Y-1626 HANVAscaffold_1, whole genome shotgun sequence [...]	COL2215_B1_3
0.818742	15/1000	3	1.32443e-25	GCA_001661245.1_Pacta1_2_genomic.fna.gz	[197 seqs] KV454011.1 Pachysolen tannophilus NRRL Y-2460 unplaced genomic scaffold PACTA_scaffold_1, whole genome shotgun sequence [...]	COL2215_B1_3
0.816057	14/1000	1	3.04514e-23	GCA_000447185.1_NapisBRLv01_genomic.fna.gz	[554 seqs] KE646833.1 Nosema apis BRL 01 unplaced genomic scaffold scf7180000046551, whole genome shotgun sequence [...]	COL2215_B1_3
0.813182	13/1000	2	6.52832e-21	GCA_003549995.1_ASM354999v1_genomic.fna.gz	[2757 seqs] QKKE01000001.1 Rhizophagus sp. MUCL 43196 scaffold1, whole genome shotgun sequence [...]	COL2215_B1_3
0.810088	12/1000	2	1.29835e-18	GCA_004919785.1_ASM491978v1_genomic.fna.gz	[1386 seqs] SRHH01000001.1 Hanseniaspora jakobsenii strain ZIM 2603 scf7180000014525, whole genome shotgun sequence [...]	COL2215_B1_3
0.810088	12/1000	2	1.29835e-18	GCA_004919775.1_ASM491977v1_genomic.fna.gz	[395 seqs] SRHG01000001.1 Hanseniaspora guilliermondii strain NRRL Y-1625 flattened_line_0, whole genome shotgun sequence [...]	COL2215_B1_3
0.803086	10/1000	3	3.99972e-14	GCA_000209485.1_ASM20948v1_genomic.fna.gz	[1733 seqs] CH991542.1 Enterocytozoon bieneusi H348 SC_1888 genomic scaffold, whole genome shotgun sequence [...]	COL2215_B1_3
0.936473	252/1000	6	0	GCA_000439145.3_ASM43914v3_genomic.fna.gz	[1111 seqs] AUPC02000001.1 Rhizophagus irregularis DAOM 181602=DAOM 197198 scaffold1, whole genome shotgun sequence [...]	COL2215_Co-inoculation_1
0.86622	49/1000	5	1.20209e-109	GCA_000597565.1_DAOM197198w_N31nuc_v1_genomic.fna.gz	[15659 seqs] JAQW01000001.1 Rhizophagus irregularis DAOM 197198w isolate N31 N31_scaffold1, whole genome shotgun sequence [...]	COL2215_Co-inoculation_1
0.843442	28/1000	1	2.57003e-54	GCA_001664025.1_Hanva1_1_genomic.fna.gz	[647 seqs] LXPE01000001.1 Hanseniaspora valbyensis NRRL Y-1626 HANVAscaffold_1, whole genome shotgun sequence [...]	COL2215_Co-inoculation_1
0.821262	16/1000	1	1.18577e-25	GCA_002157105.1_PirspE2_v1.0_genomic.fna.gz	[1656 seqs] KZ150748.1 Piromyces sp. E2 unplaced genomic scaffold PIROE2scaffold_1, whole genome shotgun sequence [...]	COL2215_Co-inoculation_1
0.818742	15/1000	2	2.07502e-23	GCA_004919795.1_ASM491979v1_genomic.fna.gz	[578 seqs] SRHF01000001.1 Hanseniaspora sp. CRUB 1602 flattened_line_0, whole genome shotgun sequence [...]	COL2215_Co-inoculation_1
0.818742	15/1000	1	2.07502e-23	GCA_002081675.1_ASM208167v1_genomic.fna.gz	[62 seqs] MNPJ01000060.1 Enterocytozoon hepatopenaei strain TH1 contig_10259, whole genome shotgun sequence [...]	COL2215_Co-inoculation_1
0.816057	14/1000	1	3.4009e-22	GCA_004919775.1_ASM491977v1_genomic.fna.gz	[395 seqs] SRHG01000001.1 Hanseniaspora guilliermondii strain NRRL Y-1625 flattened_line_0, whole genome shotgun sequence [...]	COL2215_Co-inoculation_1
0.813182	13/1000	1	5.1974e-20	GCA_003549995.1_ASM354999v1_genomic.fna.gz	[2757 seqs] QKKE01000001.1 Rhizophagus sp. MUCL 43196 scaffold1, whole genome shotgun sequence [...]	COL2215_Co-inoculation_1
0.806739	11/1000	4	9.63422e-15	GCA_000209485.1_ASM20948v1_genomic.fna.gz	[1733 seqs] CH991542.1 Enterocytozoon bieneusi H348 SC_1888 genomic scaffold, whole genome shotgun sequence [...]	COL2215_Co-inoculation_1
0.806739	11/1000	1	9.63422e-15	GCA_004000155.1_ASM400015v1_genomic.fna.gz	[952 seqs] RCSS01000001.1 Tubulinosema ratisbonensis strain Franzen contig_001, whole genome shotgun sequence [...]	COL2215_Co-inoculation_1
0.93374	237/1000	5	0	GCA_000439145.3_ASM43914v3_genomic.fna.gz	[1111 seqs] AUPC02000001.1 Rhizophagus irregularis DAOM 181602=DAOM 197198 scaffold1, whole genome shotgun sequence [...]	COL2215_Co-inoculation_2
0.86622	49/1000	5	1.18689e-104	GCA_000597565.1_DAOM197198w_N31nuc_v1_genomic.fna.gz	[15659 seqs] JAQW01000001.1 Rhizophagus irregularis DAOM 197198w isolate N31 N31_scaffold1, whole genome shotgun sequence [...]	COL2215_Co-inoculation_2
0.831966	21/1000	1	4.16986e-35	GCA_001664025.1_Hanva1_1_genomic.fna.gz	[647 seqs] LXPE01000001.1 Hanseniaspora valbyensis NRRL Y-1626 HANVAscaffold_1, whole genome shotgun sequence [...]	COL2215_Co-inoculation_2
0.818742	15/1000	1	6.90438e-22	GCA_001661245.1_Pacta1_2_genomic.fna.gz	[197 seqs] KV454011.1 Pachysolen tannophilus NRRL Y-2460 unplaced genomic scaffold PACTA_scaffold_1, whole genome shotgun sequence [...]	COL2215_Co-inoculation_2
0.816057	14/1000	2	8.94538e-20	GCA_004919775.1_ASM491977v1_genomic.fna.gz	[395 seqs] SRHG01000001.1 Hanseniaspora guilliermondii strain NRRL Y-1625 flattened_line_0, whole genome shotgun sequence [...]	COL2215_Co-inoculation_2
0.816057	14/1000	1	8.94538e-20	GCA_004919785.1_ASM491978v1_genomic.fna.gz	[1386 seqs] SRHH01000001.1 Hanseniaspora jakobsenii strain ZIM 2603 scf7180000014525, whole genome shotgun sequence [...]	COL2215_Co-inoculation_2
0.816057	14/1000	1	8.94538e-20	GCA_000447185.1_NapisBRLv01_genomic.fna.gz	[554 seqs] KE646833.1 Nosema apis BRL 01 unplaced genomic scaffold scf7180000046551, whole genome shotgun sequence [...]	COL2215_Co-inoculation_2
0.810088	12/1000	1	1.2112e-16	GCA_004000155.1_ASM400015v1_genomic.fna.gz	[952 seqs] RCSS01000001.1 Tubulinosema ratisbonensis strain Franzen contig_001, whole genome shotgun sequence [...]	COL2215_Co-inoculation_2
0.806739	11/1000	1	1.25192e-13	GCA_001600695.1_JCM_7603_assembly_v001_genomic.fna.gz	[71 seqs] BCKQ01000001.1 Ascoidea asiatica DNA, scaffold: scaffold_0, strain: JCM 7603, whole genome shotgun sequence [...]	COL2215_Co-inoculation_2
0.803086	10/1000	1	1.18514e-11	GCA_003707445.1_ASM370744v1_genomic.fna.gz	[10984 seqs] PPJC01000001.1 Botryozyma nematodophila strain NRRL Y-17705 NODE_1_length_25345_cov_638.429_ID_1, whole genome shotgun sequence [...]	COL2215_Co-inoculation_2
0.93838	263/1000	6	0	GCA_000439145.3_ASM43914v3_genomic.fna.gz	[1111 seqs] AUPC02000001.1 Rhizophagus irregularis DAOM 181602=DAOM 197198 scaffold1, whole genome shotgun sequence [...]	COL2215_Co-inoculation_3
0.869463	53/1000	6	4.75718e-113	GCA_000597565.1_DAOM197198w_N31nuc_v1_genomic.fna.gz	[15659 seqs] JAQW01000001.1 Rhizophagus irregularis DAOM 197198w isolate N31 N31_scaffold1, whole genome shotgun sequence [...]	COL2215_Co-inoculation_3
0.838902	25/1000	2	2.76164e-43	GCA_001664025.1_Hanva1_1_genomic.fna.gz	[647 seqs] LXPE01000001.1 Hanseniaspora valbyensis NRRL Y-1626 HANVAscaffold_1, whole genome shotgun sequence [...]	COL2215_Co-inoculation_3
0.830035	20/1000	2	5.38324e-32	GCA_001661245.1_Pacta1_2_genomic.fna.gz	[197 seqs] KV454011.1 Pachysolen tannophilus NRRL Y-2460 unplaced genomic scaffold PACTA_scaffold_1, whole genome shotgun sequence [...]	COL2215_Co-inoculation_3
0.823637	17/1000	1	1.78703e-25	GCA_004919795.1_ASM491979v1_genomic.fna.gz	[578 seqs] SRHF01000001.1 Hanseniaspora sp. CRUB 1602 flattened_line_0, whole genome shotgun sequence [...]	COL2215_Co-inoculation_3
0.821262	16/1000	1	2.38275e-23	GCA_000447185.1_NapisBRLv01_genomic.fna.gz	[554 seqs] KE646833.1 Nosema apis BRL 01 unplaced genomic scaffold scf7180000046551, whole genome shotgun sequence [...]	COL2215_Co-inoculation_3
0.821262	16/1000	1	2.38275e-23	GCA_000149685.1_ASM14968v1_genomic.fna.gz	[28 seqs] CH981534.1 Lodderomyces elongisporus NRRL YB-4239 supercont1.11 genomic scaffold, whole genome shotgun sequence [...]	COL2215_Co-inoculation_3
0.816057	14/1000	1	3.50778e-19	GCA_003549995.1_ASM354999v1_genomic.fna.gz	[2757 seqs] QKKE01000001.1 Rhizophagus sp. MUCL 43196 scaffold1, whole genome shotgun sequence [...]	COL2215_Co-inoculation_3
0.816057	14/1000	1	3.50778e-19	GCA_001600695.1_JCM_7603_assembly_v001_genomic.fna.gz	[71 seqs] BCKQ01000001.1 Ascoidea asiatica DNA, scaffold: scaffold_0, strain: JCM 7603, whole genome shotgun sequence [...]	COL2215_Co-inoculation_3
0.810088	12/1000	1	3.90143e-15	GCA_004919775.1_ASM491977v1_genomic.fna.gz	[395 seqs] SRHG01000001.1 Hanseniaspora guilliermondii strain NRRL Y-1625 flattened_line_0, whole genome shotgun sequence [...]	COL2215_Co-inoculation_3
0.930235	219/1000	4	0	GCA_000439145.3_ASM43914v3_genomic.fna.gz	[1111 seqs] AUPC02000001.1 Rhizophagus irregularis DAOM 181602=DAOM 197198 scaffold1, whole genome shotgun sequence [...]	COL2215_DAOM197198_1
0.856856	39/1000	7	1.46269e-83	GCA_000597565.1_DAOM197198w_N31nuc_v1_genomic.fna.gz	[15659 seqs] JAQW01000001.1 Rhizophagus irregularis DAOM 197198w isolate N31 N31_scaffold1, whole genome shotgun sequence [...]	COL2215_DAOM197198_1
0.84754	31/1000	2	1.33481e-62	GCA_001664025.1_Hanva1_1_genomic.fna.gz	[647 seqs] LXPE01000001.1 Hanseniaspora valbyensis NRRL Y-1626 HANVAscaffold_1, whole genome shotgun sequence [...]	COL2215_DAOM197198_1
0.828011	19/1000	1	5.63097e-33	GCA_000149685.1_ASM14968v1_genomic.fna.gz	[28 seqs] CH981534.1 Lodderomyces elongisporus NRRL YB-4239 supercont1.11 genomic scaffold, whole genome shotgun sequence [...]	COL2215_DAOM197198_1
0.823637	17/1000	3	2.57648e-28	GCA_004919795.1_ASM491979v1_genomic.fna.gz	[578 seqs] SRHF01000001.1 Hanseniaspora sp. CRUB 1602 flattened_line_0, whole genome shotgun sequence [...]	COL2215_DAOM197198_1
0.818742	15/1000	1	9.33897e-24	GCA_002157105.1_PirspE2_v1.0_genomic.fna.gz	[1656 seqs] KZ150748.1 Piromyces sp. E2 unplaced genomic scaffold PIROE2scaffold_1, whole genome shotgun sequence [...]	COL2215_DAOM197198_1
0.813182	13/1000	2	2.60337e-19	GCA_002081675.1_ASM208167v1_genomic.fna.gz	[62 seqs] MNPJ01000060.1 Enterocytozoon hepatopenaei strain TH1 contig_10259, whole genome shotgun sequence [...]	COL2215_DAOM197198_1
0.813182	13/1000	2	2.60337e-19	GCA_000209485.1_ASM20948v1_genomic.fna.gz	[1733 seqs] CH991542.1 Enterocytozoon bieneusi H348 SC_1888 genomic scaffold, whole genome shotgun sequence [...]	COL2215_DAOM197198_1
0.813182	13/1000	1	2.60337e-19	GCA_004919775.1_ASM491977v1_genomic.fna.gz	[395 seqs] SRHG01000001.1 Hanseniaspora guilliermondii strain NRRL Y-1625 flattened_line_0, whole genome shotgun sequence [...]	COL2215_DAOM197198_1
0.813182	13/1000	1	2.60337e-19	GCA_001661245.1_Pacta1_2_genomic.fna.gz	[197 seqs] KV454011.1 Pachysolen tannophilus NRRL Y-2460 unplaced genomic scaffold PACTA_scaffold_1, whole genome shotgun sequence [...]	COL2215_DAOM197198_1
0.920101	174/1000	4	0	GCA_000439145.3_ASM43914v3_genomic.fna.gz	[1111 seqs] AUPC02000001.1 Rhizophagus irregularis DAOM 181602=DAOM 197198 scaffold1, whole genome shotgun sequence [...]	COL2215_DAOM197198_2
0.848822	32/1000	6	8.6383e-71	GCA_000597565.1_DAOM197198w_N31nuc_v1_genomic.fna.gz	[15659 seqs] JAQW01000001.1 Rhizophagus irregularis DAOM 197198w isolate N31 N31_scaffold1, whole genome shotgun sequence [...]	COL2215_DAOM197198_2
0.823637	17/1000	1	9.20698e-31	GCA_001664025.1_Hanva1_1_genomic.fna.gz	[647 seqs] LXPE01000001.1 Hanseniaspora valbyensis NRRL Y-1626 HANVAscaffold_1, whole genome shotgun sequence [...]	COL2215_DAOM197198_2
0.818742	15/1000	2	6.49216e-26	GCA_000149685.1_ASM14968v1_genomic.fna.gz	[28 seqs] CH981534.1 Lodderomyces elongisporus NRRL YB-4239 supercont1.11 genomic scaffold, whole genome shotgun sequence [...]	COL2215_DAOM197198_2
0.813182	13/1000	1	3.52049e-21	GCA_000447185.1_NapisBRLv01_genomic.fna.gz	[554 seqs] KE646833.1 Nosema apis BRL 01 unplaced genomic scaffold scf7180000046551, whole genome shotgun sequence [...]	COL2215_DAOM197198_2
0.806739	11/1000	1	1.41269e-16	GCA_004919845.1_ASM491984v1_genomic.fna.gz	[2024 seqs] SRHK01000001.1 Hanseniaspora nectarophila strain CBS 13383 flattened_line_0, whole genome shotgun sequence [...]	COL2215_DAOM197198_2
0.799067	9/1000	2	3.98229e-12	GCA_000209485.1_ASM20948v1_genomic.fna.gz	[1733 seqs] CH991542.1 Enterocytozoon bieneusi H348 SC_1888 genomic scaffold, whole genome shotgun sequence [...]	COL2215_DAOM197198_2
0.794597	8/1000	2	5.72982e-10	GCA_900491785.1_S_ludwigii_v1_genomic.fna.gz	[1360 seqs] UFAJ01001360.1 Saccharomycodes ludwigii strain UTAD17 genome assembly, contig: SCODWIG_contig_1360, whole genome shotgun sequence [...]	COL2215_DAOM197198_2
0.794597	8/1000	1	5.72982e-10	GCA_004919795.1_ASM491979v1_genomic.fna.gz	[578 seqs] SRHF01000001.1 Hanseniaspora sp. CRUB 1602 flattened_line_0, whole genome shotgun sequence [...]	COL2215_DAOM197198_2
0.789561	7/1000	1	7.32212e-08	GCA_003706385.1_ASM370638v1_genomic.fna.gz	[794 seqs] PPLD01000001.1 Hanseniaspora clermontiae strain NRRL Y-27515 flattened_line_0, whole genome shotgun sequence [...]	COL2215_DAOM197198_2
0.934114	239/1000	7	0	GCA_000439145.3_ASM43914v3_genomic.fna.gz	[1111 seqs] AUPC02000001.1 Rhizophagus irregularis DAOM 181602=DAOM 197198 scaffold1, whole genome shotgun sequence [...]	COL2215_DAOM197198_3
0.868675	52/1000	5	3.66589e-122	GCA_000597565.1_DAOM197198w_N31nuc_v1_genomic.fna.gz	[15659 seqs] JAQW01000001.1 Rhizophagus irregularis DAOM 197198w isolate N31 N31_scaffold1, whole genome shotgun sequence [...]	COL2215_DAOM197198_3
0.831966	21/1000	2	6.03986e-39	GCA_001664025.1_Hanva1_1_genomic.fna.gz	[647 seqs] LXPE01000001.1 Hanseniaspora valbyensis NRRL Y-1626 HANVAscaffold_1, whole genome shotgun sequence [...]	COL2215_DAOM197198_3
0.823637	17/1000	1	2.66515e-29	GCA_001661245.1_Pacta1_2_genomic.fna.gz	[197 seqs] KV454011.1 Pachysolen tannophilus NRRL Y-2460 unplaced genomic scaffold PACTA_scaffold_1, whole genome shotgun sequence [...]	COL2215_DAOM197198_3
0.816057	14/1000	1	2.49705e-22	GCA_000447185.1_NapisBRLv01_genomic.fna.gz	[554 seqs] KE646833.1 Nosema apis BRL 01 unplaced genomic scaffold scf7180000046551, whole genome shotgun sequence [...]	COL2215_DAOM197198_3
0.810088	12/1000	2	7.87206e-18	GCA_900491785.1_S_ludwigii_v1_genomic.fna.gz	[1360 seqs] UFAJ01001360.1 Saccharomycodes ludwigii strain UTAD17 genome assembly, contig: SCODWIG_contig_1360, whole genome shotgun sequence [...]	COL2215_DAOM197198_3
0.806739	11/1000	1	1.24151e-15	GCA_000149685.1_ASM14968v1_genomic.fna.gz	[28 seqs] CH981534.1 Lodderomyces elongisporus NRRL YB-4239 supercont1.11 genomic scaffold, whole genome shotgun sequence [...]	COL2215_DAOM197198_3
0.803086	10/1000	6	1.79317e-13	GCA_002081675.1_ASM208167v1_genomic.fna.gz	[62 seqs] MNPJ01000060.1 Enterocytozoon hepatopenaei strain TH1 contig_10259, whole genome shotgun sequence [...]	COL2215_DAOM197198_3
0.803086	10/1000	1	1.79317e-13	GCA_003549995.1_ASM354999v1_genomic.fna.gz	[2757 seqs] QKKE01000001.1 Rhizophagus sp. MUCL 43196 scaffold1, whole genome shotgun sequence [...]	COL2215_DAOM197198_3
0.794597	8/1000	7	2.7751e-10	GCA_000209485.1_ASM20948v1_genomic.fna.gz	[1733 seqs] CH991542.1 Enterocytozoon bieneusi H348 SC_1888 genomic scaffold, whole genome shotgun sequence [...]	COL2215_DAOM197198_3
0.825882	18/1000	3	8.2724e-34	GCA_001661245.1_Pacta1_2_genomic.fna.gz	[197 seqs] KV454011.1 Pachysolen tannophilus NRRL Y-2460 unplaced genomic scaffold PACTA_scaffold_1, whole genome shotgun sequence [...]	COL2215_Mock_1
0.821262	16/1000	2	5.90902e-28	GCA_004919795.1_ASM491979v1_genomic.fna.gz	[578 seqs] SRHF01000001.1 Hanseniaspora sp. CRUB 1602 flattened_line_0, whole genome shotgun sequence [...]	COL2215_Mock_1
0.803086	10/1000	1	4.23329e-14	GCA_900491785.1_S_ludwigii_v1_genomic.fna.gz	[1360 seqs] UFAJ01001360.1 Saccharomycodes ludwigii strain UTAD17 genome assembly, contig: SCODWIG_contig_1360, whole genome shotgun sequence [...]	COL2215_Mock_1
0.803086	10/1000	1	4.23329e-14	GCA_000447185.1_NapisBRLv01_genomic.fna.gz	[554 seqs] KE646833.1 Nosema apis BRL 01 unplaced genomic scaffold scf7180000046551, whole genome shotgun sequence [...]	COL2215_Mock_1
0.799067	9/1000	1	6.42146e-12	GCA_004919785.1_ASM491978v1_genomic.fna.gz	[1386 seqs] SRHH01000001.1 Hanseniaspora jakobsenii strain ZIM 2603 scf7180000014525, whole genome shotgun sequence [...]	COL2215_Mock_1
0.799067	9/1000	1	6.42146e-12	GCA_004000155.1_ASM400015v1_genomic.fna.gz	[952 seqs] RCSS01000001.1 Tubulinosema ratisbonensis strain Franzen contig_001, whole genome shotgun sequence [...]	COL2215_Mock_1
0.794597	8/1000	2	8.75898e-10	GCA_001638985.2_Phybl2_genomic.fna.gz	[80 seqs] KV440971.1 Phycomyces blakesleeanus NRRL 1555(-) unplaced genomic scaffold PHYBLscaffold_1, whole genome shotgun sequence [...]	COL2215_Mock_1
0.794597	8/1000	2	8.75898e-10	GCA_000149685.1_ASM14968v1_genomic.fna.gz	[28 seqs] CH981534.1 Lodderomyces elongisporus NRRL YB-4239 supercont1.11 genomic scaffold, whole genome shotgun sequence [...]	COL2215_Mock_1
0.794597	8/1000	1	8.75898e-10	GCA_009809945.1_UNITO_GmarBEG34_1.0_genomic.fna.gz	[6499 seqs] WTPW01000001.1 Gigaspora margarita strain BEG34 scaffold_0, whole genome shotgun sequence [...]	COL2215_Mock_1
0.794597	8/1000	1	8.75898e-10	GCA_009394695.1_ASM939469v1_genomic.fna.gz	[730 seqs] VAPW01000100.1 Kazachstania telluris strain UCD400 NODE_100_length_45002_cov_51.157796, whole genome shotgun sequence [...]	COL2215_Mock_1
0.825882	18/1000	2	4.63015e-33	GCA_001661245.1_Pacta1_2_genomic.fna.gz	[197 seqs] KV454011.1 Pachysolen tannophilus NRRL Y-2460 unplaced genomic scaffold PACTA_scaffold_1, whole genome shotgun sequence [...]	COL2215_Mock_2
0.823637	17/1000	1	1.31587e-30	GCA_004919795.1_ASM491979v1_genomic.fna.gz	[578 seqs] SRHF01000001.1 Hanseniaspora sp. CRUB 1602 flattened_line_0, whole genome shotgun sequence [...]	COL2215_Mock_2
0.816057	14/1000	1	2.10051e-23	GCA_000149685.1_ASM14968v1_genomic.fna.gz	[28 seqs] CH981534.1 Lodderomyces elongisporus NRRL YB-4239 supercont1.11 genomic scaffold, whole genome shotgun sequence [...]	COL2215_Mock_2
0.810088	12/1000	1	9.44587e-19	GCA_000447185.1_NapisBRLv01_genomic.fna.gz	[554 seqs] KE646833.1 Nosema apis BRL 01 unplaced genomic scaffold scf7180000046551, whole genome shotgun sequence [...]	COL2215_Mock_2
0.806739	11/1000	1	1.77919e-16	GCA_004000155.1_ASM400015v1_genomic.fna.gz	[952 seqs] RCSS01000001.1 Tubulinosema ratisbonensis strain Franzen contig_001, whole genome shotgun sequence [...]	COL2215_Mock_2
0.803086	10/1000	1	3.06909e-14	GCA_001664025.1_Hanva1_1_genomic.fna.gz	[647 seqs] LXPE01000001.1 Hanseniaspora valbyensis NRRL Y-1626 HANVAscaffold_1, whole genome shotgun sequence [...]	COL2215_Mock_2
0.799067	9/1000	1	4.80848e-12	GCA_900290465.1_IMI_genomic.fna.gz	[51 seqs] OKRM01000051.1 Sarocladium strictum isolate IMI 501407 genome assembly, contig: scaffold00051, whole genome shotgun sequence [...]	COL2215_Mock_2
0.794597	8/1000	1	6.77435e-10	GCA_009394695.1_ASM939469v1_genomic.fna.gz	[730 seqs] VAPW01000100.1 Kazachstania telluris strain UCD400 NODE_100_length_45002_cov_51.157796, whole genome shotgun sequence [...]	COL2215_Mock_2
0.794597	8/1000	1	6.77435e-10	GCA_000439145.3_ASM43914v3_genomic.fna.gz	[1111 seqs] AUPC02000001.1 Rhizophagus irregularis DAOM 181602=DAOM 197198 scaffold1, whole genome shotgun sequence [...]	COL2215_Mock_2
0.783786	6/1000	4	9.27356e-06	GCA_003706385.1_ASM370638v1_genomic.fna.gz	[794 seqs] PPLD01000001.1 Hanseniaspora clermontiae strain NRRL Y-27515 flattened_line_0, whole genome shotgun sequence [...]	COL2215_Mock_2
