# Supplementary material for: Coexistence of genetically different Rhizophagus irregularis isolates induces genes involved in a putative fungal mating response
Source: ISME J. 2020 Jun 8;14(10):2381–94. doi: 10.1038/s41396-020-0694-3 (PMC7490403; doi:10.1038/s41396-020-0694-3)
Supplement: Supplementary file 6 — Supplementary file 4 [file 41396_2020_694_MOESM6_ESM.xlsx]

## Sheet: Fungal Colonization
Supplementary File 4. Fungal colonization of the different samples
Cultivar	Treatment	Intersect colonized	Total intersects	%
COL2215	DAOM197198	39	41	0.951219512
COL2215	B1	40	46	0.869565217
COL2215	Co-inoculation	32	36	0.888888889
COL2215	MOCK	1	49	0.020408163
COL2215	DAOM197198	46	49	0.93877551
COL2215	B1	27	39	0.692307692
COL2215	Co-inoculation	40	42	0.952380952
COL2215	MOCK	0	37	0
COL2215	DAOM197198	33	48	0.6875
COL2215	B1	32	50	0.64
COL2215	Co-inoculation	32	46	0.695652174
COL2215	MOCK	0	41	0
COL2215	DAOM197198	33	45	0.733333333
COL2215	B1	34	46	0.739130435
COL2215	Co-inoculation	37	53	0.698113208
COL2215	MOCK	0	32	0
COL2215	DAOM197198	26	37	0.702702703
COL2215	B1	40	43	0.930232558
COL2215	Co-inoculation	28	36	0.777777778
COL2215	MOCK	0	34	0
BRA337	DAOM197198	39	39	1
BRA337	B1	48	50	0.96
BRA337	Co-inoculation	36	40	0.9
BRA337	MOCK	0	58	0
BRA337	DAOM197198	44	48	0.916666667
BRA337	B1	45	46	0.97826087
BRA337	Co-inoculation	56	56	1
BRA337	MOCK	0	37	0
BRA337	DAOM197198	29	34	0.852941176
BRA337	B1	33	33	1
BRA337	Co-inoculation	29	32	0.90625
BRA337	MOCK	0	37	0
BRA337	DAOM197198	24	42	0.571428571
BRA337	B1	32	46	0.695652174
BRA337	Co-inoculation	33	35	0.942857143
BRA337	MOCK	0	29	0
BRA337	DAOM197198	52	62	0.838709677
BRA337	B1	30	36	0.833333333
BRA337	Co-inoculation	46	48	0.958333333
BRA337	MOCK	0	37	0
CM4574	DAOM197198	22	26	0.846153846
CM4574	B1	44	56	0.785714286
CM4574	Co-inoculation	54	55	0.981818182
CM4574	MOCK	0	47	0
CM4574	DAOM197198	33	50	0.66
CM4574	B1	30	36	0.833333333
CM4574	Co-inoculation	42	44	0.954545455
CM4574	MOCK	0	48	0
CM4574	DAOM197198	43	46	0.934782609
CM4574	B1	21	27	0.777777778
CM4574	Co-inoculation	40	50	0.8
CM4574	MOCK	0	44	0
CM4574	DAOM197198	32	45	0.711111111
CM4574	B1	40	50	0.8
CM4574	Co-inoculation	39	47	0.829787234
CM4574	MOCK	0	29	0
CM4574	DAOM197198	43	49	0.87755102
CM4574	B1	30	37	0.810810811
CM4574	Co-inoculation	31	34	0.911764706
CM4574	MOCK	1	52	0.019230769

## Sheet: Stat.Analysis Fung.Colonization
Plant genotype COL2215
Statistical analysis
	a. ANOVA	Call:
		lm(formula = perc ~ treat, data = Col_COL2215)
		Residuals:
		Min 1Q Median 3Q Max
		-0.13425 -0.08646 -0.00408 0.08857 0.15599
		Coefficients:
		Estimate Std. Error t value Pr(>|t|)
		(Intercept) 0.00408 0.04760 0.09 0.93
		treatDAOM197198 0.79862 0.06731 11.86 2.4e-09 ***
		treatB1 0.77017 0.06731 11.44 4.1e-09 ***
		treatCo-inoculation 0.79848 0.06731 11.86 2.4e-09 ***
		---
		Signif. codes: 0 ‘***’ 0.001 ‘**’ 0.01 ‘*’ 0.05 ‘.’ 0.1 ‘ ’ 1
		Residual standard error: 0.106 on 16 degrees of freedom
		Multiple R-squared: 0.928, Adjusted R-squared: 0.915	Adjusted R-squared: -0.175
		F-statistic: 68.8 on 3 and 16 DF, p-value: 2.32e-09
	b. Tukey test	Tukey multiple comparisons of means
		95% family-wise confidence level
		Fit: aov(formula = model)
		$treat
		diff lwr upr p adj
		DAOM197198-MOCK 0.798625 0.606 0.991 0.000
		B1-MOCK 0.770166 0.578 0.963 0.000
		Co-inoculation-MOCK 0.798481 0.606 0.991 0.000
		B1-DAOM197198 -0.028459 -0.221 0.164 0.974
		Co-inoculation-DAOM197198 -0.000144 -0.193 0.192 1.000
		Co-inoculation-B1 0.028315 -0.164 0.221 0.974
Plant genotype CM4574
Statistical analysis
	a. ANOVA	Call:
		lm(formula = perc ~ treat, data = Col_CM4574)
		Residuals:
		Min 1Q Median 3Q Max
		-0.14592 -0.01780 -0.00269 0.03391 0.12886
		Coefficients:
		Estimate Std. Error t value Pr(>|t|)
		(Intercept) 0.00385 0.03172 0.12 0.9
		treatDAOM197198 0.80207 0.04486 17.88 5.3e-12 ***
		treatB1 0.79768 0.04486 17.78 5.8e-12 ***
		treatCo-inoculation 0.89174 0.04486 19.88 1.1e-12 ***
		---
		Signif. codes: 0 ‘***’ 0.001 ‘**’ 0.01 ‘*’ 0.05 ‘.’ 0.1 ‘ ’ 1
		Residual standard error: 0.0709 on 16 degrees of freedom
		Multiple R-squared: 0.97,	Adjusted R-squared: 0.965
		F-statistic: 173 on 3 and 16 DF, p-value: 2.08e-12
	b. Tukey test	Tukey multiple comparisons of means
		95% family-wise confidence level
		Fit: aov(formula = model)
		$treat
		diff lwr upr p adj
		DAOM197198-MOCK 0.80207 0.6737 0.930 0.000
		B1-MOCK 0.79768 0.6693 0.926 0.000
		Co-inoculation-MOCK 0.89174 0.7634 1.020 0.000
		B1-DAOM197198 -0.00439 -0.1327 0.124 1.000
		Co-inoculation-DAOM197198 0.08966 -0.0387 0.218 0.229
		Co-inoculation-B1 0.09406 -0.0343 0.222 0.196
Plant genotype BRA337
Statistical analysis
	a. ANOVA	Call:
		lm(formula = perc ~ treat, data = Col_BRA337)
		Residuals:
		Min 1Q Median 3Q Max
		-0.26452 -0.00881 0.00068 0.06052 0.16405
		Coefficients:
		Estimate Std. Error t value Pr(>|t|)
		(Intercept) 4.97e-17 4.69e-02 0.0 1
		treatDAOM197198 8.36e-01 6.63e-02 12.6 1.0e-09 ***
		treatB1 8.93e-01 6.63e-02 13.5 3.8e-10 ***
		treatCo-inoculation 9.41e-01 6.63e-02 14.2 1.8e-10 ***
		---
		Signif. codes: 0 ‘***’ 0.001 ‘**’ 0.01 ‘*’ 0.05 ‘.’ 0.1 ‘ ’ 1
		Residual standard error: 0.105 on 16 degrees of freedom
		Multiple R-squared: 0.945,	Adjusted R-squared: 0.934
		F-statistic: 90.9 on 3 and 16 DF, p-value: 2.9e-10
	b. Tukey test	Tukey multiple comparisons of means
		95% family-wise confidence level
		Fit: aov(formula = model)
		$treat
		diff lwr upr p adj
		DAOM197198-MOCK 0.8359 0.6461 1.026 0.000
		B1-MOCK 0.8934 0.7036 1.083 0.000
		Co-inoculation-MOCK 0.9415 0.7517 1.131 0.000
		B1-DAOM197198 0.0575 -0.1323 0.247 0.822
		Co-inoculation-DAOM197198 0.1055 -0.0843 0.295 0.411
		Co-inoculation-B1 0.0480 -0.1418 0.238 0.886
