# Supplementary material for: Coexistence of genetically different Rhizophagus irregularis isolates induces genes involved in a putative fungal mating response
Source: ISME J. 2020 Jun 8;14(10):2381–94. doi: 10.1038/s41396-020-0694-3 (PMC7490403; doi:10.1038/s41396-020-0694-3)
Supplement: Supplementary file 7 — Supplementary file 5 [file 41396_2020_694_MOESM7_ESM.xlsx]

## Sheet: Plant growth response
Supplementary File 5. Plant growth response to the different treatments
Plant genotype	Treatment	Aboveground dry weight	Belowground dry weight	Total dry weight
COL2215	DAOM197198	2.3	11.7	14
COL2215	DAOM197198	1.4	6.1	7.5
COL2215	DAOM197198	2.3	12.8	15.1
COL2215	DAOM197198	1.8	7.6	9.4
COL2215	DAOM197198	2.2	5.4	7.6
COL2215	DAOM197198	1.2	4.7	5.9
COL2215	DAOM197198	2.2	12.7	14.9
COL2215	DAOM197198	1.6	4.7	6.3
COL2215	DAOM197198	1.7	4.3	6
COL2215	DAOM197198	1.3	7.6	8.9
COL2215	DAOM197198	2	14	16
COL2215	DAOM197198	1.3	4	5.3
COL2215	DAOM197198	2.1	9.5	11.6
COL2215	DAOM197198	1.6	5.3	6.9
COL2215	Co-inoculation	1.9	7	8.9
COL2215	Co-inoculation	2.2	15.4	17.6
COL2215	Co-inoculation	2.3	13.8	16.1
COL2215	Co-inoculation	2.7	15.2	17.9
COL2215	Co-inoculation	2.1	6.9	9
COL2215	Co-inoculation	1.9	6.8	8.7
COL2215	Co-inoculation	2.5	7.5	10
COL2215	Co-inoculation	2.9	4.5	7.4
COL2215	Co-inoculation	1.7	10.3	12
COL2215	Co-inoculation	2.4	9.4	11.8
COL2215	Co-inoculation	2.6	6.1	8.7
COL2215	Co-inoculation	2.5	6.7	9.2
COL2215	Co-inoculation	2.2	6.8	9
COL2215	Co-inoculation	2	11.6	13.6
COL2215	B1	1.7	9	10.7
COL2215	B1	1.4	5.6	7
COL2215	B1	1.6	8.3	9.9
COL2215	B1	1.8	7.2	9
COL2215	B1	2.2	4.7	6.9
COL2215	B1	1.8	11.5	13.3
COL2215	B1	2.3	10.5	12.8
COL2215	B1	3.6	16.8	20.4
COL2215	B1	3.2	12.3	15.5
COL2215	B1	2.1	6.5	8.6
COL2215	B1	2.2	6.1	8.3
COL2215	B1	2.4	8.2	10.6
COL2215	B1	2.2	6.2	8.4
COL2215	B1	2.2	11.9	14.1
COL2215	MOCK	1.4	11.5	12.9
COL2215	MOCK	1.9	8.1	10
COL2215	MOCK	1.4	7	8.4
COL2215	MOCK	1.1	6.9	8
COL2215	MOCK	2	6.4	8.4
COL2215	MOCK	1.9	6	7.9
COL2215	MOCK	1.9	7.8	9.7
COL2215	MOCK	2.1	6.4	8.5
COL2215	MOCK	1.6	6.6	8.2
COL2215	MOCK	2.4	7.7	10.1
COL2215	MOCK	1.4	5.1	6.5
COL2215	MOCK	2	4.2	6.2
COL2215	MOCK	1.7	6.7	8.4
COL2215	MOCK	1.1	4.9	6
BRA337	DAOM197198	3.4	7.1	10.5
BRA337	DAOM197198	3.4	8.6	12
BRA337	DAOM197198	4.5	8.1	12.6
BRA337	DAOM197198	3.2	4.8	8
BRA337	DAOM197198	2.6	8.3	10.9
BRA337	DAOM197198	3.7	3	6.7
BRA337	DAOM197198	3.8	4.2	8
BRA337	DAOM197198	2.4	3.6	6
BRA337	DAOM197198	2.7	5.9	8.6
BRA337	DAOM197198	2.6	5.4	8
BRA337	DAOM197198	4.5	7	11.5
BRA337	DAOM197198	2.9	1.8	4.7
BRA337	DAOM197198	2.1	3.1	5.2
BRA337	DAOM197198	3.4	4.8	8.2
BRA337	Co-inoculation	2.6	3.2	5.8
BRA337	Co-inoculation	2	2.1	4.1
BRA337	Co-inoculation	3.1	4.5	7.6
BRA337	Co-inoculation	2.9	1.9	4.8
BRA337	Co-inoculation	2.4	6.2	8.6
BRA337	Co-inoculation	2.6	4.9	7.5
BRA337	Co-inoculation	3.6	5.9	9.5
BRA337	Co-inoculation	2.4	1.7	4.1
BRA337	Co-inoculation	2.3	2.3	4.6
BRA337	Co-inoculation	1.7	1.9	3.6
BRA337	Co-inoculation	2.5	3.3	5.8
BRA337	Co-inoculation	2.3	5.2	7.5
BRA337	Co-inoculation	2.2	3.7	5.9
BRA337	Co-inoculation	2.4	4.9	7.3
BRA337	B1	1.9	3.4	5.3
BRA337	B1	2.1	4.7	6.8
BRA337	B1	2.9	6.7	9.6
BRA337	B1	2.9	4.9	7.8
BRA337	B1	2.6	2.1	4.7
BRA337	B1	3.9	2.2	6.1
BRA337	B1	2.9	4.6	7.5
BRA337	B1	2	2.7	4.7
BRA337	B1	2.9	8.2	11.1
BRA337	B1	3.9	4.7	8.6
BRA337	B1	3.6	7.6	11.2
BRA337	B1	3.2	8.8	12
BRA337	B1	2.6	1.4	4
BRA337	B1	2.8	6.1	8.9
BRA337	MOCK	2.9	5	7.9
BRA337	MOCK	2.4	2.7	5.1
BRA337	MOCK	2.4	3	5.4
BRA337	MOCK	2.7	5.9	8.6
BRA337	MOCK	3.4	4.6	8
BRA337	MOCK	3	2.8	5.8
BRA337	MOCK	1.8	5.1	6.9
BRA337	MOCK	1.5	2.9	4.4
BRA337	MOCK	3.3	1.9	5.2
BRA337	MOCK	2.3	7.3	9.6
BRA337	MOCK	2.7	6.6	9.3
BRA337	MOCK	2	6.2	8.2
BRA337	MOCK	3.3	3	6.3
BRA337	MOCK	3.5	3	6.5
CM4574	DAOM197198	3.3	1.4	4.7
CM4574	DAOM197198	1.9	3	4.9
CM4574	DAOM197198	3	5.8	8.8
CM4574	DAOM197198	3.2	4.1	7.3
CM4574	DAOM197198	1.6	1.2	2.8
CM4574	DAOM197198	2.2	2.6	4.8
CM4574	DAOM197198	2.4	3.3	5.7
CM4574	DAOM197198	1.8	6.4	8.2
CM4574	DAOM197198	2	1.4	3.4
CM4574	DAOM197198	2.1	4.9	7
CM4574	DAOM197198	2.4	3.5	5.9
CM4574	DAOM197198	2	3.9	5.9
CM4574	DAOM197198	2.1	4.5	6.6
CM4574	DAOM197198	1.6	3.7	5.3
CM4574	Co-inoculation	1.5	2.5	4
CM4574	Co-inoculation	2.1	4	6.1
CM4574	Co-inoculation	3.1	2.7	5.8
CM4574	Co-inoculation	2.2	1.4	3.6
CM4574	Co-inoculation	3.3	1.5	4.8
CM4574	Co-inoculation	3.4	1.8	5.2
CM4574	Co-inoculation	2.9	3.3	6.2
CM4574	Co-inoculation	1.8	1.9	3.7
CM4574	Co-inoculation	2.1	1	3.1
CM4574	Co-inoculation	1.1	1.8	2.9
CM4574	Co-inoculation	1.4	1.1	2.5
CM4574	Co-inoculation	1.8	1.5	3.3
CM4574	Co-inoculation	2.1	1.3	3.4
CM4574	Co-inoculation	2.4	10.1	12.5
CM4574	B1	2.5	3.6	6.1
CM4574	B1	1.9	2.2	4.1
CM4574	B1	2.7	2.5	5.2
CM4574	B1	2	0.6	2.6
CM4574	B1	2.5	3.7	6.2
CM4574	B1	1.4	0.9	2.3
CM4574	B1	1.8	1	2.8
CM4574	B1	2.1	2.4	4.5
CM4574	B1	3	1.1	4.1
CM4574	B1	2.9	1.6	4.5
CM4574	B1	2.9	1.3	4.2
CM4574	B1	3	1.4	4.4
CM4574	B1	2.6	1.4	4
CM4574	B1	1.7	6.8	8.5
CM4574	MOCK	2.3	3.5	5.8
CM4574	MOCK	2.1	3.3	5.4
CM4574	MOCK	1.7	1.7	3.4
CM4574	MOCK	1.4	1.5	2.9
CM4574	MOCK	1.9	5.6	7.5
CM4574	MOCK	2.3	2.2	4.5
CM4574	MOCK	2	0.8	2.8
CM4574	MOCK	1.5	3.1	4.6
CM4574	MOCK	3.5	1.8	5.3
CM4574	MOCK	1	1	2
CM4574	MOCK	2.1	5.5	7.6
CM4574	MOCK	3.7	1.2	4.9
CM4574	MOCK	2.3	3.4	5.7
CM4574	MOCK	2.9	3.9	6.8

## Sheet: Stat.Analysis COL2215
Plant genotype COL2215
Statistical analysis
1. Aboveground dry weight	a. ANOVA	Call:
		lm(formula = aerial ~ treat, data = Har_COL2215)
		Residuals:
		Min 1Q Median 3Q Max
		-0.7929 -0.3250 0.0071 0.2393 1.4071
		Coefficients:
		Estimate Std. Error t value Pr(>|t|)
		(Intercept) 1.7071 0.1179 14.48 <2e-16 ***
		treatDAOM197198 0.0786 0.1667 0.47 0.6394
		treatB1 0.4857 0.1667 2.91 0.0053 **
		treatCo-inoculation 0.5714 0.1667 3.43 0.0012 **
		---
		Signif. codes: 0 ‘***’ 0.001 ‘**’ 0.01 ‘*’ 0.05 ‘.’ 0.1 ‘ ’ 1
		Residual standard error: 0.441 on 52 degrees of freedom
		Multiple R-squared: 0.254,	Adjusted R-squared: 0.211
		F-statistic: 5.9 on 3 and 52 DF, p-value: 0.00152
	b. Tukey test	Tukey multiple comparisons of means
		95% family-wise confidence level
		Fit: aov(formula = model)
		$treat
		diff lwr upr p adj
		DAOM197198-MOCK 0.0786 -0.3640 0.521 0.965
		B1-MOCK 0.4857 0.0432 0.928 0.026
		Co-inoculation-MOCK 0.5714 0.1289 1.014 0.006
		B1-DAOM197198 0.4071 -0.0354 0.850 0.082
		Co-inoculation-DAOM197198 0.4929 0.0503 0.935 0.023
		Co-inoculation-B1 0.0857 -0.3568 0.528 0.955
2. Belowground dry weight	a. ANOVA	Call:
		lm(formula = undergrown ~ treat, data = Har_COL2215)
		Residuals:
		Min 1Q Median 3Q Max
		-4.643 -2.421 -0.407 1.593 7.886
		Coefficients:
		Estimate Std. Error t value Pr(>|t|)
		(Intercept) 6.807 0.843 8.08 9.5e-11 ***
		treatDAOM197198 1.079 1.191 0.91 0.370
		treatB1 2.107 1.191 1.77 0.083 .
		treatCo-inoculation 2.336 1.191 1.96 0.055 .
		---
		Signif. codes: 0 ‘***’ 0.001 ‘**’ 0.01 ‘*’ 0.05 ‘.’ 0.1 ‘ ’ 1
		Residual standard error: 3.15 on 52 degrees of freedom
		Multiple R-squared: 0.0852,	Adjusted R-squared: 0.0324
		F-statistic: 1.61 on 3 and 52 DF, p-value: 0.197
	b. Tukey test	Tukey multiple comparisons of means
		95% family-wise confidence level
		Fit: aov(formula = model)
		$treat
		diff lwr upr p adj
		DAOM197198-MOCK 1.079 -2.084 4.24 0.802
		B1-MOCK 2.107 -1.055 5.27 0.300
		Co-inoculation-MOCK 2.336 -0.827 5.50 0.216
		B1-DAOM197198 1.029 -2.134 4.19 0.824
		Co-inoculation-DAOM197198 1.257 -1.905 4.42 0.718
		Co-inoculation-B1 0.229 -2.934 3.39 0.997
3. Total dry weight	a. ANOVA	Call:
		lm(formula = total ~ treat, data = Har_COL2215)
		Residuals:
		Min 1Q Median 3Q Max
		-4.371 -2.509 -0.511 1.752 9.293
		Coefficients:
		Estimate Std. Error t value Pr(>|t|)
		(Intercept) 8.514 0.896 9.50 5.9e-13 ***
		treatDAOM197198 1.157 1.267 0.91 0.365
		treatB1 2.593 1.267 2.05 0.046 *
		treatCo-inoculation 2.907 1.267 2.29 0.026 *
		---
		Signif. codes: 0 ‘***’ 0.001 ‘**’ 0.01 ‘*’ 0.05 ‘.’ 0.1 ‘ ’ 1
		Residual standard error: 3.35 on 52 degrees of freedom
		Multiple R-squared: 0.115,	Adjusted R-squared: 0.0641
		F-statistic: 2.26 on 3 and 52 DF, p-value: 0.0928
	b. Tukey test	Tukey multiple comparisons of means
		95% family-wise confidence level
		Fit: aov(formula = model)
		$treat
		diff lwr upr p adj
		DAOM197198-MOCK 1.157 -2.207 4.52 0.798
		B1-MOCK 2.593 -0.771 5.96 0.185
		Co-inoculation-MOCK 2.907 -0.457 6.27 0.113
		B1-DAOM197198 1.436 -1.928 4.80 0.671
		Co-inoculation-DAOM197198 1.750 -1.614 5.11 0.517
		Co-inoculation-B1 0.314 -3.049 3.68 0.995

## Sheet: Stat.Analysis_CM4574
Plant genotype CM4574
Statistical analysis
1. Aboveground dry weight	a. ANOVA	Call:
		lm(formula = aerial ~ treat, data = Har_CM4574)
		Residuals:
		Min 1Q Median 3Q Max
		-1.193 -0.436 -0.111 0.393 1.507
		Coefficients:
		Estimate Std. Error t value Pr(>|t|)
		(Intercept) 2.1929 0.1728 12.69 <2e-16 ***
		treatDAOM197198 0.0643 0.2444 0.26 0.79
		treatB1 0.1643 0.2444 0.67 0.50
		treatCo-inoculation 0.0357 0.2444 0.15 0.88
		---
		Signif. codes: 0 ‘***’ 0.001 ‘**’ 0.01 ‘*’ 0.05 ‘.’ 0.1 ‘ ’ 1
		Residual standard error: 0.647 on 52 degrees of freedom
		Multiple R-squared: 0.00952,	Adjusted R-squared: -0.0476
		F-statistic: 0.167 on 3 and 52 DF, p-value: 0.918
	b. Tukey test	Tukey multiple comparisons of means
		95% family-wise confidence level
		Fit: aov(formula = model)
		$treat
		diff lwr upr p adj
		DAOM197198-MOCK 0.0643 -0.584 0.713 0.994
		B1-MOCK 0.1643 -0.484 0.813 0.907
		Co-inoculation-MOCK 0.0357 -0.613 0.684 0.999
		B1-DAOM197198 0.1000 -0.549 0.749 0.977
		Co-inoculation-DAOM197198 -0.0286 -0.677 0.620 0.999
		Co-inoculation-B1 -0.1286 -0.777 0.520 0.952
2. Belowground dry weight	a. ANOVA	Call:
		lm(formula = undergrown ~ treat, data = Har_CM4574)
		Residuals:
		Min 1Q Median 3Q Max
		-2.350 -1.100 -0.550 0.671 7.536
		Coefficients:
		Estimate Std. Error t value Pr(>|t|)
		(Intercept) 2.750 0.483 5.70 5.8e-07 ***
		treatDAOM197198 0.800 0.683 1.17 0.25
		treatB1 -0.571 0.683 -0.84 0.41
		treatCo-inoculation -0.186 0.683 -0.27 0.79
		---
		Signif. codes: 0 ‘***’ 0.001 ‘**’ 0.01 ‘*’ 0.05 ‘.’ 0.1 ‘ ’ 1
		Residual standard error: 1.81 on 52 degrees of freedom
		Multiple R-squared: 0.0763,	Adjusted R-squared: 0.023
		F-statistic: 1.43 on 3 and 52 DF, p-value: 0.244
	b. Tukey test	Tukey multiple comparisons of means
		95% family-wise confidence level
		Fit: aov(formula = model)
		$treat
		diff lwr upr p adj
		DAOM197198-MOCK 0.800 -1.01 2.612 0.647
		B1-MOCK -0.571 -2.38 1.240 0.837
		Co-inoculation-MOCK -0.186 -2.00 1.626 0.993
		B1-DAOM197198 -1.371 -3.18 0.440 0.198
		Co-inoculation-DAOM197198 -0.986 -2.80 0.826 0.478
		Co-inoculation-B1 0.386 -1.43 2.198 0.942
3. Total dry weight	a. ANOVA	Call:
		lm(formula = total ~ treat, data = Har_CM4574)
		Residuals:
		Min 1Q Median 3Q Max
		-3.007 -1.243 -0.121 0.895 7.707
		Coefficients:
		Estimate Std. Error t value Pr(>|t|)
		(Intercept) 4.943 0.515 9.59 4.3e-13 ***
		treatDAOM197198 0.864 0.729 1.19 0.24
		treatB1 -0.407 0.729 -0.56 0.58
		treatCo-inoculation -0.150 0.729 -0.21 0.84
		---
		Signif. codes: 0 ‘***’ 0.001 ‘**’ 0.01 ‘*’ 0.05 ‘.’ 0.1 ‘ ’ 1
		Residual standard error: 1.93 on 52 degrees of freedom
		Multiple R-squared: 0.0619,	Adjusted R-squared: 0.00783
		F-statistic: 1.14 on 3 and 52 DF, p-value: 0.34
	b. Tukey test	Tukey multiple comparisons of means
		95% family-wise confidence level
		Fit: aov(formula = model)
		$treat
		diff lwr upr p adj
		DAOM197198-MOCK 0.864 -1.07 2.798 0.638
		B1-MOCK -0.407 -2.34 1.527 0.944
		Co-inoculation-MOCK -0.150 -2.08 1.784 0.997
		B1-DAOM197198 -1.271 -3.21 0.663 0.312
		Co-inoculation-DAOM197198 -1.014 -2.95 0.920 0.510
		Co-inoculation-B1 0.257 -1.68 2.191 0.985

## Sheet: Stat.Analysis BRA337
Plant genotype BRA337
Statistical analysis
1. Aboveground dry weight	a. ANOVA	Call:
		lm(formula = aerial ~ treat, data = Har_BRA337)
		Residuals:
		Min 1Q Median 3Q Max
		-1.1571 -0.3357 0.0143 0.3571 1.2714
		Coefficients:
		Estimate Std. Error t value Pr(>|t|)
		(Intercept) 2.657 0.166 15.99 <2e-16 ***
		treatDAOM197198 0.571 0.235 2.43 0.018 *
		treatB1 0.214 0.235 0.91 0.366
		treatCo-inoculation -0.157 0.235 -0.67 0.507
		---
		Signif. codes: 0 ‘***’ 0.001 ‘**’ 0.01 ‘*’ 0.05 ‘.’ 0.1 ‘ ’ 1
		Residual standard error: 0.622 on 52 degrees of freedom
		Multiple R-squared: 0.172,	Adjusted R-squared: 0.124
		F-statistic: 3.6 on 3 and 52 DF, p-value: 0.0193
	b. Tukey test	Tukey multiple comparisons of means
		95% family-wise confidence level
		Fit: aov(formula = model)
		$treat
		diff lwr upr p adj
		DAOM197198-MOCK 0.571 -0.0521 1.195 0.083
		B1-MOCK 0.214 -0.4093 0.838 0.798
		Co-inoculation-MOCK -0.157 -0.7807 0.466 0.908
		B1-DAOM197198 -0.357 -0.9807 0.266 0.433
		Co-inoculation-DAOM197198 -0.729 -1.3521 -0.105 0.016
		Co-inoculation-B1 -0.371 -0.9950 0.252 0.398
2. Belowground dry weight	a. ANOVA	Call:
		lm(formula = undergrown ~ treat, data = Har_BRA337)
		Residuals:
		Min 1Q Median 3Q Max
		-3.607 -1.511 -0.164 1.598 3.936
		Coefficients:
		Estimate Std. Error t value Pr(>|t|)
		(Intercept) 4.286 0.531 8.07 9.8e-11 ***
		treatDAOM197198 1.121 0.751 1.49 0.14
		treatB1 0.579 0.751 0.77 0.44
		treatCo-inoculation -0.593 0.751 -0.79 0.43
		---
		Signif. codes: 0 ‘***’ 0.001 ‘**’ 0.01 ‘*’ 0.05 ‘.’ 0.1 ‘ ’ 1
		Residual standard error: 1.99 on 52 degrees of freedom
		Multiple R-squared: 0.1,	Adjusted R-squared: 0.0486
		F-statistic: 1.94 on 3 and 52 DF, p-value: 0.135
	b. Tukey test	Tukey multiple comparisons of means
		95% family-wise confidence level
		Fit: aov(formula = model)
		$treat
		diff lwr upr p adj
		DAOM197198-MOCK 1.121 -0.872 3.115 0.449
		B1-MOCK 0.579 -1.415 2.572 0.867
		Co-inoculation-MOCK -0.593 -2.586 1.400 0.859
		B1-DAOM197198 -0.543 -2.536 1.450 0.888
		Co-inoculation-DAOM197198 -1.714 -3.707 0.279 0.115
		Co-inoculation-B1 -1.171 -3.165 0.822 0.410
3. Total dry weight	a. ANOVA	Call:
		lm(formula = total ~ treat, data = Har_BRA337)
		Residuals:
		Min 1Q Median 3Q Max
		-3.936 -1.662 -0.343 1.470 4.264
		Coefficients:
		Estimate Std. Error t value Pr(>|t|)
		(Intercept) 6.943 0.588 11.80 2.5e-16 ***
		treatDAOM197198 1.693 0.832 2.03 0.047 *
		treatB1 0.793 0.832 0.95 0.345
		treatCo-inoculation -0.750 0.832 -0.90 0.372
		---
		Signif. codes: 0 ‘***’ 0.001 ‘**’ 0.01 ‘*’ 0.05 ‘.’ 0.1 ‘ ’ 1
		Residual standard error: 2.2 on 52 degrees of freedom
		Multiple R-squared: 0.155,	Adjusted R-squared: 0.106
		F-statistic: 3.18 on 3 and 52 DF, p-value: 0.0315
	b. Tukey test	Tukey multiple comparisons of means
		95% family-wise confidence level
		Fit: aov(formula = model)
		$treat
		diff lwr upr p adj
		DAOM197198-MOCK 1.693 -0.516 3.902 0.189
		B1-MOCK 0.793 -1.416 3.002 0.777
		Co-inoculation-MOCK -0.750 -2.959 1.459 0.804
		B1-DAOM197198 -0.900 -3.109 1.309 0.702
		Co-inoculation-DAOM197198 -2.443 -4.652 -0.234 0.025
		Co-inoculation-B1 -1.543 -3.752 0.666 0.261
