# Supplementary material for: Coexistence of genetically different Rhizophagus irregularis isolates induces genes involved in a putative fungal mating response
Source: ISME J. 2020 Jun 8;14(10):2381–94. doi: 10.1038/s41396-020-0694-3 (PMC7490403; doi:10.1038/s41396-020-0694-3)
Supplement: Supplementary file 8 — Supplementary file 6 [file 41396_2020_694_MOESM8_ESM.xlsx]

## Sheet: Feuil1
Supplementary File 6. Differential transcription analysis, normalized gene counts and gene annotation. We show the genes significantly differentially transcribed between the co-inoculation treatment and isolate B1 AND the co-inoculation treatment and isolate DAOM197198 on host genotype COL2215.
	Plant genotype COL2215			Comparison B1 Co-inoculation													Comparison DAOM197198 Co-inoculation
			Differential transcription analysis						Normalized gene counts						Differential transcription analysis						Normalized gene counts					Blast to NCBI non redudant database
Gene	baseMean	log2FoldChange	lfcSE	stat	pvalue	padj	B1_1	B1_2	B1_3	Co-inoculation_1	Co-inoculation_2	Co-inoculation_3	baseMean	log2FoldChange	lfcSE	stat	pvalue	padj	Coinoculation_1	Coinoculation_2	Coinoculation_3	DAOM197198_1	DAOM197198_2	DAOM197198_3	Gene	Description	Max Score	Total Score	Query Cover	E value	Per. Ident	Accession
GBC10886.1	1530.93623322918	0.554706072275538	0.173950833999652	3.18886698914388	0.00142831581732412	0.0177015763631264	1349.74450202765	1000.74745114921	1368.58195796395	1826.59843188938	1817.94708570167	1821.9979706432	1284.72877852126	0.5501203	0.198443589116722	-2.7721749080599	0.00556831077994037	0.0507735300668247	1553.50249245283	1526.24595301844	1498.76759940749	869.099593319619	1147.34240025885	1113.41463267035	GBC10886.1	RNA dependent RNA polymerase [Rhizophagus irregularis DAOM 181602=DAOM 197198]	1832	1832	0.74	0.0	100.00%	XP_025169587.1
GBC10892.1	43.6191232111987	5.96099982889731	0.871147592525346	6.84269793091792	7.77154155432612e-12	5.04018423134937e-10	4.12765902760748	0	0	98.1860139477148	50.3768469531789	109.024219338691	43.3234503203818	-2.4016258	0.760525024086371	-3.15785246721097	0.0015893597127558	0.0207801461626138	83.5061580743875	42.293562553523	89.6828482404075	11.3459476934676	31.6196724480786	1.49251291242675	GBC10892.1	hint module-domain-containing protein [Rhizophagus diaphanus] [Rhizophagus sp. MUCL 43196]	958	958	1	0.0	90.04%	RGB34003.1
GBC11268.1	198.022052209454	0.663078963790154	0.229919780283042	2.88395788728518	0.00392711266347482	0.0420677905260079	134.148918397243	165.340883233348	160.905630716692	291.172317224258	215.744322821223	220.820240863958	146.922684995001	-1.1533734	0.305930031349374	-3.77005605946671	0.000163210882454249	0.00363024064106719	247.638951530942	181.126778761827	181.645768893707	112.324882165329	67.7564409601684	91.0432876580317	GBC11268.1	glycosyltransferase family 1 protein [Rhizophagus irregularis DAOM 181602=DAOM 197198]	1182	1182	1	0.0	100.00%	XP_025189685.1
GBC12900.1	62.0025083490349	0.812250150883592	0.309286581424465	2.62620559593195	0.00863426478616238	0.0787218682050474	52.6276526019954	39.7812651388505	42.4366498593472	84.643115472168	83.231312357426	69.2950546644221	48.2366405474776	-1.0792684	0.405706401296081	-2.66022037159788	0.00780895396733012	0.0628212420520613	71.9880673055065	69.8763207406032	57.0018103222929	35.1724378497496	18.0683842560449	37.3128228106687	GBC12900.1	thioredoxin-like protein [Rhizophagus irregularis DAOM 181602=DAOM 197198]	200	200	1	5e-65	100.00%	XP_025168945.1
GBC13684.1	278.382216218816	4.13491404742039	0.433508663021789	9.53825009769773	1.45262648618041e-21	4.62073567985006e-19	37.1489312484673	18.6474680338362	33.5956811386499	435.912044681665	279.262955936101	865.72621627418	233.713958731648	-3.9591846	0.440117530355756	-8.99574386218364	2.34637834761846e-19	1.77236034865708e-16	370.738546623358	234.453444590182	712.142616959846	27.2302744643223	29.361124416073	28.3577453361082	GBC13684.1	hypothetical protein GLOIN_2v1840459 [Rhizophagus irregularis DAOM 181602=DAOM 197198]	504	504	1	2e-180	100.00%	XP_025179454.1
GBC13847.1	9.96143036614389	6.69165785129665	1.46392691369177	4.57103273989371	4.85326441698876e-06	0.000113092347577273	0	0	0	14.3893296302686	36.1399119446718	9.23934062192294	9.48766251666731	-2.6562046	1.0274314204858	-2.58528656672398	0.00972980918697469	0.0727386051808512	12.2379714419361	30.3410340057883	7.60024137630572	2.26918953869352	0	4.47753873728025	GBC13847.1	hypothetical protein RIR_0250200 [Rhizophagus irregularis DAOM 181602=DAOM 197198]	689	689	1	0.0	100.00%	GBC13847.1
GBC14014.1	12.280112369552	2.9269872675954	0.917577982466755	3.18990573392649	0.00142319207701465	0.017648990856048	2.06382951380374	4.97265814235632	1.76819374413947	10.1571738566602	13.1417861616988	41.5770327986532	9.60574333266482	-3.6416702	1.13515032903143	-3.20809513110672	0.00133617292959326	0.018277113443596	8.63856807666078	11.0331032748321	34.2010861933757	2.26918953869352	0	1.49251291242675	GBC14014.1	e3 ubiquitin-protein ligase rnf213-like [Rhizophagus irregularis DAOM 181602=DAOM 197198]	9242	9242	1	0.0	100.00%	GBC14014.1
GBC15990.1	101.777370450937	2.14733264489771	0.29522947207863	7.27343591335557	3.50457095837269e-13	2.95090764730205e-11	34.0531869777617	29.8359488541379	47.7412310917656	186.21485403877	151.130540859537	161.688460883651	88.2421622887083	-1.8475266	0.478400521145833	-3.86188242511369	0.000112516715795354	0.00274163311107027	158.373748072114	126.880687660569	133.00422408535	49.9221698512575	9.03419212802246	52.2379519349362	GBC15990.1	hypothetical protein RirG_095270 [Rhizophagus irregularis DAOM 197198w]	953	953	1	0.0	100.00%	EXX69516.1
GBC16480.1	121.868326515215	10.30966840666	1.2472055495497	8.26621434645017	1.38279835977765e-16	1.95149853027776e-14	0	0	0	127.811104362974	337.305844816937	266.093009911381	140.42057546776	-1.4168325	0.415496091466627	-3.40997804169346	0.000649681100093781	0.0106784173201844	108.701981631315	283.182984054024	218.886951637605	77.1524443155797	99.376113408247	55.2229777597897	GBC16480.1	hypothetical protein GLOIN_2v1750093 [Rhizophagus irregularis DAOM 181602=DAOM 197198]	482	482	1	3e-172	100.00%	XP_025180518.1
GBC17617.1	57.2828462046191	0.845704859423271	0.303572046262935	2.7858456331344	0.00533882893364662	0.0535690792134057	42.3085050329767	39.7812651388505	40.6684561152078	72.7930793060645	78.8507169701931	69.2950546644221	45.7411824412758	-1.0033181	0.411252833061031	-2.43966240057034	0.0147009932478096	0.0944585085034489	61.9097378827356	66.1986196489926	57.0018103222929	24.9610849256287	22.5854803200561	41.790361547949	GBC17617.1	BTB/POZ domain-containing protein [Rhizophagus irregularis DAOM 181602=DAOM 197198]	965	965	1	0.0	100.00%	XP_025183107.1
GBC17645.1	227.53286795712	0.542316115163907	0.210323944628251	2.57848014462858	0.0099236002579062	0.0876074665940266	186.776570999239	181.502022196006	187.428536878784	237.00072332207	251.884234765895	320.605119580726	173.376423962562	0.8844889	0.288707533958075	-3.06361573795513	0.00218679598251341	0.0263196018698427	201.566588455418	211.467812767615	263.728375757808	99.8443397025149	110.668853568275	152.982573523742	GBC17645.1	hypothetical protein GLOIN_2v1838245 [Rhizophagus irregularis DAOM 181602=DAOM 197198]	972	972	1	0.0	100.00%	XP_025183128.1
GBC17663.1	52.5470930692192	1.97877518196859	0.502135462537333	3.94071984474003	8.12374594002005e-05	0.00143309743519368	18.5744656242337	37.2949360676724	8.84096872069734	63.482336604126	97.4682473659331	89.6216040326525	52.9095951934432	0.9751846	0.376233128137067	-2.59196898890689	0.00954283731810935	0.0719743491757761	53.9910504791299	81.828849288338	73.7223413501655	35.1724378497496	40.6538645761011	32.0890276171751	GBC17663.1	hypothetical protein RIR_0555800 [Rhizophagus irregularis DAOM 181602=DAOM 197198]	1326	1326	1	0.0	100.00%	GBC17663.1
GBC18400.1	30.5277976856778	1.70101387589541	0.62287314044787	2.73091543917325	0.00631586746989909	0.061396544759688	10.3191475690187	3.72949360676724	28.2910999062315	44.0144200455273	45.996251565946	50.8163734205762	25.2057233456522	-1.7853900	0.552700821756858	-3.23030099485244	0.00123659957626551	0.0173491429407116	37.4337949988634	38.6158614619123	41.8013275696815	5.6729738467338	11.2927401600281	16.4176420366942	GBC18400.1	hypothetical protein RirG_234150 [Rhizophagus irregularis DAOM 197198w]	679	679	1	0.0	100.00%	EXX54486.1
GBC18508.1	67.0822920546864	1.14787803475554	0.355131282737351	3.2322639276036	0.00122813566047038	0.0154986389394372	31.989357463958	43.5107587456178	49.5094248359051	110.036050113818	101.848842753166	65.5993184156529	51.5456531161683	-1.5944974	0.42969853583734	-3.71073493887644	0.000206658401644351	0.00436037682307477	93.5844874971584	85.5065503799487	53.9617137717706	19.2881110788949	24.8440283520618	32.0890276171751	GBC18508.1	transient receptor potential cation channel subfamily a member 1-like [Rhizophagus irregularis DAOM 181602=DAOM 197198]	1712	1712	0.98	0.0	65.05%	GBC18500.1
GBC19336.1	110.182171912149	4.259638133826	0.479604534552653	8.88156351106885	6.5927077854818e-19	1.37622775021933e-16	7.22340329831309	17.4043034982471	8.84096872069734	154.896901314067	145.654796625496	327.072658016072	106.977348992709	-2.1201260	0.414699250013147	-5.11244230242833	3.18020136641754e-07	2.18381536739741e-05	131.738163169077	122.283561296056	269.048544721222	45.3837907738704	31.6196724480786	41.790361547949	GBC19336.1	kinase-like protein [Rhizophagus irregularis]	564	564	0.99	0.0	99.29%	PKK69193.1
GBC19511.1	22.3019017302721	2.27122808344002	0.858625102264398	2.64519180425805	0.00816446234717308	0.0752602692904087	19.6063803811355	2.48632907117816	0.884096872069734	38.9358331171973	28.4738700170142	43.4249009230378	15.4567837541066	-7.0832608	1.32341120521052	-5.35227503745654	8.68552487671758e-08	7.13119355530151e-06	33.114510960533	23.9050570954695	35.7211344686369	0	0	0	GBC19511.1	hypothetical protein GLOIN_2v1556754 [Rhizophagus irregularis DAOM 181602=DAOM 197198]	969	969	1	0.0	100.00%	XP_025183161.1
GBC19598.1	161.00063102594	7.84557148740807	0.811059169224293	9.67324183624194	3.91767319597001e-22	1.45389205272665e-19	2.06382951380374	2.48632907117816	0	294.558041843145	193.841345885058	473.054239842455	134.484367009633	-8.3988088	1.05350875467316	-7.97222494895966	1.55842802967879e-15	7.74456708222479e-13	250.518474223163	162.738273303773	389.132358466853	0	4.51709606401123	0	GBC19598.1	velvet factor-domain-containing protein [Rhizophagus diaphanus] [Rhizophagus sp. MUCL 43196]	855	855	0.98	0.0	96.29%	RGB29590.1
GBC19713.1	195.463245640269	1.79795230289794	0.260952448792431	6.88996141334575	5.58075235478401e-12	3.71555738172331e-10	110.4148789885	77.0762012065229	74.2641372538577	292.018748378979	360.30397059991	258.701537413842	149.407964740115	-2.5771124	0.330213622846592	-7.8043794329173	5.97950394278782e-15	2.89530647322064e-12	248.358832203997	302.49091478498	212.80675853656	41.9800064658302	58.722248832146	32.0890276171751	GBC19713.1	C-22 sterol desaturase [Rhizophagus irregularis DAOM 197198w]	1015	1015	1	0.0	99.01%	EXX70005.1
GBC19720.1	45.3045864401759	4.18873018420083	0.733529918400385	5.71037401355794	1.127281611215e-08	4.42955362524484e-07	10.3191475690187	0	3.53638748827894	110.036050113818	36.1399119446718	111.796021525268	38.4871843506715	-4.0264841	0.710508092164655	-5.66704886410368	1.45277922773157e-08	1.57668292738408e-06	93.5844874971584	30.3410340057883	91.9629206532992	2.26918953869352	9.03419212802246	3.73128228106687	GBC19720.1	hypothetical protein RIR_0721600 [Rhizophagus irregularis DAOM 181602=DAOM 197198]	502	502	1	1e-179	100.00%	GBC19720.1
GBC21696.1	52.7956618947225	2.5418100706839	0.723426514931039	3.51357051230864	0.000442127049035398	0.00643911777810274	8.25531805521496	37.2949360676724	1.76819374413947	86.3359777816113	89.8022054382755	93.3173402814217	43.2524278239746	-2.8657217	0.806239569806089	-3.55442951307165	0.000378800034219714	0.00703368716441011	73.4278286516166	75.3928723780193	76.7624379006878	11.3459476934676	22.5854803200561	0	GBC21696.1	Cmk1p [Rhizophagus irregularis DAOM 197198w]	900	900	1	0.0	100.00%	EXX52284.1
GBC21727.1	54.5761917078928	1.96636053026943	0.427514617447042	4.59951648439953	4.23472683875716e-06	9.98399127631687e-05	29.9255279501542	21.1337971050143	15.9137436972552	77.0252350796729	62.4234842680695	121.035362147191	40.8137011200216	-3.0540021	0.563795573344874	-5.41686065908733	6.06545729152121e-08	5.20636797695848e-06	65.5091412480109	52.4072405554524	99.5631620296049	3.40378430804028	13.5512881920337	10.4475903869872	GBC21727.1	hypothetical protein RirG_271470 [Rhizophagus irregularis DAOM 197198w]	845	845	1	0.0	100.00%	EXX50369.1
GBC21728.1	174.155041790429	0.762994581932137	0.267238085634717	2.85511168859015	0.00430216965582231	0.0452480045361243	145.499980723164	108.15531459625	133.49862768253	196.37202789543	179.604410876551	281.79988896865	100.097263626398	-3.2990628	0.53072806818178	-6.21610772459975	5.09638225490923e-10	8.02000687514215e-08	167.012316148775	150.785744756039	231.807361977324	15.8843267708547	2.25854803200561	32.8352840733885	GBC21728.1	hypothetical protein RIR_0888200 [Rhizophagus irregularis DAOM 181602=DAOM 197198]	133	133	1	3e-39	100.00%	GBC21728.1
GBC21938.1	115.592322156351	1.44688347122308	0.404142674228693	3.58013039326881	0.000343422792827779	0.00516293531002903	63.978714927916	34.8086069964942	86.6414934628339	196.37202789543	102.943991599974	208.809098055458	93.1547863667238	-1.6291996	0.627046938318835	-2.59821001868995	0.00937111587198202	0.0712129384814923	167.012316148775	86.4259756528514	171.765455104509	63.5373070834186	4.51709606401123	65.6705681467769	GBC21938.1	Skt5p [Rhizophagus irregularis DAOM 197198w]	1917	1917	1	0.0	100.00%	EXX61762.1
GBC21972.1	176.769490302762	0.852781138400045	0.28691199748376	2.9722742369751	0.00295602519583014	0.0331498292806021	175.425508673318	100.696327382715	101.671140288019	238.693585631514	246.408490531853	197.721889309151	146.041061326788	0.8909477	0.314650815284747	-2.8315443203308	0.00463238131938206	0.0444727447052419	203.006349801528	206.870686403102	162.645165452942	87.3637972397006	79.0491811201965	137.311187943261	GBC21972.1	Sps1p [Rhizophagus irregularis DAOM 197198w]	738	738	0.99	0.0	60.47%	EXX57134.1
GBC22402.1	5.82152574847041	5.92816949698269	1.51193425369738	3.92091751508743	8.82124562170356e-05	0.00154526015960611	0	0	0	16.9286230944336	8.7611907744659	9.23934062192294	4.89220950343807	-5.4247986	1.57999494199393	-3.43342785111395	0.000596000799430648	0.00994247270004271	14.3976134611013	7.3554021832214	7.60024137630572	0	0	0	GBC22402.1	elongation factor 2 kinase [Rhizophagus irregularis DAOM 181602=DAOM 197198]	694	694	0.93	0.0	63.96%	GBC18812.1
GBC22724.1	40.5925313846526	3.5876990027002	0.710209850523413	5.05160411398986	4.38115019673057e-07	1.252471468509e-05	14.4468065966262	2.48632907117816	1.76819374413947	58.4037496757959	48.1865492595624	118.263559960614	32.7375809799829	-4.1438757	0.720112612832628	-5.75448291088251	8.69073957989615e-09	1.02654122662629e-06	49.6717664407995	40.4547120077177	97.2830896167132	4.53837907738704	0	4.47753873728025	GBC22724.1	EF-hand [Rhizophagus irregularis]	449	449	1	3e-159	98.67%	PKC54746.1
GBC22814.1	28.8000481097148	1.37880581301486	0.487931030121036	2.82582112613915	0.00471595908992069	0.0487404951841209	22.7021246518411	14.9179744270689	10.6091624648368	44.0144200455273	30.6641677106307	49.8924393583839	23.3870391095982	-1.4497618	0.57690896458558	-2.51298200243275	0.011971544212239	0.0839786927577716	37.4337949988634	25.7439076412749	41.0413034320509	18.1535163095482	4.51709606401123	13.4326162118407	GBC22814.1	putative BTB/POZ domain-containing protein 3/6 [Rhizophagus irregularis DAOM 181602=DAOM 197198]	814	814	1	0.0	87.77%	GBC22778.1
GBC23729.1	124.247077260926	0.970414827870402	0.249478803675431	3.88976864396424	0.000100339836230468	0.00172898565611227	92.8723281211683	72.1035430641666	86.6414934628339	189.600578657656	155.51113624677	148.753384012959	96.227257233694	-1.3064398	0.358990778678967	-3.63920144777449	0.000273484801404424	0.00543058568845545	161.253270764335	130.55838875218	122.363886158522	72.6140652381927	31.6196724480786	58.9542600408566	GBC23729.1	hypothetical protein RIR_1051900 [Rhizophagus irregularis DAOM 181602=DAOM 197198]	392	392	1	9e-138	100.00%	GBC23729.1
GBC24563.1	373.41998819781	1.3295441602946	0.286354802331143	4.64299585504105	3.43393242442584e-06	8.28110779608832e-05	197.095718568257	300.845817612557	141.455499531157	505.319399368843	490.62668337009	605.176810735953	343.637984157727	0.9017714	0.22610352782826	-3.98831187698105	6.65451426914329e-05	0.00179776605806154	429.768761813874	411.902522260398	497.815810148025	234.861117254779	275.542859904685	211.936833564598	GBC24563.1	cytochrome p450 monooxygenase [Rhizophagus irregularis DAOM 181602=DAOM 197198]	1000	1000	1	0.0	100.00%	GBC24563.1
GBC25591.1	274.179824053685	0.568479311344158	0.212834974779173	2.67098634486171	0.00756287233569845	0.0708224119660733	233.212735059823	193.933667551896	234.28567109848	297.943766462031	390.968138310541	294.734965839342	222.854559102134	0.6691376	0.267265734037052	-2.50364170728187	0.0122922444452781	0.0853474171899425	253.397996915383	328.234822426255	242.447699904152	189.477326480909	135.512881920337	188.05662696577	GBC25591.1	BTB/POZ protein [Glomus cerebriforme]	540	540	0.59	0.0	85.67%	RIA90991.1
GBC25926.1	29.4680919620895	1.39192512016206	0.514206049730433	2.70694038098493	0.00679064511437779	0.0650188858538609	16.5106361104299	8.70215174912355	22.9865186738131	47.4001446644141	52.5671446467954	28.6419559279611	20.3824810914215	-3.1372356	0.724286864862813	-4.33148206458125	1.4810901397041e-05	0.000522783293423779	40.3133176910836	44.1324130993284	23.5607482665477	2.26918953869352	9.03419212802246	2.9850258248535	GBC25926.1	hypothetical protein RIR_1230100 [Rhizophagus irregularis DAOM 181602=DAOM 197198]	1139	1139	1	0.0	100.00%	GBC25926.1
GBC26571.1	644.468160499386	0.497025606377054	0.148865336303063	3.33875983973328	0.000841532849913394	0.0111684227233539	554.138224456304	528.344927625359	520.733057649073	702.537858418994	807.124700097671	753.930194748912	514.790491568792	0.6575877	0.241154360986559	-2.72683299314706	0.00639453948356294	0.0554428299392114	597.500958635704	677.616426129271	620.179696306547	431.146012351769	298.128340224741	464.171515764719	GBC26571.1	hypothetical protein GLOIN_2v1709323 [Rhizophagus irregularis DAOM 181602=DAOM 197198]	388	388	1	2e-136	100.00%	XP_025167731.1
GBC27006.1	15.8900804686357	7.37398989691905	1.34028898336686	5.50179102300408	3.75952412294811e-08	1.3550515004295e-06	0	0	0	25.3929346416504	21.9029769361647	48.0445712339993	13.2510301344159	-6.8609546	1.36999491886565	-5.00801465180765	5.4994349247526e-07	3.42533985256361e-05	21.5964201916519	18.3885054580535	39.5212551567897	0	0	0	GBC27006.1	mynd domain protein [Rhizophagus irregularis DAOM 181602=DAOM 197198]	744	744	0.97	0.0	59.03%	GBC45069.1
GBC27247.1	36.4513031029399	2.2207134325131	0.816119308606384	2.7210646888201	0.00650720262783689	0.062724303190592	4.12765902760748	29.8359488541379	5.30458123241841	74.4859416155078	15.3320838553153	89.6216040326525	28.9909469464484	-2.5191286	0.833544210886403	-3.0221895814064	0.00250953324620602	0.0288132561380512	63.3494992288457	12.8719538206374	73.7223413501655	9.07675815477409	0	14.9251291242675	GBC27247.1	Mkk2p [Rhizophagus irregularis DAOM 197198w]	931	931	0.88	0.0	95.41%	EXX56143.1
GBC27313.1	12.9739233222802	7.07489441937183	1.35265994166972	5.23035701836384	1.69182986481827e-07	5.28927776770017e-06	0	0	0	16.9286230944336	35.0447630978636	25.8701537413842	13.986257909987	-1.7578079	0.70198872293932	-2.50404009429738	0.0122784119163437	0.0853388040589745	14.3976134611013	29.4216087328856	21.280675853656	9.07675815477409	4.51709606401123	5.22379519349362	GBC27313.1	hypothetical protein RIR_1345000 [Rhizophagus irregularis DAOM 181602=DAOM 197198]	160	160	1	2e-49	100.00%	GBC27313.1
GBC28192.1	267.29101414352	0.849355454010303	0.331771278161038	2.56006324211717	0.0104653116772578	0.0914267737676516	271.393581065192	105.668985525072	194.501311855341	286.940161450649	358.113672906294	387.128372058571	194.388596944744	-1.4978001	0.342105885708652	-4.37817692829444	1.19676180293638e-05	0.000442206159497591	244.039548165667	300.652064239175	318.45011366721	63.5373070834186	97.1175653762414	142.534983136755	GBC28192.1	Mup1p [Rhizophagus irregularis DAOM 197198w]	763	763	0.65	0.0	100.00%	EXX75870.1
GBC28793.1	82.557113627951	3.88928160341998	0.38591992473414	10.0779497355554	6.91540159692777e-24	3.14965109096438e-21	12.3829770828224	12.4316453558908	7.07277497655787	165.900506325449	130.32271277018	167.232065256805	72.4367330962852	-3.0626174	0.411043761976033	-7.45083047506039	9.27544861408549e-14	3.72675684315724e-11	141.096611918793	109.411607475418	137.564368911134	9.07675815477409	18.0683842560449	19.4026678615477	GBC28793.1	Dit2p [Rhizophagus irregularis DAOM 197198w]	463	463	0.93	4e-157	48.70%	EXX68537.1
GBC28814.1	131.013690695948	1.59982767843055	0.349139568374234	4.58220099738377	4.60107322929939e-06	0.000107591023938343	65.0106296848178	89.5078465624137	41.5525529872775	155.743332468789	177.414113182934	256.853669289458	111.340323123979	-1.5329884	0.378441907101392	-4.05078928493467	5.10451594938804e-05	0.00144518259652539	132.458043842132	148.946894210233	211.286710261299	56.729738467338	81.3077291522021	37.3128228106687	GBC28814.1	Env9p [Rhizophagus irregularis DAOM 197198w]	474	474	1	1e-166	79.47%	EXX50251.1
GBC29034.1	22.4869728849289	4.30989614742367	0.810709368303503	5.31620370496346	1.05954529345057e-07	3.50963432739659e-06	2.06382951380374	4.97265814235632	0	38.0894019624756	30.6641677106307	59.1317799803068	21.1903247075407	-2.2954608	0.770129940111892	-2.98061498374793	0.00287670218970565	0.0318613748682706	32.3946302874779	25.7439076412749	48.6415448083566	15.8843267708547	0	4.47753873728025	GBC29034.1	alpha/beta-hydrolase [Rhizophagus irregularis DAOM 181602=DAOM 197198]	1184	1184	1	0.0	100.00%	GBC29034.1
GBC29678.1	11.9873829078064	3.35341026768318	0.890767428827502	3.76463054121455	0.000166795514248172	0.00272863845349663	0	4.97265814235632	1.76819374413947	26.2393657963721	18.61753039574	20.3265493682305	10.6168756099913	-3.0231544	1.20452283783446	-2.50983569150138	0.0120787349186232	0.0843600300728111	22.316300864707	15.6302296393455	16.7205310278726	0	9.03419212802246	0	GBC29678.1	hypothetical protein RIR_1538200 [Rhizophagus irregularis DAOM 181602=DAOM 197198]	254	254	1	2e-85	100.00%	GBC29678.1
GBC30914.1	260.162139511215	1.42753041064427	0.401082914474991	3.55919027992723	0.000371999947475989	0.00553854305157416	109.382964231598	246.146578046638	68.9595560214393	389.358331171973	370.160310221184	376.965097374456	242.515569353828	0.9401798	0.249450153564153	-3.76900878632955	0.000163897118898455	0.00363673881684714	331.14510960533	310.765742241104	310.089848153273	149.766509553772	210.044966976522	143.281239592968	GBC30914.1	cytochrome P450 [Rhizophagus irregularis DAOM 181602=DAOM 197198]	1120	1120	1	0.0	100.00%	XP_025170922.1
GBC30997.1	206.795840140397	0.747405995318718	0.278318746475212	2.68543173891193	0.0072436169476956	0.0684726809584056	131.053174126538	191.447338480718	141.455499531157	216.68637560875	220.124918208456	340.007734886764	153.693558252079	-1.2219118	0.392886341584277	-3.11008982024864	0.00187030460727964	0.0233744753169217	184.289452302097	184.804479853438	279.68888264805	128.209208936184	45.1709606401123	99.9983651325922	GBC30997.1	hypothetical protein RirG_055100 [Rhizophagus irregularis DAOM 197198w]	1093	1093	1	0.0	100.00%	EXX74005.1
GBC31594.1	9.07361510728011	6.56793573243002	1.41342732195252	4.64681531934518	3.37098700874333e-06	8.14892396323478e-05	0	0	0	19.4679165585986	10.9514884680824	24.0222856169996	8.21230637313473	-3.3916891	1.07409498456998	-3.15771804095432	0.00159009273485369	0.0207801461626138	16.5572554802665	9.19425272902674	19.7606275783949	2.26918953869352	0	1.49251291242675	GBC31594.1	MATA-HMG [Rhizophagus irregularis]	359	359	0.8	1e-124	100.00%	ANQ32963.1
GBC31744.1	303.084743618916	2.32086900264474	0.324282857923293	7.15692780527339	8.25051184419957e-13	6.43347304894005e-11	137.244662667949	60.9150622438649	104.323430904229	529.01947170105	367.970012527568	619.035821668837	220.350023735846	-4.4738794	0.389338204714118	-11.490984833357	1.4643294325454e-30	3.95034242916962e-27	449.925420659416	308.926891695299	509.216172212483	13.6151372321611	13.5512881920337	26.8652324236815	GBC31744.1	Ecm32p [Rhizophagus irregularis DAOM 197198w]	4564	4564	0.88	0.0	100.00%	EXX68309.1
GBC31765.1	21.9575568104171	3.75835124931299	0.707107542589616	5.31510558570611	1.06595499342513e-07	3.52094804653661e-06	5.15957378450935	0	3.53638748827894	42.321557736084	31.7593165574389	48.9685052961916	17.405193128963	-5.5392505	1.14217866253033	-4.8497233338174	1.23633796734924e-06	6.62489005398505e-05	35.9940336527532	26.6633329141776	40.2812792944203	0	0	1.49251291242675	GBC31765.1	hypothetical protein GLOIN_2v1778624 [Rhizophagus irregularis DAOM 181602=DAOM 197198]	754	754	1	0.0	100.00%	XP_025174983.1
GBC31767.1	16.6132498412449	2.21169083930441	0.774184047809121	2.85680239158029	0.00427932164901183	0.0450644276648435	1.03191475690187	13.6748098914799	3.53638748827894	29.6250904152588	24.0932746297812	27.7180218657688	11.3706506149505	-6.6394880	1.35736512241824	-4.89145319163463	1.00094199413173e-06	5.61212127672363e-05	25.1958235569273	20.2273560038588	22.8007241289172	0	0	0	GBC31767.1	Tis13_95732: PROVISIONAL [Rhizophagus irregularis DAOM 181602=DAOM 197198]	245	245	1	4e-82	100.00%	GBC31767.1
GBC32217.1	13.1279123326456	7.092043917691	1.35116538397711	5.24883482199331	1.53064239452523e-07	4.87664126967974e-06	0	0	0	16.9286230944336	35.0447630978636	26.7940878035765	13.2288595667644	-2.1582530	0.749296870715145	-2.8803710670278	0.00397207377349541	0.0400520659649297	14.3976134611013	29.4216087328856	22.0406999912866	4.53837907738704	2.25854803200561	6.71630810592037	GBC32217.1	hypothetical protein GLOIN_2v1882421 [Rhizophagus irregularis DAOM 181602=DAOM 197198]	970	970	1	0.0	100.00%	XP_025169891.1
GBC32664.1	261.957395666497	2.18116771986643	0.37195680002122	5.86403507004577	4.51751999917788e-09	1.90191388200682e-07	125.893600342028	54.6992395659195	102.555237160089	283.554436831763	388.777840616924	616.26401948226	255.688958775188	-1.2081570	0.405141682380305	-2.98206045819928	0.00286315451508966	0.0317340962860602	241.160025473447	326.395971880449	506.936099799592	165.650836324627	81.3077291522021	212.683090020812	GBC32664.1	hypothetical protein RIR_1773400 [Rhizophagus irregularis DAOM 181602=DAOM 197198]	984	984	1	0.0	100.00%	GBC32664.1
GBC33712.1	84.9543263114932	1.20190687271259	0.332201149880089	3.61800936916212	0.000296877651867353	0.00454849246438972	58.8191411434066	34.8086069964942	60.1185873007419	104.111032030767	104.039140446783	147.829449950767	67.3345928126097	-1.4182524	0.490171987312305	-2.89337716903658	0.00381123327784628	0.0390296498993252	88.545322785773	87.3454009257541	121.603862020892	31.7686535417093	13.5512881920337	61.1930294094967	GBC33712.1	Ion transport protein [Rhizophagus diaphanus] [Rhizophagus sp. MUCL 43196]	583	583	0.96	0.0	42.04%	RGB38646.1
GBC34248.1	70.5187632407242	3.54375098554925	0.571584036917184	6.19987745749922	5.65071403988968e-10	2.80297795444032e-08	6.19148854141122	24.8632907117816	3.53638748827894	120.193223970479	102.943991599974	165.384197132421	64.6534066408977	-2.4290208	0.422944937582606	-5.74311358847375	9.29513287788671e-09	1.07686680531296e-06	102.223055573819	86.4259756528514	136.044320635872	22.6918953869352	27.1025763840674	13.4326162118407	GBC34248.1	hypothetical protein GLOIN_2v1780843 [Rhizophagus irregularis DAOM 181602=DAOM 197198]	613	613	1	0.0	100.00%	XP_025173042.1
GBC34255.1	18.0490280820978	4.651091257793	0.92550091593728	5.02548531038752	5.02161006311896e-07	1.41537363804366e-05	4.12765902760748	0	0	32.1643838794238	35.0447630978636	36.9573624876918	14.5296733023668	-6.9915751	1.32133027578202	-5.29131531141062	1.21439786348468e-07	9.55528718918526e-06	27.3554655760925	29.4216087328856	30.4009655052229	0	0	0	GBC34255.1	hypothetical protein GLOIN_2v1659003 [Rhizophagus irregularis DAOM 181602=DAOM 197198]	608	608	1	0.0	100.00%	XP_025173045.1
GBC34407.1	42.0807763646402	1.30829856849099	0.414942136041048	3.15296629301963	0.00161620467779114	0.0196772428571898	28.8936131932524	14.9179744270689	28.2910999062315	50.7858692833008	54.7574423404119	74.8386590375758	31.253973505783	-1.9683630	0.495154744233402	-3.97524814084036	7.03059125672588e-05	0.00187257666138239	43.1928403833039	45.9712636451337	61.5619551480763	11.3459476934676	9.03419212802246	16.4176420366942	GBC34407.1	hypothetical protein RIR_1916000 [Rhizophagus irregularis DAOM 181602=DAOM 197198]	910	910	1	0.0	100.00%	GBC34407.1
GBC35527.1	7.04199385201144	4.2704352880181	1.34272408610595	3.18042651666646	0.00147058430687163	0.018124544593916	2.06382951380374	0	0	8.4643115472168	19.7126792425483	12.0111428084998	6.23174631385275	-2.9533041	1.14591569287287	-2.57724375700396	0.00995916917315316	0.0738393995547013	7.19880673055065	16.5496549122481	9.88031378919744	2.26918953869352	0	1.49251291242675	GBC35527.1	hypothetical protein GLOIN_2v1808790 [Rhizophagus irregularis DAOM 181602=DAOM 197198]	899	899	1	0.0	100.00%	XP_025170226.1
GBC37280.1	1004.76806306155	0.402671923689127	0.141799898439379	2.83971940827076	0.00451532315163333	0.0472270751350375	831.723294062907	911.239604586795	854.037578419363	1218.0144316445	1145.52569376142	1068.06777589429	779.788796815579	0.6703173	0.207969941049594	-3.2231449680058	0.00126791367158354	0.0175766067161181	1035.90828852624	961.718835456197	878.587903100941	553.682247441219	551.08571980937	697.749786559505	GBC37280.1	hypothetical protein RIR_2146600 [Rhizophagus irregularis DAOM 181602=DAOM 197198]	2118	2118	1	0.0	100.00%	GBC37280.1
GBC37885.1	5.45107314297609	5.83500563781452	1.57559844573707	3.70335833574963	0.000212764015682775	0.00338396101133556	0	0	0	13.5428984755469	4.38059538723295	14.7829449950767	4.55936301043015	-5.3252942	1.6437002837793	-3.23982068199613	0.00119604890480251	0.0169184925230642	11.518090768881	3.6777010916107	12.1603862020892	0	0	0	GBC37885.1	MATA-HMG [Rhizophagus irregularis]	478	478	1	2e-170	99.58%	ANQ32199.1
GBC38036.1	137.203593076204	0.717354414568223	0.277095717984681	2.5888325513853	0.00963019105361185	0.085696726782585	86.6808395797571	114.371137274195	110.512109008717	148.125452076294	144.559647778687	218.972372739574	90.3849064280025	-1.8490395	0.390381222787979	-4.73649707020319	2.17443883287496e-06	0.000108343279472324	125.979117784636	121.364136023153	180.125720618446	31.7686535417093	27.1025763840674	55.9692342160031	GBC38036.1	Ipl1p [Rhizophagus irregularis DAOM 197198w]	1382	1382	0.93	0.0	100.00%	EXX50722.1
GBC39557.1	137.610480036275	0.85094112728549	0.29683536099315	2.86671077340117	0.00414761869803882	0.0439142652419706	78.4255215245421	130.532276236853	86.6414934628339	196.37202789543	136.89360585103	196.797955246959	113.023884724265	0.9025725	0.340245415699572	-2.65271016797736	0.00798484011094382	0.0637571757526694	167.012316148775	114.928159112834	161.885141315312	103.248124010555	54.2051527681347	76.8644149899776	GBC39557.1	hypothetical protein RirG_064730 [Rhizophagus irregularis DAOM 197198w]	218	218	1	1e-71	100.00%	EXX72934.1
GBC40214.1	32.9452758795987	1.42840081537091	0.508165408751346	2.81089737863257	0.00494035403690406	0.0504097224539498	20.6382951380374	7.45898721353447	24.7547124179526	35.5501084983105	54.7574423404119	54.5121096693454	26.4202894752106	-1.5787451	0.622255132564562	-2.5371346446096	0.0111763959428345	0.0801272061444522	30.2349882683127	45.9712636451337	44.8414241202037	9.07675815477409	4.51709606401123	23.880206598828	GBC40214.1	Tpk1p [Rhizophagus irregularis DAOM 197198w]	922	922	0.95	0.0	100.00%	EXX68277.1
GBC40334.1	22.1276766487024	2.39290658683864	0.711629566421242	3.36257331025814	0.000772196193782883	0.010434802241004	8.25531805521496	0	12.3773562089763	42.321557736084	32.8544654042471	36.9573624876918	19.0429165832848	-2.1287505	0.600101288708262	-3.54731861311732	0.000389173631861039	0.00717690904693735	35.9940336527532	27.5827581870802	30.4009655052229	6.80756861608057	4.51709606401123	8.95507747456049	GBC40334.1	hypothetical protein RIR_2392000 [Rhizophagus irregularis DAOM 181602=DAOM 197198]	1066	1066	1	0.0	100.00%	GBC40334.1
GBC40980.1	71.4784365225608	2.58813739455384	0.509854838178274	5.07622405585348	3.85009263489184e-07	1.10945574593361e-05	22.7021246518411	32.3222779253161	7.07277497655787	118.500361661035	81.0410146638096	167.232065256805	60.2222371335587	-2.5376035	0.462606468517665	-5.4854474207916	4.12424216612905e-08	3.9136778424714e-06	100.783294227709	68.0374701947979	137.564368911134	20.4227058482417	22.5854803200561	11.940103299414	GBC40980.1	putative DNA/RNA helicase SEN1 [Rhizophagus irregularis DAOM 197198w]	2643	2643	1	0.0	98.40%	EXX53058.1
GBC41188.1	81.218975414235	0.934146739542599	0.344983968406034	2.70779753580648	0.00677313280441265	0.0649132383550595	49.5319083312898	37.2949360676724	79.5687184862761	96.4931516382715	111.70518237444	112.71995558746	61.2168767950044	-1.3946526	0.378023698647016	-3.68932573129923	0.000224849186108058	0.00466086940775474	82.0663967282774	93.7813778360728	92.7229447909298	28.364869233669	24.8440283520618	45.5216438290158	GBC41188.1	hypothetical protein RirG_254690 [Rhizophagus irregularis DAOM 197198w]	973	973	1	0.0	100.00%	EXX52256.1
GBC42058.1	274.686516098174	0.60856109181754	0.211395196068026	2.87878392289344	0.00399211752934458	0.0426222883793635	262.106348253075	191.447338480718	198.92179621569	343.651048817002	352.637928672252	299.354636150303	193.784680738922	-1.3511933	0.241296433534378	-5.59972332408892	2.14694186765782e-08	2.19150541777569e-06	292.271553260356	296.054937874661	246.247820592305	103.248124010555	115.185949632286	109.699699063366	GBC42058.1	hypothetical protein RirG_074220 [Rhizophagus irregularis DAOM 197198w]	877	877	1	0.0	100.00%	EXX71912.1
GBC43368.1	11.5552374058158	2.46744684655439	0.934461821677287	2.64050043491933	0.00827836864007424	0.0760783137026162	8.25531805521496	2.48632907117816	0	22.0072100227637	15.3320838553153	21.2504834304228	9.18338307923101	-2.8831783	0.955409671555272	-3.01774037610128	0.0025466698045522	0.029093353048496	18.7168974994317	12.8719538206374	17.4805551655032	4.53837907738704	0	1.49251291242675	GBC43368.1	serine/threonine-protein kinase ht1-like [Rhizophagus irregularis DAOM 181602=DAOM 197198]	915	915	1	0.0	100.00%	GBC43368.1
GBC43628.1	50.3432579989076	1.18988607086273	0.446398367463068	2.66552513985432	0.00768681841671594	0.0717150098095845	38.1808460053692	12.4316453558908	40.6684561152078	66.021630068291	68.994377348919	75.7625930997681	41.3665713796364	-1.3495574	0.407655748187984	-3.31053205045982	0.000931187875820087	0.0140227686180116	56.1506924982951	57.9237921928685	62.3219792857069	19.2881110788949	31.6196724480786	20.8951807739745	GBC43628.1	Tis13_99025 [Rhizophagus irregularis DAOM 181602=DAOM 197198]	237	237	1	7e-79	100.00%	GBC43628.1
GBC44060.1	11.9823901532898	2.93893184160492	1.07889659802839	2.72401622822392	0.0064493337429705	0.062316609551171	8.25531805521496	0	0	20.3143477133203	22.998125782973	20.3265493682305	10.8910164797337	-2.1977113	0.765452092324395	-2.87112852834423	0.00409009186731294	0.0409746922134417	17.2771361533216	19.3079307309562	16.7205310278726	4.53837907738704	4.51709606401123	2.9850258248535	GBC44060.1	hypothetical protein GLOIN_2v1761140 [Rhizophagus irregularis DAOM 181602=DAOM 197198]	487	487	1	6e-174	100.00%	XP_025189998.1
GBC44173.1	534.618428399844	0.981744025125697	0.204690212551277	4.79624312706091	1.61669041687599e-06	4.15365076335832e-05	345.691443562127	442.566574669712	291.751967783012	701.691427264272	670.231094246641	755.778062873297	435.981770534761	-1.1049501	0.214781770991956	-5.14452476203135	2.68198877240623e-07	1.87580281400442e-05	596.781077962649	562.688267016437	621.699744581808	263.225986488448	325.230916608809	246.264630550414	GBC44173.1	cytochrome P450 [Rhizophagus irregularis DAOM 181602=DAOM 197198]	998	998	1	0.0	100.00%	XP_025190063.1
GBC45705.1	789.796593413294	0.705067037096322	0.278506488022019	2.53160004315799	0.0113543421841189	0.097782989845184	637.723319765356	646.445558506321	518.080767032864	781.25595580811	737.035173901944	1418.23878546517	593.824635321014	-1.1314180	0.380951688887244	-2.96997753485449	0.00297821527633941	0.0326221677948918	664.449861229825	618.7732086635	1166.63705126293	484.471966511067	201.0107748485	427.604949410264	GBC45705.1	hypothetical protein GLOIN_2v1544399 [Rhizophagus irregularis DAOM 181602=DAOM 197198]	844	844	1	0.0	100.00%	XP_025184749.1
GBC45823.1	21.3238165055491	3.28237162255536	0.700374457002558	4.68659527733658	2.7778752902039e-06	6.83050562155658e-05	2.06382951380374	8.70215174912355	1.76819374413947	30.4715215699805	35.0447630978636	49.8924393583839	21.8775211429149	-1.4035733	0.58213338403647	-2.41108544346765	0.0159051218270077	0.0995863131900572	25.9157042299823	29.4216087328856	41.0413034320509	7.94216338542733	9.03419212802246	17.910154949121	GBC45823.1	Alpha/Beta hydrolase protein [Rhizophagus irregularis DAOM 181602=DAOM 197198]	1153	1153	1	0.0	100.00%	XP_025184647.1
GBC46658.1	876.775494506005	1.09235430067134	0.341519026234654	3.19851667625918	0.00138136543496108	0.0171834657458845	563.425457268421	427.648600242643	687.827366470253	772.791644260894	923.210477859344	1885.74942093447	715.521851848184	-1.1896742	0.428030121829747	-2.77941697851781	0.00544565717530683	0.0500174076354544	657.251054499274	775.075505056955	1551.209264904	216.707600945231	553.344267841376	539.54341784227	GBC46658.1	Ecm32p [Rhizophagus irregularis DAOM 197198w]	3527	3527	0.99	0.0	78.43%	EXX71058.1
GBC47027.1	97.6560378904347	2.67126339899943	0.370802378706729	7.20400825991507	5.84678219913961e-13	4.63120613718411e-11	18.5744656242337	21.1337971050143	38.9002623710683	127.811104362974	181.794708570167	197.721889309151	109.59948235685	0.8298666	0.341923959507824	-2.42705027835525	0.0152221461291664	0.0969494123113584	108.701981631315	152.624595301844	162.645165452942	79.4216338542733	54.2051527681347	99.9983651325922	GBC47027.1	Rad53p [Rhizophagus irregularis DAOM 197198w]	2504	4219	1	0.0	83.48%	EXX62310.1
GBC47251.1	731.567481666144	1.03705619741428	0.237149679098869	4.37300274389966	1.22549183155057e-05	0.000259059665656893	633.595660737748	369.219867069956	434.975661058309	987.7851575602	871.738482059357	1092.09006151129	551.155205832929	-1.5576915	0.204463716524275	-7.61842520302269	2.56789214693965e-14	1.10209262051837e-11	840.100745455261	731.862517230529	898.348530679336	279.110313259303	261.991571712651	295.517556660496	GBC47251.1	Ste20p [Rhizophagus irregularis DAOM 197198w]	984	984	1	0.0	100.00%	EXX55972.1
GBC47793.1	13.1933656163064	1.68629264852368	0.640646260926009	2.63217433921532	0.00848403152505765	0.0775992659799887	6.19148854141122	7.45898721353447	5.30458123241841	24.5465034869287	15.3320838553153	20.3265493682305	10.2888081178487	-2.1815604	0.804497251905402	-2.71170645211937	0.00669378425167676	0.0570033326273852	20.8765395185969	12.8719538206374	16.7205310278726	2.26918953869352	4.51709606401123	4.47753873728025	GBC47793.1	hypothetical protein RirG_149720 [Rhizophagus irregularis DAOM 197198w]	1103	1103	1	0.0	100.00%	EXX63711.1
GBC48525.1	1255.48663097835	1.52554502142175	0.317230748496047	4.80894436826878	1.51729421692251e-06	3.91837320968132e-05	922.531792670272	527.10176308977	492.441957742842	1584.51912163898	1389.74388659965	2616.58126412858	989.237771497539	-1.8762739	0.305574115995604	-6.14015974889558	8.24385338207107e-10	1.21622599427367e-07	1347.61661995908	1166.75067131349	2152.38835776978	529.855757284937	343.299300864853	395.515921793088	GBC48525.1	EF-hand [Rhizophagus irregularis]	701	701	0.46	0.0	99.43%	PKY28147.1
GBC50394.1	72.1751677580862	1.20154280312917	0.439770277814862	2.73220557128011	0.00629118736130422	0.0612774790026078	70.1702034693272	27.3496197829597	33.5956811386499	88.8752712457764	74.4701215829601	138.590109328844	45.5245242733821	-3.6304467	0.542701318396421	-6.68958520740855	2.23804043783037e-11	4.97213595623397e-09	75.5874706707818	62.5209185573819	114.003620644586	4.53837907738704	9.03419212802246	7.46256456213374	GBC50394.1	c6 transcription factor [Rhizophagus irregularis DAOM 181602=DAOM 197198]	325	325	1	1e-112	100.00%	GBC50394.1
GBC51524.1	3.41038699218054	5.14680544634269	1.71156492391752	3.00707579036056	0.00263773989810215	0.0299831580022502	0	0	0	3.38572461888672	8.7611907744659	8.31540655973065	2.84585701901947	-4.6358166	1.80652210729677	-2.56615545469684	0.0102832730135021	0.0754489313467378	2.87952269222026	7.3554021832214	6.84021723867515	0	0	0	GBC51524.1	hypothetical protein GLOIN_2v944490 [Rhizophagus irregularis DAOM 181602=DAOM 197198]	324	324	1	1e-111	100.00%	XP_025182668.1
GBC51957.1	2404.16914933882	1.83676659037023	0.343789865751595	5.34270138055025	9.15715496010479e-08	3.07385905193467e-06	1155.74452773009	921.184920871508	1077.71408705301	1844.37348613854	3770.59747956076	5655.40039467903	2295.29339576797	-1.0979411	0.433177241085102	-2.53462324795184	0.0112568320664635	0.0804595067157822	1568.61998658699	3165.58121460391	4652.10774643673	762.447685001023	1696.16957203622	1926.83416994293	GBC51957.1	kelch-like protein 17 [Rhizophagus irregularis DAOM 181602=DAOM 197198]	940	940	1	0.0	100.00%	GBC51957.1
GBC53298.1	1640.85545841471	1.30100127841676	0.335094263913078	3.88249343102523	0.00010339081024429	0.00177089900623553	1004.05305846552	895.078465624137	942.447265626337	1201.93223970479	3559.23375212677	2242.3879689407	1295.90596687433	-1.6076412	0.364289708734557	-4.41308420469243	1.01908337037938e-05	0.00039274225237233	1022.23055573819	2988.13213693369	1844.5785820294	718.1984889965	605.290872577505	597.0051649707	GBC53298.1	Tis13_87248 [Rhizophagus irregularis DAOM 181602=DAOM 197198]	220	220	1	2e-72	100.00%	GBC53298.1
GBC53331.1	552.129158507051	3.8951732019861	1.10885733179965	3.51278121204673	0.00044344246564787	0.00645358533884046	169.234020131907	7.45898721353447	31.8274873945104	1007.2530741188	772.079936999807	1324.92144518375	437.469172317179	-6.5010986	1.42957763901856	-4.54756596870673	5.42699120501461e-06	0.000230400613910239	856.658000935527	648.194817396385	1089.87461336224	0	27.1025763840674	2.9850258248535	GBC53331.1	MATA-HMG [Rhizophagus irregularis]	702	702	1	0.0	99.71%	ANQ32189.1
GBC54487.1	26.1981392331015	4.0610272108098	0.811022343063032	5.00729387487932	5.5200614653956e-07	1.54500044366659e-05	1.03191475690187	1.24316453558908	6.18867810448814	25.3929346416504	38.3302096382883	85.0019337216911	24.986316506594	-2.1388160	0.735811949566938	-2.9067426765477	0.00365213491805052	0.0382088176135546	21.5964201916519	32.1798845515936	69.9222206620126	4.53837907738704	4.51709606401123	17.1638984929076	GBC54487.1	Tis13_16771 [Rhizophagus irregularis DAOM 181602=DAOM 197198]	140	140	1	4e-42	100.00%	GBC54487.1
