# Supplementary material for: Coexistence of genetically different Rhizophagus irregularis isolates induces genes involved in a putative fungal mating response
Source: ISME J. 2020 Jun 8;14(10):2381–94. doi: 10.1038/s41396-020-0694-3 (PMC7490403; doi:10.1038/s41396-020-0694-3)
Supplement: Supplementary file 9 — Supplementary file 7 [file 41396_2020_694_MOESM9_ESM.xlsx]

## Sheet: Feuille1
Supplementary File 7. Upregulated HMG-box genes display homologs on Mucoromycota genome assemblies. a) Genome assemblies tested for HMG-box homology. b) Blast hit table of upregulated HMG-box genes on the different genome assemblies. In bold the significant blast hits. *Different from HMG-box encodet MAT-locus c) Conserved domains found in the region neighbouring the significant blast hit.
a) Genome assemblies tested for Upregulated-HMG-box homology
Species	Strain	Accesion	Scaffold containing MAT-locus encoded HMG-box
Mucor circinelloides	CBS 277.49	GCA_001638945.1	AMYB01000005.1
Mucor circinelloides	JCM 22480	GCA_001599575.1	BCHG01000157.1
Rhizopus oryzae	99-892	GCA_000697725.1	KK998240.1
Rhizopus oryzae	Type I NRRL 13440	GCA_000697075.1	JNDU01002577.1
b) blast hit of upregulated HMG-box on target genome assembly. Significant blast hits are in bold
HMG-box query	Strain	Species	Max Score	Total Score	Query Cover	e-value	percent identity	Scaffold	Hit in species/isolate MAT locus
GBC53331.1	CBS 277.49	Mucor circinelloides f. lusitanicus CBS 277.49 MUCCIscaffold_05, whole genome shotgun sequence	50.4	50.4	0.25	1e-06	34.44%	AMYB01000005.1	YES
GBC53331.1	CBS 277.49	Mucor circinelloides f. lusitanicus CBS 277.49 MUCCIscaffold_03, whole genome shotgun sequence	33.9	33.9	0.21	0.18	25.74%	AMYB01000003.1	NO
GBC53331.1	CBS 277.49	Mucor circinelloides f. lusitanicus CBS 277.49 MUCCIscaffold_06, whole genome shotgun sequence	32	32	0.22	0.69	26.73%	AMYB01000006.1	NO
GBC53331.1	CBS 277.49	Mucor circinelloides f. lusitanicus CBS 277.49 MUCCIscaffold_08, whole genome shotgun sequence	30	30	0.16	2.8	33.90%	AMYB01000008.1	NO
GBC31594.1	CBS 277.49	Mucor circinelloides f. lusitanicus CBS 277.49 MUCCIscaffold_02, whole genome shotgun sequence	34.7	34.7	0.3	0.055	27.54%	AMYB01000002.1	NO
GBC31594.1	CBS 277.49	Mucor circinelloides f. lusitanicus CBS 277.49 MUCCIscaffold_03, whole genome shotgun sequence	56.6	56.6	0.5	3.6	27.35%	AMYB01000003.1	NO
GBC37885.1	CBS 277.49	Mucor circinelloides f. lusitanicus CBS 277.49 MUCCIscaffold_06, whole genome shotgun sequence	39.7	39.7	0.32	0.001	32.65%	AMYB01000006.1*	NO
GBC37885.1	CBS 277.49	Mucor circinelloides f. lusitanicus CBS 277.49 MUCCIscaffold_08, whole genome shotgun sequence	38.1	38.1	0.25	0.004	31.67%	AMYB01000008.1	NO
GBC53331.1	JCM 22480	Mucor circinelloides DNA, scaffold: scaffold_156, strain: JCM 22480, whole genome shotgun sequence	41.6	41.6	0.21	0.0008	30.67%	BCHG01000157.1	YES
GBC53331.1	JCM 22480	Mucor circinelloides DNA, scaffold: scaffold_58, strain: JCM 22480, whole genome shotgun sequence	40.4	40.4	0.25	0.002	26.79%	BCHG01000059.1	NO
GBC53331.1	JCM 22480	Mucor circinelloides DNA, scaffold: scaffold_76, strain: JCM 22480, whole genome shotgun sequence	33.1	33.1	0.08	0.3	44.83%	BCHG01000077.1	NO
GBC53331.1	JCM 22480	Mucor circinelloides DNA, scaffold: scaffold_5, strain: JCM 22480, whole genome shotgun sequence	31.2	31.2	0.22	1.3	30.77%	BCHG01000006.1	NO
GBC31594.1	JCM 22480	Mucor circinelloides DNA, scaffold: scaffold_156, strain: JCM 22480, whole genome shotgun sequence	38.5	38.5	0.31	0.003	35.14%	BCHG01000157.1	YES
GBC31594.1	JCM 22480	Mucor circinelloides DNA, scaffold: scaffold_118, strain: JCM 22480, whole genome shotgun sequence	34.7	34.7	0.3	0.049	27.54%	BCHG01000119.1	NO
GBC31594.1	JCM 22480	Mucor circinelloides DNA, scaffold: scaffold_52, strain: JCM 22480, whole genome shotgun sequence	30.8	30.8	0.16	0.91	36.11%	BCHG01000053.1	NO
GBC37885.1	JCM 22480	Mucor circinelloides DNA, scaffold: scaffold_58, strain: JCM 22480, whole genome shotgun sequence	48.5	48.5	0.32	2e-06	29.90%	BCHG01000059.1*	NO
GBC37885.1	JCM 22480	Mucor circinelloides DNA, scaffold: scaffold_5, strain: JCM 22480, whole genome shotgun sequence	39.3	39.3	0.3	0.002	38.36%	BCHG01000006.1*	NO
GBC37885.1	JCM 22480	Mucor circinelloides DNA, scaffold: scaffold_19, strain: JCM 22480, whole genome shotgun sequence	28.5	28.5	0.16	6	32.50%	BCHG01000020.1	NO
GBC53331.1	99-892	Rhizopus oryzae 99-892, whole genome shotgun sequence	48.9	48.9	0.21	4e-06	30.14%	KK998240.1	YES
GBC53331.1	99-892	Rhizopus oryzae 99-892 NODE_12887_length_33182_cov_9.557049_9, whole genome shotgun sequence	48.9	48.9	0.21	3e-06	30.14%	JNEB01004645.1	NO
GBC53331.1	99-892	Rhizopus oryzae 99-892, whole genome shotgun sequence	37.7	37.7	0.21	0.012	27.66%	KK998351.1	NO
GBC53331.1	99-892	Rhizopus oryzae 99-892 NODE_14359_length_365356_cov_9.825220_95, whole genome shotgun sequence	37.7	37.7	0.21	0.011	27.66%	JNEB01006093.1	NO
GBC31594.1	99-892	Rhizopus oryzae 99-892, whole genome shotgun sequence	39.3	39.3	0.32	0.002	30.14%	KK998240.1	YES
GBC31594.1	99-892	Rhizopus oryzae 99-892 NODE_12887_length_33182_cov_9.557049_9, whole genome shotgun sequence	39.3	39.3	0.32	0.001	30.14%	JNEB01004645.1	NO
GBC31594.1	99-892	Rhizopus oryzae 99-892, whole genome shotgun sequence	29.6	29.6	0.15	2.2	43.24%	KK998665.1	NO
GBC31594.1	99-892	Rhizopus oryzae 99-892 NODE_22790_length_95530_cov_9.580268_27, whole genome shotgun sequence	29.6	29.6	0.15	1.9	43.24%	JNEB01013630.1	NO
GBC31594.1	99-892	Rhizopus oryzae 99-892, whole genome shotgun sequence	29.3	29.3	0.2	3.2	35.56%	KK998376.1	NO
GBC31594.1	99-892	Rhizopus oryzae 99-892 NODE_14672_length_118062_cov_9.859489_37, whole genome shotgun sequence	29.3	29.3	0.2	3	35.56%	JNEB01006500.1	NO
GBC37885.1	99-892	Rhizopus oryzae 99-892, whole genome shotgun sequence	45.4	45.4	0.33	2e-05	30.93%	KK998351.1*	NO
GBC37885.1	99-892	Rhizopus oryzae 99-892 NODE_14359_length_365356_cov_9.825220_95, whole genome shotgun sequence	45.4	45.4	0.33	2e-05	30.93%	JNEB01006093.1*	NO
GBC53331.1	Type I NRRL 13440	Rhizopus oryzae Type I NRRL 13440 ctg7180000782615_1, whole genome shotgun sequence	48.9	48.9	0.21	4e-06	30.14%	JNDU01002577.1	YES
GBC53331.1	Type I NRRL 13440	Rhizopus oryzae Type I NRRL 13440 ctg7180000785002_1, whole genome shotgun sequence	37.7	37.7	0.21	0.014	27.66%	JNDU01004467.1	NO
GBC31594.1	Type I NRRL 13440	Rhizopus oryzae Type I NRRL 13440 ctg7180000782615_1, whole genome shotgun sequence	40.4	40.4	0.39	0.0009	27.59%	JNDU01002577.1	YES
GBC31594.1	Type I NRRL 13440	Rhizopus oryzae Type I NRRL 13440 ctg7180000783881_1, whole genome shotgun sequence	29.6	29.6	0.15	2.6	43.24%	JNDU01003675.1	NO
GBC31594.1	Type I NRRL 13440	Rhizopus oryzae Type I NRRL 13440 ctg7180000782652_1, whole genome shotgun sequence	29.3	29.3	0.2	3.6	35.56%	JNDU01002614.1	NO
GBC37885.1	Type I NRRL 13440	Rhizopus oryzae Type I NRRL 13440 ctg7180000785002_1, whole genome shotgun sequence	45.4	45.4	0.33	2e-05	30.93%	JNDU01004467.1*	NO
c) Conserved domains on loci where blast hit was found by querying the upregulated HMG-box
Species	Strain	Contig tested	Name	Accession	Description	Interval	E-value
Mucor circinelloides	JCM 22480	AMYB01000005.1	TPT super family	cl26744	Triose-phosphate Transporter family; This family includes transporters with a specificity for ...	17260-17877	1.37e-28
Mucor circinelloides	JCM 22480	AMYB01000005.1	HMG-box super family	cl00082	High Mobility Group (HMG)-box is found in a variety of eukaryotic chromosomal proteins and ...	15535-15738	2.14e-11
Mucor circinelloides	JCM 22480	AMYB01000005.1	SF1_C_Upf1	cd18808	C-terminal helicase domain of Upf1-like family helicases; The Upf1-like helicase family ...	11391-11864	5.79e-47
Mucor circinelloides	JCM 22480	AMYB01000005.1	EEXXEc_NFX1	cd17936	EEXXE-box helicase domain of NFX1; Human NFX1 protein was identified as a protein that ...	11868-12260	8.87e-42
Mucor circinelloides	JCM 22480	AMYB01000005.1	DEAD-like_helicase_N super family	cl28899	N-terminal helicase domain of the DEAD-box helicase superfamily; The DEAD-like helicase ...	13472-13648	7.09e-22
Mucor circinelloides	CBS 277.49	BCHG01000157.1	TPT super family	cl26744	Triose-phosphate Transporter family; This family includes transporters with a specificity for ...	4108-5082	3.68e-50
Mucor circinelloides	CBS 277.49	BCHG01000157.1	HMG-box super family	cl00082	High Mobility Group (HMG)-box is found in a variety of eukaryotic chromosomal proteins and ...	6286-6489	1.67e-12
Mucor circinelloides	CBS 277.49	BCHG01000157.1	SF1_C_Upf1	cd18808	C-terminal helicase domain of Upf1-like family helicases; The Upf1-like helicase family ...	10162-10635	1.09e-48
Mucor circinelloides	CBS 277.49	BCHG01000157.1	EEXXEc_NFX1	cd17936	EEXXE-box helicase domain of NFX1; Human NFX1 protein was identified as a protein that ...	9760-10158	8.08e-42
Mucor circinelloides	CBS 277.49	BCHG01000157.1	DEAD-like_helicase_N super family	cl28899	N-terminal helicase domain of the DEAD-box helicase superfamily; The DEAD-like helicase ...	8341-8643	1.84e-31
Rhizopus oryzae	99-892	KK998240.1	TPT super family	cl26744	Triose-phosphate Transporter family; This family includes transporters with a specificity for ...	19413-20024	2.19e-31
Rhizopus oryzae	99-892	KK998240.1	HMG-box super family	cl00082	High Mobility Group (HMG)-box is found in a variety of eukaryotic chromosomal proteins and ...	18105-18335	1.78e-23
Rhizopus oryzae	99-892	KK998240.1	DEAD-like_helicase_N super family	cl28899	N-terminal helicase domain of the DEAD-box helicase superfamily; The DEAD-like helicase ...	14820-14948	7.83e-15
Rhizopus oryzae	Type I NRRL 13440	JNDU01002577.1	DEAD-like_helicase_N super family	cl28899	N-terminal helicase domain of the DEAD-box helicase superfamily; The DEAD-like helicase ...	13822-13950	5.91e-15
Rhizopus oryzae	Type I NRRL 13440	JNDU01002577.1	TPT super family	cl26744	Triose-phosphate Transporter family; This family includes transporters with a specificity for ...	8452-8748	5.39e-13
Rhizopus oryzae	Type I NRRL 13440	JNDU01002577.1	RecA-like_NTPases super family	cl28885	RecA-like NTPases. This family includes the NTP binding domain of F1 and V1 H+ATPases, DnaB ...	2-607	1.53e-137
Rhizopus oryzae	Type I NRRL 13440	JNDU01002577.1	TPT super family	cl26744	Triose-phosphate Transporter family; This family includes transporters with a specificity for ...	8801-9412	1.65e-31
Rhizopus oryzae	Type I NRRL 13440	JNDU01002577.1	HMG-box super family	cl00082	High Mobility Group (HMG)-box is found in a variety of eukaryotic chromosomal proteins and ...	10490-10720	1.47e-23
Rhizopus oryzae	Type I NRRL 13440	JNDU01002577.1	DEAD-like_helicase_N super family	cl28899	N-terminal helicase domain of the DEAD-box helicase superfamily; The DEAD-like helicase ...	12395-12634	5.01e-20
