# Supplementary material for: Coexistence of genetically different Rhizophagus irregularis isolates induces genes involved in a putative fungal mating response
Source: ISME J. 2020 Jun 8;14(10):2381–94. doi: 10.1038/s41396-020-0694-3 (PMC7490403; doi:10.1038/s41396-020-0694-3)
Supplement: Supplementary file 10 — Supplementary file 8 [file 41396_2020_694_MOESM10_ESM.xlsx]

## Sheet: Feuil1
Supplementary File 8. Differential transcription analysis, normalized gene counts and gene annotation. We show the genes significantly differentially transcribed between the co-inoculation treatment and isolate B1 AND the co-inoculation treatment and isolate DAOM197198 on host genotype CM4574.
	Plant genotype CM4574			Comparison B1 Co-inoculation												Comparison DAOM Co-inoculation
			Differential transcription analysis						Normalized gene counts					Differential transcription analysis						Normalized gene counts				Blast to NCBI non redudant database
Gene	baseMean	log2FoldChange	lfcSE	stat	pvalue	padj	B1_1	B1_2	B1_3	Co-inoculation_1	Co-inoculation_2	baseMean	log2FoldChange	lfcSE	stat	pvalue	padj	Coinoculation_1	Coinoculation_2	DAOM197198_1	DAOM197198_2	DAOM197198_3	Gene	Description	Max Score	Total Score	Query Cover	E value	Per. Ident	Accession
GBC10892.1	23.1580834845287	8.42477234242616	1.37382500114694	6.13234752271413	8.65916885529804e-10	9.82411570529747e-07	0	0	0	60.0367840386185	55.7536333840251	20.5864727199022	-2.80509530436672	0.785190649837484	-3.57250217504157	0.000353586545442086	0.00740632480555721	43.5457066330705	39.928975676046	8.16990930675929	3.10089927135647	8.18687271227877	GBC10892.1	hint module-domain-containing protein [Rhizophagus diaphanus] [Rhizophagus sp. MUCL 43196]	958	958	1	0.0	90.04%	RGB34003.1
GBC13684.1	324.359078970878	4.55582231382182	0.409373717001817	11.1287611407686	9.08898958819007e-29	1.54676424811819e-24	25.4598274940435	35.3253994432517	36.2426889333491	1003.30702556845	521.460453415294	254.841158925285	-3.28106072641862	0.528916604861527	-6.20336116556147	5.52697996085147e-10	6.53538636919263e-08	727.715751233428	373.453360734784	69.444229107454	74.9383990577814	28.6540544929757	GBC13684.1	hypothetical protein GLOIN_2v1840459 [Rhizophagus irregularis DAOM 181602=DAOM 197198]	504	504	1	2e-180	100.00%	XP_025179454.1
GBC15990.1	90.7289317886431	2.06479081758291	0.413370537624582	4.99501205249933	5.88320931085408e-07	0.000154031470849407	38.1897412410653	28.0525230872881	52.853921361134	165.101156106201	169.447317147527	70.3996213050172	-1.79339298823794	0.456773647047556	-3.92621816041683	8.62918957324886e-05	0.00229219771349852	119.750693240944	121.352769211512	49.0194558405558	30.4921761683386	31.3830120637353	GBC15990.1	hypothetical protein RirG_095270 [Rhizophagus irregularis DAOM 197198w]	953	953	1	0.0	100.00%	EXX69516.1
GBC19511.1	12.6500942863576	5.62921779784456	1.41739457105145	3.97152487586339	7.14140418480019e-05	0.00656931980632052	1.95844826877258	0	0	21.9365172448798	39.3555059181354	9.29884048926922	-4.32599693225036	1.20561219338059	-3.58821597525493	0.000332948437058939	0.0070952453780136	15.9109312697758	28.1851593007384	0	1.03363309045216	1.3644787853798	GBC19511.1	hypothetical protein GLOIN_2v1556754 [Rhizophagus irregularis DAOM 181602=DAOM 197198]	969	969	1	0.0	100.00%	XP_025183161.1
GBC19598.1	78.9025820003973	10.193362341439	1.25363484450894	8.13104580339887	4.25602479386239e-16	1.448580598839e-12	0	0	0	203.20142289994	191.311487102047	57.2927851660798	-7.04075687743238	0.89846188973343	-7.83645578948412	4.63441418905129e-15	1.572954504758e-12	147.385468604239	137.011191045256	0	2.06726618090431	0	GBC19598.1	velvet factor-domain-containing protein [Rhizophagus diaphanus] [Rhizophagus sp. MUCL 43196]	855	855	0.98	0.0	96.29%	RGB29590.1
GBC19713.1	95.7027265540474	2.16961948759952	0.495534357551406	4.37834320574724	1.19584928173322e-05	0.00158991899035436	21.5429309564984	55.06606383801	43.038193108352	211.283297674369	147.583147193008	82.2290466271832	-1.37689482020569	0.442976094044094	-3.10828245297732	0.001881781287046	0.0293276253647781	153.247390650998	105.694347377769	57.1893651473151	52.71528761306	42.2988423467737	GBC19713.1	C-22 sterol desaturase [Rhizophagus irregularis DAOM 197198w]	1015	1015	1	0.0	99.01%	EXX70005.1
GBC19720.1	25.384155056995	6.65786341860348	1.22308335326909	5.44350750977694	5.22415301617003e-08	2.40282800078869e-05	0	2.07796467313245	0	65.8095517346395	59.0332588772031	18.4114501877009	-5.64777404261191	1.13010753078278	-4.99755455898957	5.80619142192379e-07	3.41076526862241e-05	47.7327938093273	42.2777389511076	0	0	2.04671817806969	GBC19720.1	hypothetical protein RIR_0721600 [Rhizophagus irregularis DAOM 181602=DAOM 197198]	502	502	1	1e-179	100.00%	GBC19720.1
GBC20120.1	65.1656287130144	1.35976811951421	0.405994153434429	3.34923079066906	0.000810362636089866	0.0403238343303431	37.210517106679	34.2864171066855	48.3235852444654	111.991693302808	94.0159308044345	41.8903128542374	-1.81685930632358	0.527648644237683	-3.44331275397945	0.000574634359823923	0.0110745515739778	81.2294912193815	67.3312138850972	16.3398186135186	20.6726618090431	23.8783787441464	GBC20120.1	rhs repeat-associated core domain-containing protein [Rhizophagus irregularis DAOM 181602=DAOM 197198]	249	249	1	6e-84	100.00%	GBC20120.1
GBC21696.1	58.9480495789952	2.11379888104006	0.685112888851104	3.0853293164354	0.00203326888160953	0.0748964714875128	9.79224134386289	18.7016820581921	46.8134732055759	117.764460998829	101.668390288516	42.8885157514565	-1.93428902519596	0.597959182454366	-3.23481783030162	0.0012172036432074	0.020561205873461	85.4165783956383	72.8116615269075	8.16990930675929	28.9417265326604	19.1027029953171	GBC21696.1	Cmk1p [Rhizophagus irregularis DAOM 197198w]	900	900	1	0.0	100.00%	EXX52284.1
GBC22795.1	79.6301613507014	1.43857981323056	0.388132258344844	3.70641651731103	0.0002102124837359	0.0149681843021655	47.9819825849282	47.7931874820464	46.0584171861311	153.555620714159	102.761598786242	45.7157818001036	-2.70867163864361	0.554484564183557	-4.88502622725296	1.03415087063391e-06	5.64104677291022e-05	111.37651888843	73.5945826185947	16.3398186135186	14.9876798115563	12.2803090684182	GBC22795.1	hypothetical protein GLOIN_2v1841439 [Rhizophagus irregularis DAOM 181602=DAOM 197198]	642	642	1	0.0	100.00%	XP_025177808.1
GBC27006.1	6.41642378636096	6.57189109737011	2.01038905026406	3.26896482872651	0.00107941718038356	0.0485470865680222	0	0	0	27.7092849409008	4.37283399090393	4.64594056255625	-5.80356664570856	2.03503412864715	-2.85182767404822	0.00434686588521433	0.0555574323181368	20.0980184460325	3.13168436674871	0	0	0	GBC27006.1	mynd domain protein [Rhizophagus irregularis DAOM 181602=DAOM 197198]	744	744	0.97	0.0	59.03%	GBC45069.1
GBC28793.1	48.0901164194651	3.3223543057174	0.637702744820542	5.20987926224523	1.88963560161934e-07	6.06751295629396e-05	3.91689653754516	10.3898233656623	16.611232427785	116.609907459624	92.9227223067086	39.3935900551316	-2.32472317194267	0.553192837940025	-4.20237395082599	2.64130329432518e-05	0.000856810739440565	84.5791609603869	66.5482927934101	16.3398186135186	16.5381294472345	12.9625484611081	GBC28793.1	Dit2p [Rhizophagus irregularis DAOM 197198w]	463	463	0.93	4e-157	48.70%	EXX68537.1
GBC29351.1	79.2290907908512	2.44265332522401	0.805922367482443	3.03087918114796	0.00243842798744481	0.0843438363624712	56.7949997944048	6.23389401939736	22.6516805833432	102.755264989174	207.709614567937	63.1414979660644	-1.8258747285561	0.603930491049606	-3.02331933163832	0.00250018266332614	0.036396622600033	74.5301517373707	148.755007420564	24.5097279202779	20.1558452638171	47.7567574882928	GBC29351.1	hsp70 family protein [Rhizophagus irregularis DAOM 181602=DAOM 197198]	1197	1197	1	0.0	100.00%	GBC29351.1
GBC29699.1	314.982855234194	2.7727179299389	0.555007014651624	4.99582501976002	5.85847633662382e-07	0.000154031470849407	124.361465067059	33.2474347701192	125.339299227832	757.387121717956	534.578955388006	194.803929051264	-5.44563087334535	0.66243827766583	-8.22058606355538	2.02511099227876e-16	9.63236489213272e-14	549.345837524889	382.84841383503	28.5946825736575	9.81951435929549	3.41119696344949	GBC29699.1	hypothetical protein RIR_1539900 [Rhizophagus irregularis DAOM 181602=DAOM 197198]	168	168	1	1e-52	100.00%	GBC29699.1
GBC30914.1	279.570827350329	1.2961451674714	0.389359615966925	3.32891526064559	0.000871849265105874	0.0423918022673479	119.465344395127	160.003279831199	249.92354243622	399.475524564654	468.986445524447	206.295860961177	-1.24424315312895	0.387054247742206	-3.21464797347392	0.00130604580637	0.0217459208470709	289.746432596969	335.873148333799	171.568095441945	97.1615105025028	137.130117930669	GBC30914.1	cytochrome P450 [Rhizophagus irregularis DAOM 181602=DAOM 197198]	1120	1120	1	0.0	100.00%	XP_025170922.1
GBC31102.1	138.149008863198	5.56731018652721	0.510399343016131	10.907753434062	1.05839611122012e-27	9.00589251037197e-24	7.83379307509031	2.07796467313245	10.5707842722268	352.138829457282	318.123672838261	119.959460307183	-2.76783018539627	0.789793370909928	-3.50449913527057	0.000457467053624194	0.00921368808662004	255.412317751663	227.830037680969	81.6990930675929	6.20179854271294	28.6540544929757	GBC31102.1	Skt5p [Rhizophagus irregularis DAOM 197198w]	677	677	1	0.0	100.00%	EXX66252.1
GBC31744.1	102.184099811036	2.59498802828212	0.652555269587018	3.97665630671317	6.98910652907395e-05	0.0065382741100326	66.5872411382677	18.7016820581921	16.611232427785	188.192226890285	220.828116540649	76.4448638341892	-2.51742893748936	0.544697935482195	-4.62169722611635	3.80613241782135e-06	0.000169729428111508	136.499041945971	158.15006052081	49.0194558405558	18.0885790829128	20.4671817806969	GBC31744.1	Ecm32p [Rhizophagus irregularis DAOM 197198w]	4564	4564	0.88	0.0	100.00%	EXX68309.1
GBC31767.1	19.7213103476139	3.0230029746797	0.702101450235934	4.30564980839144	1.66496269296028e-05	0.00214475382992764	5.87534480631773	4.1559293462649	5.2853921361134	45.0275880289639	38.2622974204094	12.0123036367708	-7.17535607009603	1.50142464241734	-4.77903177247942	1.76141360971593e-06	8.96755239968709e-05	32.6592799748029	27.4022382090512	0	0	0	GBC31767.1	Tis13_95732: PROVISIONAL [Rhizophagus irregularis DAOM 181602=DAOM 197198]	245	245	1	4e-82	100.00%	GBC31767.1
GBC34027.1	28.0748085579061	1.62469052840832	0.539838018097007	3.0095889395407	0.00261601474201126	0.0881571066921736	14.6883620157943	14.5457527119272	16.611232427785	50.8003557249849	43.7283399090393	18.0120199980885	-2.25816721269869	0.74705224223689	-3.02277014246967	0.00250472413883029	0.0364337968384775	36.8463671510597	31.3168436674871	8.16990930675929	8.26906472361726	5.45791514151918	GBC34027.1	hypothetical protein RirG_225800 [Rhizophagus irregularis DAOM 197198w]	1033	1033	1	0.0	100.00%	EXX55400.1
GBC34255.1	16.5865634898772	7.94252763705821	1.51616336852464	5.23856980187232	1.6182576970046e-07	5.73739780992174e-05	0	0	0	58.8822304994143	24.0505869499716	11.9865106429874	-7.17155132264683	1.55370991181975	-4.61575952376289	3.9166025759877e-06	0.000173809908021072	42.7082891978191	17.2242640171179	0	0	0	GBC34255.1	hypothetical protein GLOIN_2v1659003 [Rhizophagus irregularis DAOM 181602=DAOM 197198]	608	608	1	0.0	100.00%	XP_025173045.1
GBC35864.1	63.4743513106247	1.42608027328523	0.426466066887333	3.34394781674853	0.000825952718753401	0.0408935311970473	46.0235343161556	29.0915054238543	38.5078569916834	90.0551760579278	113.693683763502	29.3484706970144	-8.46459518299637	1.34328161300215	-6.3014300955691	2.949117858042e-10	3.67696817021726e-08	65.3185599496057	81.4237935354664	0	0	0	GBC35864.1	hypothetical protein RirG_225800 [Rhizophagus irregularis DAOM 197198w]	1033	1033	1	0.0	100.00%	EXX55400.1
GBC39979.1	133.818918346091	1.18686834836257	0.3811695668792	3.11375422251042	0.00184723295523243	0.0708982011739213	79.3171548852894	66.4948695402385	119.298851072274	196.274101664714	207.709614567937	97.8981070107778	-1.21580721669458	0.445175935860412	-2.73107128835419	0.00631288146891635	0.0731368467524013	142.36096399273	148.755007420564	93.9539570277319	55.2993703391904	49.1212362736726	GBC39979.1	hypothetical protein GLOIN_2v1766863 [Rhizophagus irregularis DAOM 181602=DAOM 197198]	143	143	1	3e-43	100.00%	XP_025185254.1
GBC47251.1	703.763800600894	1.60555748647281	0.375138380837897	4.27990727818009	1.8697119200954e-05	0.00232253704059734	253.619050806049	511.179309590583	397.15946622795	965.206758774713	1391.65441760518	525.99716567488	-1.46752657141324	0.371997422406761	-3.94499123654834	7.98028970767535e-05	0.00213834429477008	700.080975870133	996.658549717777	408.495465337965	251.172840979874	273.577996468649	GBC47251.1	Ste20p [Rhizophagus irregularis DAOM 197198w]	984	984	1	0.0	100.00%	EXX55972.1
GBC48525.1	734.120875016672	1.34116915388272	0.282486989747448	4.74772008113283	2.05722483349055e-06	0.000462721622893218	353.49991251345	515.335238936848	496.071804775215	1031.01631050935	1274.6811083485	592.689686859249	0.933969078922347	0.294872739233383	-3.16736325423131	0.00153828036590021	0.0249500907488664	747.813769679461	912.885992907249	424.835283951483	416.037318906993	461.876068851061	GBC48525.1	EF-hand [Rhizophagus irregularis]	701	701	0.46	0.0	99.43%	PKY28147.1
GBC53298.1	1535.62652046008	2.16458579267615	0.497363332332067	4.35212178293626	1.34826330758323e-05	0.00176498038218857	593.409825438091	781.314717097802	550.435838175239	1305.80005283995	4447.1721687493	1059.34184659049	-2.41441904407811	0.507971989871245	-4.75305546805857	2.00365349538157e-06	9.93145631992652e-05	947.119119269283	3184.92300098344	424.835283951483	423.272750540158	316.559078208113	GBC53298.1	Tis13_87248 [Rhizophagus irregularis DAOM 181602=DAOM 197198]	220	220	1	2e-72	100.00%	GBC53298.1
GBC53331.1	207.417870592528	6.10756640145886	1.471446666734	4.15072223787432	3.31427781336992e-05	0.00383689658693397	13.709137881408	0	8.30561621389249	401.784631643062	613.289967224276	153.644699600459	-5.13608493145103	0.532804332141668	-9.63972066594494	5.43356292964011e-22	6.63908942496293e-19	291.421267467472	439.218732436506	20.4247732668982	10.3363309045216	6.82239392689898	GBC53331.1	MATA-HMG [Rhizophagus irregularis]	702	702	1	0.0	99.71%	ANQ32189.1
