# Supplementary material for: Coexistence of genetically different Rhizophagus irregularis isolates induces genes involved in a putative fungal mating response
Source: ISME J. 2020 Jun 8;14(10):2381–94. doi: 10.1038/s41396-020-0694-3 (PMC7490403; doi:10.1038/s41396-020-0694-3)
Supplement: Supplementary file 11 — Supplementary file 9 [file 41396_2020_694_MOESM11_ESM.xlsx]

## Sheet: Feuil1
Supplementary File 9. Differential transcription analysis, normalized gene counts and gene annotation. We show the genes significantly differentially transcribed between the co-inoculation treatment and isolate B1 AND the co-inoculation treatment and isolate DAOM197198 on host genotype BRA337.
	Plant genotype BRA337			Comparison B1 Co-inoculation													Comparison DAOM197198 Co-inoculation
			Differential transcription analysis						Normalized gene counts						Differential transcription analysis						Normalized gene counts					Blast to NCBI non redudant database
Gene	baseMean	log2FoldChange	lfcSE	stat	pvalue	padj	B1_1	B1_2	B1_3	Co-inoculation_1	Co-inoculation_2	Co-inoculation_3	baseMean	log2FoldChange	lfcSE	stat	pvalue	padj	Coinoculation_1	Coinoculation_2	Coinoculation_3	DAOM197198_1	DAOM197198_2	DAOM197198_3	Gene	Description	Max Score	Total Score	Query Cover	E value	Per. Ident	Accession
GBC10892.1	25.1426714517642	7.74993413827655	1.36933750432271	5.65962307598502	1.51705819357087e-08	1.22074247221372e-06	0	0	0	21.8598182179266	90.2626724675704	38.733538025088	19.42778344784	-5.2362089635281	1.25061881345921	-4.18689444551433	2.82797260718782e-05	0.00232875923916449	16.0781763923132	69.4659385603041	28.7777958540765	2.24478988034613	0	0	GBC10892.1	hint module-domain-containing protein [Rhizophagus diaphanus] [Rhizophagus sp. MUCL 43196]	958	958	1	0.0	90.04%	RGB34003.1
GBC14340.1	5121.87236073484	0.922282241051157	0.220817829398916	4.17666564136457	2.95813352292878e-05	0.00116205733432218	3494.44462050212	3906.38073019814	3213.54175286167	5705.41255487884	8120.54327351627	6290.91123245203	3878.23463924725	0.893566304944315	0.234934541470433	-3.80346925297391	0.000142683710313175	0.00814185221670862	4196.40403839374	6249.55083528069	4673.94842852623	2370.49811364552	2525.59719140349	3253.40922823381	GBC14340.1	btb domain transcription factor [Rhizophagus irregularis DAOM 181602=DAOM 197198]	745	745	1	0.0	100.00%	GBC14340.1
GBC15139.1	56.1776041538392	1.58369142617666	0.510431565828787	3.10265181896662	0.0019179514419043	0.0414227694530759	30.1353470686492	37.2197384427714	15.9283358258323	43.7196364358532	100.439346324208	109.623220825721	40.4840689295554	-1.95905111214209	0.642521163827458	-3.04900635563837	0.00229599624219279	0.0629688921582387	32.1563527846263	77.2978826136717	81.446592039839	4.48957976069227	22.9599744673045	24.5540319111986	GBC15139.1	putative Ubiquitin C [Rhizophagus irregularis DAOM 181602=DAOM 197198]	1524	1524	1	0.0	100.00%	GBC15139.1
GBC19598.1	33.9402896291256	5.28799511595138	1.84487858529482	2.86631063859757	0.00415286523577926	0.0764525633258404	5.02255784477487	0	0	47.8183523517144	142.030969912206	8.76985766605766	25.1655726103084	-7.33414128460405	1.46095966434103	-5.02008471802136	5.16486957265067e-07	7.89192070701022e-05	35.1710108581851	109.306697440478	6.51572736318712	0	0	0	GBC19598.1	velvet factor-domain-containing protein [Rhizophagus diaphanus] [Rhizophagus sp. MUCL 43196]	855	855	0.98	0.0	96.29%	RGB29590.1
GBC31102.1	63.8408274617088	5.40622456390579	1.35151745225276	4.00011450454783	6.33118423450088e-05	0.00227239411121762	0	1.69180629285324	7.96416791291616	68.3119319310206	264.15105619186	40.9260024416024	54.1057609704906	-2.88347809160957	0.711345117715881	-4.05355715502537	5.04446680882791e-05	0.00370970628636371	50.2443012259787	203.29002608089	30.4067276948732	13.4687392820768	5.73999361682611	21.4847779222988	GBC31102.1	Skt5p [Rhizophagus irregularis DAOM 197198w]	677	677	1	0.0	100.00%	EXX66252.1
GBC31744.1	27.9671020727461	3.50095115428622	0.934767004134916	3.74526608106604	0.000180202683884665	0.00566616296155836	5.02255784477487	1.69180629285324	7.96416791291616	5.46495455448165	117.69544547242	29.9636803590303	20.7032207886338	-3.78993477003904	1.10863878464741	-3.4185478827934	0.000629562395859039	0.0253785355552393	4.01954409807829	90.5781355737298	22.2620684908893	4.48957976069227	2.86999680841306	0	GBC31744.1	Ecm32p [Rhizophagus irregularis DAOM 197198w]	4564	4564	0.88	0.0	100.00%	EXX68309.1
GBC34574.1	519.590039649534	0.92242496455258	0.283964239279275	3.24838425744654	0.00116062416618422	0.0275294166327721	509.789621244649	301.141520127877	264.808583104462	627.103535126769	680.952220233288	733.744758060158	395.415897315439	0.884438340164018	0.298500072720608	-2.96294179128004	0.00304714185972047	0.0757763017267196	461.242685254484	524.059212962294	545.149189386656	211.010248752537	216.684759035186	414.349288501476	GBC34574.1	myb DNA binding protein [Rhizophagus irregularis DAOM 181602=DAOM 197198]	1476	1476	1	0.0	100.00%	GBC34574.1
GBC41952.1	31.7894977456354	1.88578609854503	0.65884546160166	2.86225861518521	0.00420633530305959	0.077253709524984	7.53383676716231	10.1508377571195	23.8925037387485	81.9743183172247	26.9903089241264	40.195180969431	22.0685762727695	-2.33095787993887	0.748993987868332	-3.11211827824262	0.00185750061387255	0.0537775756673165	60.2931614711744	20.7716777067576	29.8637504146076	6.7343696410384	8.60999042523917	6.13850797779964	GBC41952.1	eosinophil peroxidase [Rhizophagus irregularis DAOM 181602=DAOM 197198]	3129	3129	1	0.0	100.00%	GBC41952.1
GBC48525.1	228.03664042822	1.94323379629944	0.301766702319442	6.43952358349458	1.19849093303859e-10	1.47031260613021e-08	107.98499366266	74.4394768855427	101.543140889681	385.279296090956	408.836810588407	290.136124452074	188.745067005619	-1.34726100041407	0.347462399101367	-3.87742962662565	0.000105565848531745	0.00645218466226028	283.37785891452	314.639839361377	215.561980265441	71.8332761710763	154.979827654305	92.0776196669947	GBC48525.1	EF-hand [Rhizophagus irregularis]	701	701	0.46	0.0	99.43%	PKY28147.1
GBC50394.1	34.272303479119	3.11639631714083	0.716697032894549	4.34827573452416	1.37212028608445e-05	0.000593193857481474	2.51127892238744	13.5344503428259	3.98208395645808	45.0858750744736	103.979058969995	36.5410736085736	24.2411544297003	-4.54375310626022	0.991026705453533	-4.58489471702059	4.54215251125802e-06	0.000499709450678562	33.1612388091459	80.022037067017	27.1488640132797	2.24478988034613	2.86999680841306	0	GBC50394.1	c6 transcription factor [Rhizophagus irregularis DAOM 181602=DAOM 197198]	325	325	1	1e-112	100.00%	GBC50394.1
GBC50978.1	229.2023679772	1.35261348198622	0.428230198552486	3.15861302299174	0.00158521828215437	0.0354648161868527	195.87975594622	82.8985083498089	109.507308802597	132.52514794618	464.14482067883	390.258666139566	162.846593357298	-1.70644458533982	0.442719596587174	-3.85445911699961	0.000115985762231606	0.00696522359043249	97.4739443783986	357.204752694897	289.949867661827	53.8749571283072	80.3599106355656	98.2161276447943	GBC50978.1	ADP-ribosylation [Rhizophagus irregularis]	561	561	1	0.0	94.62%	PKY37475.1
GBC51140.1	44.0507844020721	1.84294533556917	0.670550592116689	2.74840609677437	0.00598857859965368	0.0991493981205935	10.0451156895497	10.1508377571195	39.8208395645808	46.452113713094	127.872119329058	29.9636803590303	29.3109743305535	-2.76546812219654	0.891045247430369	-3.10362254910366	0.00191167045384959	0.0547693585027909	34.1661248336655	98.4100796270974	22.2620684908893	17.9583190427691	0	3.06925398889982	GBC51140.1	hypothetical protein RIR_3270800 [Rhizophagus irregularis DAOM 181602=DAOM 197198]	786	786	1	0.0	100.00%	GBC51140.1
GBC53331.1	186.710273219494	6.96673993612191	1.29425234619067	5.38282967508376	7.33239143129298e-08	5.17659917698878e-06	5.02255784477487	3.38361258570649	0	94.2704660648084	861.920029249153	155.664973572524	143.36690122877	-6.24545540391191	1.46316652850377	-4.26845152772767	1.96834587561467e-05	0.00178083503167454	69.3371356918506	663.33160938957	115.654160696571	0	5.73999361682611	6.13850797779964	GBC53331.1	MATA-HMG [Rhizophagus irregularis]	702	702	1	0.0	99.71%	ANQ32189.1
