# Supplementary material for: Coexistence of genetically different Rhizophagus irregularis isolates induces genes involved in a putative fungal mating response
Source: ISME J. 2020 Jun 8;14(10):2381–94. doi: 10.1038/s41396-020-0694-3 (PMC7490403; doi:10.1038/s41396-020-0694-3)
Supplement: Supplementary file 12 — Supplementary file 10 [file 41396_2020_694_MOESM12_ESM.xlsx]

## Sheet: Feuille1
Supplementary Table 10. Blast hit results of differentially transcribed genes in the co-inoculation treatment compared to the single-inoculations on the three host genotypes to the gene list of reproductive proteins across fungi (Mondo et al., 2017)
Host genotype	Query	Subject	% similarity	Lenght	Mismatch	Gapopen	Query Start	Query End	Subject Start	Subject End	evalue	bitscore
COL2215	GBC19598.1	CBF89638.1	42.241	116	55	2	305	410	237	350	9.24e-23	92.0
COL2215	GBC19598.1	CBF89638.1	44.304	79	42	1	221	297	59	137	2.52e-18	79.0
COL2215	GBC19598.1	CBF85898.1	28.846	208	104	7	221	408	20	203	8.34e-19	80.9
COL2215	GBC19598.1	CBF86097.1	37.838	74	43	2	326	399	423	493	1.02e-09	53.1
COL2215	GBC19598.1	CBF86097.1	47.500	40	21	0	220	259	252	291	1.18e-08	49.7
COL2215	GBC21696.1	CBF81427.1	26.490	151	105	2	198	348	104	248	1.08e-12	62.4
COL2215	GBC21696.1	CBF82742.1	23.506	251	157	11	117	348	93	327	3.29e-11	57.8
COL2215	GBC21696.1	NP_011856.1	24.296	284	175	11	71	348	616	865	1.56e-10	55.8
COL2215	GBC21696.1	CBF75537.1	25.581	258	138	12	73	312	20	241	2.82e-10	54.3
COL2215	GBC21696.1	CBF69873.1	22.835	254	146	8	73	298	22	253	8.58e-09	50.4
COL2215	GBC21696.1	CBF86503.1	26.962	293	159	15	81	348	613	875	1.24e-08	49.7
COL2215	GBC21696.1	XP_757271.1	28.283	99	63	2	202	300	189	279	3.13e-08	48.1
COL2215	GBC21696.1	CBF74234.1	22.124	226	148	9	75	298	56	255	2.69e-05	38.5
COL2215	GBC21696.1	NP_009718.3	20.784	255	166	11	75	324	8	231	5.48e-05	37.4
COL2215	GBC21696.1	CBF88327.1	31.092	119	67	6	199	312	122	230	5.81e-05	37.7
COL2215	GBC21938.1	CBF86503.1	26.941	219	125	7	48	239	617	827	7.99e-12	61.6
COL2215	GBC21938.1	CBF75537.1	22.772	202	113	7	139	305	129	322	3.70e-09	52.4
COL2215	GBC21938.1	XP_757271.1	24.895	237	145	11	35	253	74	295	1.28e-07	47.4
COL2215	GBC21938.1	CBF74234.1	25.962	208	136	8	39	237	57	255	2.14e-07	46.6
COL2215	GBC21938.1	CBF81427.1	20.089	224	161	8	72	292	43	251	3.89e-07	46.2
COL2215	GBC21938.1	NP_011856.1	25.000	136	90	5	107	240	692	817	8.59e-07	45.4
COL2215	GBC21938.1	CBF88327.1	39.024	41	24	1	139	178	124	164	1.38e-05	40.8
COL2215	GBC21938.1	CBF82742.1	24.121	199	126	10	50	237	79	263	5.04e-05	39.3
COL2215	GBC21938.1	NP_009718.3	25.786	159	101	8	34	178	4	159	1.65e-04	37.4
COL2215	GBC21972.1	CBF74234.1	27.397	219	135	10	28	237	49	252	1.36e-17	77.8
COL2215	GBC21972.1	CBF86503.1	25.283	265	155	11	28	263	597	847	1.88e-14	69.3
COL2215	GBC21972.1	XP_757271.1	27.511	229	137	9	28	244	70	281	6.59e-14	66.6
COL2215	GBC21972.1	NP_011856.1	25.177	282	174	12	35	302	620	878	2.31e-13	65.9
COL2215	GBC21972.1	CBF82742.1	30.058	173	99	8	73	241	110	264	3.07e-13	65.1
COL2215	GBC21972.1	NP_009718.3	25.417	240	151	11	31	257	4	228	4.31e-12	60.1
COL2215	GBC21972.1	CBF81427.1	22.917	192	123	8	109	292	76	250	3.12e-10	55.5
COL2215	GBC21972.1	CBF75537.1	27.230	213	137	9	41	245	28	230	7.54e-10	53.5
COL2215	GBC21972.1	CBF69873.1	19.433	247	153	7	33	244	22	257	2.19e-08	49.7
COL2215	GBC21972.1	CBF88327.1	37.500	48	29	1	141	187	123	170	2.06e-06	42.7
COL2215	GBC27006.1	CBF90245.1	42.500	40	21	1	3	40	548	587	6.91e-06	41.6
COL2215	GBC27247.1	CBF82742.1	27.723	202	122	10	182	380	125	305	9.85e-16	72.4
COL2215	GBC27247.1	CBF86503.1	25.118	211	134	5	182	377	675	876	1.43e-15	72.4
COL2215	GBC27247.1	CBF81427.1	25.000	200	138	5	181	378	61	250	6.27e-13	63.9
COL2215	GBC27247.1	NP_011856.1	24.623	199	130	7	196	385	689	876	1.88e-12	62.4
COL2215	GBC27247.1	CBF75537.1	29.167	120	68	5	231	340	129	241	1.76e-11	58.5
COL2215	GBC27247.1	CBF74234.1	25.581	172	107	6	229	386	160	324	8.41e-11	56.2
COL2215	GBC27247.1	XP_757271.1	23.741	139	97	4	193	330	151	281	3.63e-09	51.2
COL2215	GBC27247.1	NP_009718.3	26.446	121	80	4	229	346	117	231	6.02e-08	47.0
COL2215	GBC27247.1	CBF88327.1	25.962	104	70	3	229	331	122	219	1.38e-05	40.0
COL2215	GBC27247.1	CBF81007.1	32.812	64	40	2	8	68	18	81	1.39e-04	37.0
COL2215	GBC31594.1	CBF76901.1	33.663	101	60	3	91	189	122	217	1.15e-07	44.3
COL2215	GBC31594.1	ABX27912.1	29.032	93	58	2	83	172	111	198	1.87e-07	43.5
COL2215	GBC37885.1	CBF76901.1	33.333	102	60	2	69	163	120	220	8.25e-12	56.6
COL2215	GBC37885.1	ABX27912.1	31.250	80	53	2	69	147	116	194	1.69e-07	43.9
COL2215	GBC38036.1	CBF81427.1	24.581	179	123	4	422	599	77	244	1.26e-16	76.6
COL2215	GBC38036.1	CBF86503.1	23.569	297	188	11	320	598	595	870	2.89e-13	65.9
COL2215	GBC38036.1	CBF75537.1	27.273	154	95	5	421	567	98	241	8.57e-12	60.1
COL2215	GBC38036.1	CBF88327.1	26.275	255	143	13	327	573	18	235	1.07e-11	59.7
COL2215	GBC38036.1	NP_011856.1	22.526	293	168	13	312	591	603	849	1.43e-11	60.5
COL2215	GBC38036.1	CBF82742.1	27.528	178	115	7	377	553	99	263	3.28e-10	55.5
COL2215	GBC38036.1	CBF74234.1	31.429	140	81	8	454	584	158	291	6.39e-09	51.2
COL2215	GBC38036.1	CBF69873.1	23.282	262	159	9	328	566	23	265	2.49e-08	49.7
COL2215	GBC38036.1	XP_757271.1	21.538	260	151	11	325	569	71	292	2.56e-08	49.3
COL2215	GBC38036.1	NP_009718.3	22.581	248	155	12	327	566	6	224	1.93e-07	46.2
COL2215	GBC40214.1	NP_011856.1	26.333	300	173	12	69	356	602	865	6.20e-15	70.1
COL2215	GBC40214.1	CBF81427.1	25.000	240	156	7	125	356	25	248	7.88e-15	69.7
COL2215	GBC40214.1	XP_757271.1	25.000	220	144	6	90	308	80	279	1.99e-14	67.4
COL2215	GBC40214.1	CBF86503.1	24.735	283	174	7	93	356	613	875	8.32e-13	63.2
COL2215	GBC40214.1	CBF82742.1	22.177	248	161	9	128	356	93	327	2.40e-10	55.1
COL2215	GBC40214.1	CBF74234.1	24.167	240	138	11	88	315	57	264	1.10e-08	49.7
COL2215	GBC40214.1	CBF75537.1	28.947	114	76	4	211	319	127	240	3.66e-07	44.7
COL2215	GBC40214.1	CBF88327.1	28.440	109	71	3	211	317	122	225	4.99e-05	38.1
COL2215	GBC40214.1	CBF69873.1	20.939	277	146	12	85	320	22	266	7.50e-05	37.7
COL2215	GBC43368.1	CBF81427.1	27.624	181	122	5	138	318	77	248	1.27e-15	72.0
COL2215	GBC43368.1	XP_757271.1	26.829	205	117	6	132	323	151	335	1.68e-11	58.2
COL2215	GBC43368.1	NP_011856.1	25.431	232	147	9	75	291	616	836	2.44e-11	58.5
COL2215	GBC43368.1	CBF86503.1	23.711	194	139	4	132	318	684	875	1.30e-10	56.2
COL2215	GBC43368.1	CBF75537.1	28.358	134	80	5	157	282	116	241	2.59e-07	45.1
COL2215	GBC43368.1	CBF82742.1	24.845	161	91	7	175	318	180	327	5.55e-07	44.3
COL2215	GBC43368.1	NP_009718.3	25.738	237	142	11	79	294	8	231	3.45e-06	41.2
COL2215	GBC43368.1	CBF74234.1	24.528	212	126	9	79	268	56	255	5.42e-05	37.7
COL2215	GBC47027.1	CBF86503.1	28.500	200	117	6	1353	1537	690	878	9.14e-16	75.5
COL2215	GBC47027.1	CBF82742.1	24.464	233	142	10	1267	1492	70	275	6.73e-13	65.9
COL2215	GBC47027.1	XP_757271.1	23.246	228	153	7	1260	1484	71	279	5.42e-12	62.4
COL2215	GBC47027.1	NP_011856.1	25.926	162	96	6	1334	1482	664	814	1.65e-10	58.5
COL2215	GBC47027.1	CBF75537.1	23.695	249	151	10	1262	1497	20	242	1.15e-09	54.7
COL2215	GBC47027.1	CBF81427.1	24.818	274	152	14	1299	1556	24	259	1.16e-09	55.5
COL2215	GBC47027.1	CBF74234.1	22.876	306	172	15	1262	1547	54	315	6.48e-09	52.4
COL2215	GBC47027.1	CBF69873.1	24.681	235	150	7	1262	1477	22	248	5.33e-08	50.1
COL2215	GBC47027.1	CBF88327.1	30.769	117	71	4	1378	1493	118	225	1.18e-07	48.5
COL2215	GBC47027.1	NP_009718.3	23.333	300	172	15	1264	1529	8	283	9.70e-07	45.1
COL2215	GBC47251.1	NP_011856.1	26.568	271	161	13	131	390	616	859	2.36e-15	71.6
COL2215	GBC47251.1	CBF81427.1	25.668	187	127	6	253	429	104	288	6.13e-14	66.6
COL2215	GBC47251.1	CBF74234.1	28.889	180	116	7	177	348	82	257	3.50e-13	63.5
COL2215	GBC47251.1	NP_009718.3	26.020	196	135	6	159	348	23	214	6.21e-12	59.3
COL2215	GBC47251.1	CBF82742.1	25.000	208	137	6	209	399	125	330	5.03e-11	57.4
COL2215	GBC47251.1	CBF86503.1	24.074	162	103	3	254	398	719	877	5.34e-09	51.2
COL2215	GBC47251.1	XP_757271.1	26.943	193	123	8	160	346	97	277	1.07e-08	49.7
COL2215	GBC47251.1	CBF88327.1	27.397	146	100	4	208	351	78	219	1.59e-08	48.9
COL2215	GBC47251.1	CBF75537.1	25.610	164	99	7	221	374	96	246	1.11e-07	46.2
COL2215	GBC47251.1	CBF69873.1	25.333	150	87	5	222	346	104	253	1.15e-06	43.5
COL2215	GBC50394.1	CBF85681.1	37.143	35	21	1	12	45	43	77	1.52e-04	33.9
COL2215	GBC53331.1	CBF76901.1	39.024	82	49	1	60	141	121	201	1.04e-12	60.8
COL2215	GBC53331.1	ABX27912.1	34.177	79	49	2	62	139	120	196	8.32e-06	39.7
CM4574	GBC19598.1	CBF89638.1	42.241	116	55	2	305	410	237	350	9.24e-23	92.0
CM4574	GBC19598.1	CBF89638.1	44.304	79	42	1	221	297	59	137	2.52e-18	79.0
CM4574	GBC19598.1	CBF85898.1	28.846	208	104	7	221	408	20	203	8.34e-19	80.9
CM4574	GBC19598.1	CBF86097.1	37.838	74	43	2	326	399	423	493	1.02e-09	53.1
CM4574	GBC19598.1	CBF86097.1	47.500	40	21	0	220	259	252	291	1.18e-08	49.7
CM4574	GBC21696.1	CBF81427.1	26.490	151	105	2	198	348	104	248	1.08e-12	62.4
CM4574	GBC21696.1	CBF82742.1	23.506	251	157	11	117	348	93	327	3.29e-11	57.8
CM4574	GBC21696.1	NP_011856.1	24.296	284	175	11	71	348	616	865	1.56e-10	55.8
CM4574	GBC21696.1	CBF75537.1	25.581	258	138	12	73	312	20	241	2.82e-10	54.3
CM4574	GBC21696.1	CBF69873.1	22.835	254	146	8	73	298	22	253	8.58e-09	50.4
CM4574	GBC21696.1	CBF86503.1	26.962	293	159	15	81	348	613	875	1.24e-08	49.7
CM4574	GBC21696.1	XP_757271.1	28.283	99	63	2	202	300	189	279	3.13e-08	48.1
CM4574	GBC21696.1	CBF74234.1	22.124	226	148	9	75	298	56	255	2.69e-05	38.5
CM4574	GBC21696.1	NP_009718.3	20.784	255	166	11	75	324	8	231	5.48e-05	37.4
CM4574	GBC21696.1	CBF88327.1	31.092	119	67	6	199	312	122	230	5.81e-05	37.7
CM4574	GBC27006.1	CBF90245.1	42.500	40	21	1	3	40	548	587	6.91e-06	41.6
CM4574	GBC47251.1	NP_011856.1	26.568	271	161	13	131	390	616	859	2.36e-15	71.6
CM4574	GBC47251.1	CBF81427.1	25.668	187	127	6	253	429	104	288	6.13e-14	66.6
CM4574	GBC47251.1	CBF74234.1	28.889	180	116	7	177	348	82	257	3.50e-13	63.5
CM4574	GBC47251.1	NP_009718.3	26.020	196	135	6	159	348	23	214	6.21e-12	59.3
CM4574	GBC47251.1	CBF82742.1	25.000	208	137	6	209	399	125	330	5.03e-11	57.4
CM4574	GBC47251.1	CBF86503.1	24.074	162	103	3	254	398	719	877	5.34e-09	51.2
CM4574	GBC47251.1	XP_757271.1	26.943	193	123	8	160	346	97	277	1.07e-08	49.7
CM4574	GBC47251.1	CBF88327.1	27.397	146	100	4	208	351	78	219	1.59e-08	48.9
CM4574	GBC47251.1	CBF75537.1	25.610	164	99	7	221	374	96	246	1.11e-07	46.2
CM4574	GBC47251.1	CBF69873.1	25.333	150	87	5	222	346	104	253	1.15e-06	43.5
CM4574	GBC53331.1	CBF76901.1	39.024	82	49	1	60	141	121	201	1.04e-12	60.8
CM4574	GBC53331.1	ABX27912.1	34.177	79	49	2	62	139	120	196	8.32e-06	39.7
BRA337	GBC19598.1	CBF89638.1	42.241	116	55	2	305	410	237	350	9.24e-23	92.0
BRA337	GBC19598.1	CBF89638.1	44.304	79	42	1	221	297	59	137	2.52e-18	79.0
BRA337	GBC19598.1	CBF85898.1	28.846	208	104	7	221	408	20	203	8.34e-19	80.9
BRA337	GBC19598.1	CBF86097.1	37.838	74	43	2	326	399	423	493	1.02e-09	53.1
BRA337	GBC19598.1	CBF86097.1	47.500	40	21	0	220	259	252	291	1.18e-08	49.7
BRA337	GBC41952.1	CBF76249.1	22.727	352	181	17	168	458	267	588	7.25e-06	43.1
BRA337	GBC50394.1	CBF85681.1	37.143	35	21	1	12	45	43	77	1.52e-04	33.9
BRA337	GBC53331.1	CBF76901.1	39.024	82	49	1	60	141	121	201	1.04e-12	60.8
BRA337	GBC53331.1	ABX27912.1	34.177	79	49	2	62	139	120	196	8.32e-06	39.7
