# Supplementary material for: Coexistence of genetically different Rhizophagus irregularis isolates induces genes involved in a putative fungal mating response
Source: ISME J. 2020 Jun 8;14(10):2381–94. doi: 10.1038/s41396-020-0694-3 (PMC7490403; doi:10.1038/s41396-020-0694-3)
Supplement: Supplementary file 13 — Supplementary file 11 [file 41396_2020_694_MOESM13_ESM.xlsx]

## Sheet: SNP plant genotype COL2215
Supplementary File 10. SNP calls. Table from VCF file conatining only SNP positions and only positions sequenced in all the samples. Treatments from host plant genotype COL2215.
Scaffold	Position	ID	Reference	Alternative	QUAL	Filter	INFO	INFO	DAOM197198_1	DAOM197198_2	DAOM197198_3	B1_1	B1_2	B1_3	Co-inoculation_1	Co-inoculation_2	Co-inoculation_3
BDIQ01000001.1	28234	.	A	C	2607.5	.	DPB=23;EPPR=14.4341;GTI=0;MQMR=255;NS=1;NUMALT=0;ODDS=0;PAIREDR=1;PQR=0;PRO=0;QR=802;RO=23;RPPR=14.4341;SRF=0;SRP=0;SRR=0;DP=562;AB=0;ABP=0;AF=0;AO=18;CIGAR=1X;DPRA=0;EPP=3.0103;LEN=1;MEANALT=1;MQM=255;PAIRED=1;PAO=0;PQA=0;QA=662;RPL=7;RPP=4.9405;RPR=11;RUN=1;SAF=10;SAP=3.49285;SAR=8;TYPE=snp;technology.illumina=1;AN=9;AC=4	GT:DP:AD:RO:QR:AO:QA:GL	0:23:23,.:23:802:.:.:0,.	0:21:20,.:20:728:.:.:0,.	0:60:60,.:60:2149:.:.:0,.	1:65:0,64:0:0:64:2306:-207.757,0	1:59:1,57:1:14:57:1976:-176.682,0	1:85:0,85:0:0:85:2945:-265.396,0	1:78:28,50:28:951:50:1755:-72.3714,0	0:97:62,35:62:2174:35:1190:0,-88.5706	0:74:56,18:56:1912:18:662:0,-112.474
BDIQ01000001.1	28480	.	G	A	1935.77	.	DPB=37;EPPR=7.76406;GTI=0;MQMR=255;NS=1;NUMALT=0;ODDS=0;PAIREDR=1;PQR=0;PRO=0;QR=1306;RO=37;RPPR=3.5385;SRF=14;SRP=3.34437;SRR=12;DP=474;AB=0;ABP=0;AF=0;AO=24;CIGAR=1X;DPRA=0;EPP=6.26751;LEN=1;MEANALT=1;MQM=255;PAIRED=1;PAO=0;PQA=0;QA=842;RPL=14;RPP=4.45795;RPR=10;RUN=1;SAF=9;SAP=6.26751;SAR=15;TYPE=snp;technology.illumina=1;AN=9;AC=4	GT:DP:AD:RO:QR:AO:QA:GL	0:37:37,.:37:1306:.:.:0,.	0:29:26,3:26:921:3:111:0,-72.8842	0:56:56,.:56:2025:.:.:0,.	1:51:0,51:0:0:51:1797:-162.082,0	1:37:0,37:0:0:37:1315:-118.705,0	1:63:0,63:0:0:63:2188:-197.267,0	1:64:27,37:27:961:37:1273:-28.0681,0	0:56:40,16:40:1364:16:588:0,-69.8135	0:81:57,24:57:1946:24:842:0,-99.3506
BDIQ01000001.1	28929	.	A	T	2016.61	.	DPB=26;EPPR=3.34437;GTI=0;MQMR=255;NS=1;NUMALT=0;ODDS=0;PAIREDR=1;PQR=0;PRO=0;QR=907;RO=26;RPPR=6.01695;SRF=12;SRP=7.35324;SRR=20;DP=432;AB=0;ABP=0;AF=0;AO=20;CIGAR=1X;DPRA=0;EPP=3.44459;LEN=1;MEANALT=1;MQM=255;PAIRED=1;PAO=0;PQA=0;QA=654;RPL=13;RPP=6.91895;RPR=7;RUN=1;SAF=8;SAP=4.74748;SAR=12;TYPE=snp;technology.illumina=1;AN=9;AC=4	GT:DP:AD:RO:QR:AO:QA:GL	0:26:26,.:26:907:.:.:0,.	0:34:32,2:32:1143:2:74:0,-96.1972	0:54:54,.:54:1947:.:.:0,.	1:51:0,50:0:0:50:1758:-158.241,0	1:26:0,26:0:0:26:962:-86.95,0	1:64:0,64:0:0:64:2283:-205.827,0	1:64:28,36:28:1010:36:1297:-25.8296,0	0:53:37,16:37:1278:16:572:0,-63.5279	0:60:40,20:40:1406:20:654:0,-67.7045
BDIQ01000001.1	28938	.	A	T	1895.52	.	DPB=28;EPPR=3.32051;GTI=0;MQMR=255;NS=1;NUMALT=0;ODDS=0;PAIREDR=1;PQR=0;PRO=0;QR=993;RO=28;RPPR=3.32051;SRF=12;SRP=4.88226;SRR=17;DP=442;AB=0;ABP=0;AF=0;AO=19;CIGAR=1X;DPRA=0;EPP=3.12459;LEN=1;MEANALT=1;MQM=255;PAIRED=1;PAO=0;PQA=0;QA=643;RPL=10;RPP=3.12459;RPR=9;RUN=1;SAF=8;SAP=4.03889;SAR=11;TYPE=snp;technology.illumina=1;AN=9;AC=4	GT:DP:AD:RO:QR:AO:QA:GL	0:28:28,.:28:993:.:.:0,.	0:31:29,2:29:1038:2:74:0,-86.7479	0:61:61,.:61:2157:.:.:0,.	1:45:0,45:0:0:45:1630:-147.062,0	1:30:0,30:0:0:30:1042:-94.1273,0	1:61:0,61:0:0:61:2142:-193.131,0	1:71:31,40:31:1096:40:1392:-26.6345,0	0:55:36,19:36:1274:19:622:0,-58.7065	0:60:41,19:41:1413:19:643:0,-69.3062
BDIQ01000001.1	29495	.	G	T	859808	.	DPB=18;EPPR=10.7311;GTI=0;MQMR=255;NS=1;NUMALT=0;ODDS=0;PAIREDR=1;PQR=0;PRO=0;QR=652;RO=18;RPPR=3.0103;SRF=0;SRP=0;SRR=0;DP=266;AB=0;ABP=0;AF=0;AO=16;CIGAR=1X;DPRA=0;EPP=3.55317;LEN=1;MEANALT=1;MQM=255;PAIRED=1;PAO=0;PQA=0;QA=580;RPL=8;RPP=3.0103;RPR=8;RUN=1;SAF=9;SAP=3.55317;SAR=7;TYPE=snp;technology.illumina=1;AN=9;AC=3	GT:DP:AD:RO:QR:AO:QA:GL	0:18:18,.:18:652:.:.:0,.	0:14:14,.:14:510:.:.:0,.	0:39:39,.:39:1391:.:.:0,.	1:21:0,20:0:0:20:708:-63.9238,0	1:19:0,19:0:0:19:689:-62.3726,0	1:29:0,29:0:0:29:988:-89.2607,0	0:46:24,22:24:820:22:777:0,-3.85848	0:39:24,15:24:834:15:555:0,-25.0875	0:41:25,16:25:843:16:580:0,-23.6447
BDIQ01000001.1	29511	.	G	A	938854	.	DPB=19;EPPR=8.61041;GTI=0;MQMR=255;NS=1;NUMALT=0;ODDS=0;PAIREDR=1;PQR=0;PRO=0;QR=675;RO=19;RPPR=8.61041;SRF=0;SRP=0;SRR=0;DP=280;AB=0;ABP=0;AF=0;AO=19;CIGAR=1X;DPRA=0;EPP=8.61041;LEN=1;MEANALT=1;MQM=255;PAIRED=1;PAO=0;PQA=0;QA=611;RPL=11;RPP=4.03889;RPR=8;RUN=1;SAF=9;SAP=3.12459;SAR=10;TYPE=snp;technology.illumina=1;AN=9;AC=3	GT:DP:AD:RO:QR:AO:QA:GL	0:19:19,.:19:675:.:.:0,.	0:15:15,.:15:547:.:.:0,.	0:45:45,.:45:1599:.:.:0,.	1:25:0,25:0:0:25:891:-80.5464,0	1:17:0,17:0:0:17:613:-55.5306,0	1:30:0,30:0:0:30:1088:-98.2827,0	0:44:24,20:24:847:20:681:0,-14.9524	0:39:22,17:22:748:17:598:0,-13.4882	0:46:27,19:27:960:19:611:0,-31.444
BDIQ01000001.1	29535	.	C	T	1202.37	.	DPB=17;EPPR=9.26925;GTI=0;MQMR=255;NS=1;NUMALT=0;ODDS=0;PAIREDR=1;PQR=0;PRO=0;QR=588;RO=17;RPPR=4.1599;SRF=0;SRP=0;SRR=0;DP=323;AB=0;ABP=0;AF=0;AO=16;CIGAR=1X;DPRA=0;EPP=5.18177;LEN=1;MEANALT=1;MQM=255;PAIRED=1;PAO=0;PQA=0;QA=507;RPL=8;RPP=3.0103;RPR=8;RUN=1;SAF=8;SAP=3.0103;SAR=8;TYPE=snp;technology.illumina=1;AN=9;AC=4	GT:DP:AD:RO:QR:AO:QA:GL	0:17:17,.:17:588:.:.:0,.	0:17:17,.:17:621:.:.:0,.	0:50:50,.:50:1727:.:.:0,.	1:28:0,28:0:0:28:983:-88.8211,0	1:15:0,15:0:0:15:541:-49.0507,0	1:38:0,38:0:0:38:1379:-124.473,0	1:60:29,31:29:1026:31:1118:-8.28685,0	0:48:27,21:27:866:21:719:0,-13.2084	0:50:34,16:34:1182:16:507:0,-60.7808
BDIQ01000001.1	29721	.	C	G	1070.26	.	DPB=20;EPPR=6.91895;GTI=0;MQMR=255;NS=1;NUMALT=0;ODDS=0;PAIREDR=1;PQR=0;PRO=0;QR=713;RO=20;RPPR=9.95901;SRF=15;SRP=3.0103;SRR=15;DP=279;AB=0;ABP=0;AF=0;AO=16;CIGAR=1X;DPRA=0;EPP=7.89611;LEN=1;MEANALT=1;MQM=255;PAIRED=1;PAO=0;PQA=0;QA=568;RPL=8;RPP=3.0103;RPR=8;RUN=1;SAF=9;SAP=3.55317;SAR=7;TYPE=snp;technology.illumina=1;AN=9;AC=4	GT:DP:AD:RO:QR:AO:QA:GL	0:20:20,.:20:713:.:.:0,.	0:32:30,2:30:944:2:74:0,-78.2447	0:35:35,.:35:1262:.:.:0,.	1:21:0,21:0:0:21:732:-66.2286,0	1:26:0,26:0:0:26:950:-85.8654,0	1:35:0,35:0:0:35:1226:-110.69,0	1:48:22,26:22:786:26:792:-0.487343,0	0:23:15,8:15:524:8:240:0,-25.6093	0:39:23,16:23:766:16:568:0,-17.798
BDIQ01000001.1	29733	.	A	T	1487.09	.	DPB=24;EPPR=4.45795;GTI=0;MQMR=255;NS=1;NUMALT=0;ODDS=0;PAIREDR=1;PQR=0;PRO=0;QR=884;RO=24;RPPR=3.37221;SRF=14;SRP=3.29983;SRR=16;DP=326;AB=0;ABP=0;AF=0;AO=18;CIGAR=1X;DPRA=0;EPP=3.49285;LEN=1;MEANALT=1;MQM=255;PAIRED=1;PAO=0;PQA=0;QA=646;RPL=9;RPP=3.0103;RPR=9;RUN=1;SAF=9;SAP=3.0103;SAR=9;TYPE=snp;technology.illumina=1;AN=9;AC=4	GT:DP:AD:RO:QR:AO:QA:GL	0:24:24,.:24:884:.:.:0,.	0:32:30,2:30:1023:2:74:0,-85.381	0:36:36,.:36:1291:.:.:0,.	1:24:0,24:0:0:24:832:-75.2267,0	1:29:0,29:0:0:29:1035:-93.5069,0	1:48:0,48:0:0:48:1702:-153.535,0	1:59:28,31:28:1022:31:1026:-0.325968,0	0:32:21,11:21:746:11:338:0,-36.768	0:42:24,18:24:836:18:646:0,-17.0894
BDIQ01000001.1	30699	.	T	C	1160.91	.	DPB=11;EPPR=4.78696;GTI=0;MQMR=255;NS=1;NUMALT=0;ODDS=0;PAIREDR=0.909091;PQR=0;PRO=0;QR=379;RO=11;RPPR=3.20771;SRF=0;SRP=0;SRR=0;DP=256;AB=0;ABP=0;AF=0;AO=11;CIGAR=1X;DPRA=0;EPP=3.20771;LEN=1;MEANALT=1;MQM=255;PAIRED=1;PAO=0;PQA=0;QA=395;RPL=6;RPP=3.20771;RPR=5;RUN=1;SAF=5;SAP=3.20771;SAR=6;TYPE=snp;technology.illumina=1;AN=9;AC=4	GT:DP:AD:RO:QR:AO:QA:GL	0:11:11,.:11:379:.:.:0,.	0:11:10,.:10:370:.:.:0,.	0:17:17,.:17:606:.:.:0,.	1:26:0,26:0:0:26:866:-78.2731,0	1:23:0,23:0:0:23:808:-73.0713,0	1:38:0,38:0:0:38:1327:-119.779,0	1:58:16,42:16:584:42:1496:-82.0712,0	0:36:23,13:23:839:13:477:0,-32.5779	0:36:25,11:25:861:11:395:0,-41.9253
BDIQ01000001.1	30902	.	T	A	817187	.	DPB=19;EPPR=3.13803;GTI=0;MQMR=255;NS=1;NUMALT=1;ODDS=101.438;PAIREDR=1;PQR=0;PRO=0;QR=592;RO=17;RPPR=18.4661;SRF=8;SRP=3.13803;SRR=9;DP=219;AB=0;ABP=0;AF=0;AO=11;CIGAR=1X;DPRA=0;EPP=3.20771;LEN=1;MEANALT=1;MQM=255;PAIRED=1;PAO=0;PQA=0;QA=368;RPL=8;RPP=7.94546;RPR=3;RUN=1;SAF=2;SAP=12.6832;SAR=9;TYPE=snp;technology.illumina=1;AN=9;AC=4	GT:DP:AD:RO:QR:AO:QA:GL	0:19:17,2:17:592:2:74:0,-46.5982	0:13:12,.:12:397:.:.:0,.	0:32:32,.:32:1174:.:.:0,.	1:22:0,22:0:0:22:798:-72.1827,0	1:14:0,14:0:0:14:502:-45.5386,0	1:27:0,27:0:0:27:954:-86.2133,0	1:23:11,12:11:370:12:419:-4.4228,0	0:31:29,2:29:978:2:74:0,-81.3272	0:38:27,11:27:931:11:368:0,-50.6803
BDIQ01000001.1	103667	.	A	T	1662.8	.	DPB=29;EPPR=15.6647;GTI=0;MQMR=255;NS=1;NUMALT=0;ODDS=0;PAIREDR=1;PQR=0;PRO=0;QR=1030;RO=29;RPPR=19.8579;SRF=0;SRP=50.7827;SRR=22;DP=385;AB=0;ABP=0;AF=0;AO=14;CIGAR=1X;DPRA=0;EPP=5.49198;LEN=1;MEANALT=1;MQM=255;PAIRED=1;PAO=0;PQA=0;QA=518;RPL=9;RPP=5.49198;RPR=5;RUN=1;SAF=0;SAP=33.4109;SAR=14;TYPE=snp;technology.illumina=1;AN=9;AC=4	GT:DP:AD:RO:QR:AO:QA:GL	0:29:29,.:29:1030:.:.:0,.	0:26:22,3:22:760:3:111:0,-58.434	0:44:44,.:44:1585:.:.:0,.	1:45:0,45:0:0:45:1576:-142.19,0	1:44:0,44:0:0:44:1564:-141.115,0	1:61:0,61:0:0:61:2159:-194.664,0	1:59:24,35:24:880:35:1273:-35.367,0	0:39:25,13:25:867:13:439:0,-38.5353	0:38:24,14:24:888:14:518:0,-33.3
BDIQ01000001.1	109497	.	C	A	1276.73	.	DPB=10;EPPR=6.48466;GTI=0;MQMR=255;NS=1;NUMALT=0;ODDS=0;PAIREDR=1;PQR=0;PRO=0;QR=366;RO=10;RPPR=3.87889;SRF=0;SRP=0;SRR=0;DP=190;AB=0;ABP=0;AF=0;AO=8;CIGAR=1X;DPRA=0;EPP=12.7819;LEN=1;MEANALT=1;MQM=255;PAIRED=1;PAO=0;PQA=0;QA=276;RPL=3;RPP=4.09604;RPR=5;RUN=1;SAF=4;SAP=3.0103;SAR=4;TYPE=snp;technology.illumina=1;AN=9;AC=4	GT:DP:AD:RO:QR:AO:QA:GL	0:10:10,.:10:366:.:.:0,.	0:10:10,.:10:316:.:.:0,.	0:22:22,.:22:742:.:.:0,.	1:19:0,18:0:0:18:627:-56.4095,0	1:14:0,14:0:0:14:453:-41.0936,0	1:42:0,42:0:0:42:1449:-130.755,0	1:27:6,21:6:222:21:736:-46.2405,0	0:16:9,7:9:302:7:255:0,-4.20127	0:30:22,8:22:746:8:276:0,-42.2941
BDIQ01000001.1	111351	.	A	T	2775.76	.	DPB=58;EPPR=4.35811;GTI=0;MQMR=255;NS=1;NUMALT=0;ODDS=0;PAIREDR=1;PQR=0;PRO=0;QR=2106;RO=58;RPPR=3.60933;SRF=0;SRP=0;SRR=0;DP=700;AB=0;ABP=0;AF=0;AO=33;CIGAR=1X;DPRA=0;EPP=3.0761;LEN=1;MEANALT=1;MQM=255;PAIRED=0.969697;PAO=0;PQA=0;QA=1110;RPL=17;RPP=3.0761;RPR=16;RUN=1;SAF=16;SAP=3.0761;SAR=17;TYPE=snp;technology.illumina=1;AN=9;AC=5	GT:DP:AD:RO:QR:AO:QA:GL	0:58:58,.:58:2106:.:.:0,.	0:49:47,.:47:1624:.:.:0,.	0:74:74,.:74:2608:.:.:0,.	1:67:0,67:0:0:67:2379:-214.465,0	1:85:1,83:1:14:83:2884:-258.412,0	1:91:0,90:0:0:90:3139:-282.716,0	1:100:27,73:27:979:73:2505:-137.321,0	1:76:33,41:33:1134:41:1365:-20.7797,0	0:100:67,33:67:2351:33:1110:0,-111.705
BDIQ01000001.1	111540	.	T	C	3418.73	.	DPB=87;EPPR=3.41429;GTI=0;MQMR=255;NS=1;NUMALT=0;ODDS=0;PAIREDR=1;PQR=0;PRO=0;QR=3061;RO=86;RPPR=3.0103;SRF=28;SRP=3.0103;SRR=28;DP=834;AB=0;ABP=0;AF=0;AO=27;CIGAR=1X;DPRA=0;EPP=5.02092;LEN=1;MEANALT=1;MQM=255;PAIRED=1;PAO=0;PQA=0;QA=888;RPL=9;RPP=9.52472;RPR=18;RUN=1;SAF=12;SAP=3.73412;SAR=15;TYPE=snp;technology.illumina=1;AN=9;AC=4	GT:DP:AD:RO:QR:AO:QA:GL	0:87:86,.:86:3061:.:.:0,.	0:61:56,5:56:1923:5:185:0,-156.393	0:100:98,.:98:3502:.:.:0,.	1:83:1,82:1:14:82:2959:-265.271,0	1:105:0,104:0:0:104:3568:-321.093,0	1:110:0,110:0:0:110:3833:-345.318,0	1:97:40,57:40:1404:57:1945:-48.6802,0	0:94:65,29:65:2212:29:906:0,-117.568	0:97:70,27:70:2336:27:888:0,-130.325
BDIQ01000001.1	126416	.	T	C	1033.27	.	DPB=16;EPPR=3.55317;GTI=0;MQMR=255;NS=1;NUMALT=0;ODDS=0;PAIREDR=1;PQR=0;PRO=0;QR=558;RO=16;RPPR=3.55317;SRF=0;SRP=0;SRR=0;DP=237;AB=0;ABP=0;AF=0;AO=9;CIGAR=1X;DPRA=0;EPP=5.18177;LEN=1;MEANALT=1;MQM=255;PAIRED=1;PAO=0;PQA=0;QA=292;RPL=3;RPP=5.18177;RPR=6;RUN=1;SAF=4;SAP=3.25157;SAR=5;TYPE=snp;technology.illumina=1;AN=9;AC=5	GT:DP:AD:RO:QR:AO:QA:GL	0:16:16,.:16:558:.:.:0,.	0:10:10,.:10:347:.:.:0,.	0:42:42,.:42:1516:.:.:0,.	1:26:0,26:0:0:26:925:-83.6058,0	1:13:0,13:0:0:13:471:-42.7523,0	1:33:0,33:0:0:33:1177:-106.287,0	1:35:13,22:13:454:22:764:-27.898,0	1:25:12,13:12:361:13:412:-4.60609,0	0:37:28,9:28:987:9:292:0,-62.5781
BDIQ01000001.1	126854	.	A	T	1010.22	.	DPB=24;EPPR=3.37221;GTI=0;MQMR=255;NS=1;NUMALT=0;ODDS=0;PAIREDR=1;PQR=0;PRO=0;QR=850;RO=24;RPPR=3.37221;SRF=0;SRP=0;SRR=0;DP=261;AB=0;ABP=0;AF=0;AO=12;CIGAR=1X;DPRA=0;EPP=3.0103;LEN=1;MEANALT=1;MQM=255;PAIRED=1;PAO=0;PQA=0;QA=434;RPL=10;RPP=14.5915;RPR=2;RUN=1;SAF=4;SAP=5.9056;SAR=8;TYPE=snp;technology.illumina=1;AN=9;AC=3	GT:DP:AD:RO:QR:AO:QA:GL	0:24:24,.:24:850:.:.:0,.	0:10:10,.:10:360:.:.:0,.	0:45:45,.:45:1645:.:.:0,.	1:32:0,32:0:0:32:1154:-104.221,0	1:29:0,29:0:0:29:1046:-94.5007,0	1:31:0,31:0:0:31:1088:-98.271,0	0:25:14,10:14:475:10:370:0,-9.42691	0:30:22,8:22:788:8:292:0,-44.6332	0:35:23,12:23:787:12:434:0,-31.7505
BDIQ01000001.1	141550	.	C	T	2679.63	.	DPB=22;EPPR=9.32731;GTI=0;MQMR=255;NS=1;NUMALT=0;ODDS=0;PAIREDR=1;PQR=0;PRO=0;QR=790;RO=22;RPPR=17.2236;SRF=7;SRP=3.15506;SRR=8;DP=392;AB=0;ABP=0;AF=0;AO=19;CIGAR=1X;DPRA=0;EPP=3.12459;LEN=1;MEANALT=1;MQM=255;PAIRED=1;PAO=0;PQA=0;QA=617;RPL=6;RPP=8.61041;RPR=13;RUN=1;SAF=10;SAP=3.12459;SAR=9;TYPE=snp;technology.illumina=1;AN=9;AC=5	GT:DP:AD:RO:QR:AO:QA:GL	0:22:22,.:22:790:.:.:0,.	0:17:15,2:15:531:2:74:0,-41.114	0:44:44,.:44:1505:.:.:0,.	1:55:0,55:0:0:55:1893:-170.714,0	1:44:0,44:0:0:44:1579:-142.469,0	1:85:0,85:0:0:85:3030:-273.056,0	1:50:15,35:15:541:35:1188:-58.2088,0	1:33:10,23:10:290:23:794:-45.4152,0	0:42:23,19:23:759:19:617:0,-12.7853
BDIQ01000001.1	246161	.	G	A	28657.1	.	DPB=27;EPPR=6.95112;GTI=0;MQMR=255;NS=1;NUMALT=0;ODDS=0;PAIREDR=1;PQR=0;PRO=0;QR=981;RO=27;RPPR=21.1059;SRF=29;SRP=5.78978;SRR=21;DP=3684;AB=0;ABP=0;AF=1;AO=219;CIGAR=1X;DPRA=0;EPP=23.089;LEN=1;MEANALT=1;MQM=255;PAIRED=0.990868;PAO=0;PQA=0;QA=7706;RPL=158;RPP=96.3043;RPR=61;RUN=1;SAF=127;SAP=15.1567;SAR=92;TYPE=snp;technology.illumina=1;AN=9;AC=6	GT:DP:AD:RO:QR:AO:QA:GL	0:27:27,.:27:981:.:.:0,.	0:61:50,11:50:1755:11:380:0,-123.756	0:135:135,.:135:4751:.:.:0,.	1:778:0,777:0:0:777:27782:-2500.6,0	1:509:0,509:0:0:509:18009:-1621.16,0	1:897:0,897:0:0:897:32457:-2921.49,0	1:562:61,501:61:1967:501:17317:-1381.52,0	1:368:94,274:94:3224:274:9517:-566.374,0	1:347:128,219:128:4579:219:7706:-281.424,0
BDIQ01000001.1	246332	.	C	T	37554.2	.	DPB=45;EPPR=3.05855;GTI=0;MQMR=255;NS=1;NUMALT=0;ODDS=0;PAIREDR=1;PQR=0;PRO=0;QR=1555;RO=45;RPPR=6.91895;SRF=47;SRP=5.59539;SRR=37;DP=5182;AB=0;ABP=0;AF=1;AO=374;CIGAR=1X;DPRA=0;EPP=3.84637;LEN=1;MEANALT=3;MQM=255;PAIRED=0.989305;PAO=0;PQA=0;QA=12770;RPL=182;RPP=3.59091;RPR=192;RUN=1;SAF=185;SAP=3.1032;SAR=189;TYPE=snp;technology.illumina=1;AN=9;AC=6	GT:DP:AD:RO:QR:AO:QA:GL	0:45:45,.:45:1555:.:.:0,.	0:109:84,25:84:2942:25:902:0,-183.589	0:214:214,.:214:7481:.:.:0,.	1:1015:0,1014:0:0:1014:35932:-3234.06,0	1:725:0,725:0:0:725:25792:-2321.64,0	1:1175:0,1175:0:0:1175:41796:-3762,0	1:832:116,713:116:4067:713:24713:-1858.14,0	1:509:123,384:123:4297:384:13342:-814.05,0	1:558:182,374:182:6209:374:12770:-590.491,0
BDIQ01000002.1	44295	.	A	C	1263.4	.	DPB=15;EPPR=6.62942;GTI=0;MQMR=255;NS=1;NUMALT=0;ODDS=0;PAIREDR=1;PQR=0;PRO=0;QR=547;RO=15;RPPR=4.31318;SRF=0;SRP=0;SRR=0;DP=284;AB=0;ABP=0;AF=0;AO=13;CIGAR=1X;DPRA=0;EPP=4.51363;LEN=1;MEANALT=1;MQM=255;PAIRED=1;PAO=0;PQA=0;QA=430;RPL=7;RPP=3.17734;RPR=6;RUN=1;SAF=10;SAP=11.1951;SAR=3;TYPE=snp;technology.illumina=1;AN=9;AC=5	GT:DP:AD:RO:QR:AO:QA:GL	0:15:15,.:15:547:.:.:0,.	0:14:13,.:13:481:.:.:0,.	0:31:31,.:31:1124:.:.:0,.	1:35:0,35:0:0:35:1188:-107.259,0	1:27:0,27:0:0:27:948:-85.6711,0	1:41:0,41:0:0:41:1454:-131.215,0	1:56:14,42:14:518:42:1432:-82.231,0	1:24:8,16:8:286:16:584:-26.8275,0	0:41:28,13:28:993:13:430:0,-50.6939
BDIQ01000002.1	74059	.	C	A	3210.56	.	DPB=48;EPPR=5.9056;GTI=0;MQMR=255;NS=1;NUMALT=0;ODDS=0;PAIREDR=1;PQR=0;PRO=0;QR=1680;RO=48;RPPR=3.19126;SRF=29;SRP=3.16541;SRR=27;DP=723;AB=0;ABP=0;AF=0;AO=29;CIGAR=1X;DPRA=0;EPP=4.88226;LEN=1;MEANALT=1;MQM=255;PAIRED=1;PAO=0;PQA=0;QA=988;RPL=10;RPP=9.07545;RPR=19;RUN=1;SAF=14;SAP=3.08518;SAR=15;TYPE=snp;technology.illumina=1;AN=9;AC=5	GT:DP:AD:RO:QR:AO:QA:GL	0:48:48,.:48:1680:.:.:0,.	0:59:56,3:56:1930:3:95:0,-165.178	0:100:100,.:100:3504:.:.:0,.	1:86:0,86:0:0:86:3142:-283.145,0	1:51:0,51:0:0:51:1836:-165.6,0	1:105:0,105:0:0:105:3617:-325.874,0	1:92:29,63:29:1018:63:2141:-101.059,0	1:87:43,44:43:1384:44:1571:-16.8652,0	0:95:66,29:66:2343:29:988:0,-121.964
BDIQ01000006.1	326955	.	G	A	3212.15	.	DPB=93;EPPR=12.4515;GTI=0;MQMR=255;NS=1;NUMALT=0;ODDS=0;PAIREDR=1;PQR=0;PRO=0;QR=3237;RO=92;RPPR=3.38795;SRF=26;SRP=6.16881;SRR=18;DP=747;AB=0;ABP=0;AF=0;AO=23;CIGAR=1X;DPRA=0;EPP=10.6577;LEN=1;MEANALT=2;MQM=255;PAIRED=1;PAO=0;PQA=0;QA=796;RPL=12;RPP=3.10471;RPR=11;RUN=1;SAF=11;SAP=3.10471;SAR=12;TYPE=snp;technology.illumina=1;AN=9;AC=4	GT:DP:AD:RO:QR:AO:QA:GL	0:93:92,.:92:3237:.:.:0,.	0:51:44,6:44:1539:6:176:0,-122.744	0:80:79,.:79:2838:.:.:0,.	1:102:0,102:0:0:102:3618:-325.975,0	1:71:0,71:0:0:71:2529:-227.966,0	1:90:0,90:0:0:90:3104:-279.705,0	1:92:27,65:27:991:65:2283:-116.264,0	0:69:40,28:40:1411:28:991:0,-37.801	0:99:75,23:75:2630:23:796:0,-165.07
BDIQ01000006.1	366659	.	A	G	1407.01	.	DPB=26;EPPR=4.34659;GTI=0;MQMR=255;NS=1;NUMALT=0;ODDS=0;PAIREDR=1;PQR=0;PRO=0;QR=890;RO=26;RPPR=8.35546;SRF=0;SRP=0;SRR=0;DP=286;AB=0;ABP=0;AF=0;AO=6;CIGAR=1X;DPRA=0;EPP=4.45795;LEN=1;MEANALT=1;MQM=255;PAIRED=0.833333;PAO=0;PQA=0;QA=218;RPL=3;RPP=3.0103;RPR=3;RUN=1;SAF=3;SAP=3.0103;SAR=3;TYPE=snp;technology.illumina=1;AN=9;AC=4	GT:DP:AD:RO:QR:AO:QA:GL	0:26:26,.:26:890:.:.:0,.	0:11:11,.:11:366:.:.:0,.	0:35:35,.:35:1256:.:.:0,.	1:46:0,46:0:0:46:1604:-144.709,0	1:19:0,19:0:0:19:670:-60.6526,0	1:35:0,35:0:0:35:1204:-108.704,0	1:41:11,30:11:389:30:1042:-58.7637,0	0:35:21,14:21:700:14:510:0,-17.069	0:38:32,6:32:1085:6:218:0,-78.0057
BDIQ01000006.1	366761	.	A	G	1172.25	.	DPB=33;EPPR=3.60252;GTI=0;MQMR=255;NS=1;NUMALT=0;ODDS=0;PAIREDR=1;PQR=0;PRO=0;QR=1217;RO=33;RPPR=3.0761;SRF=9;SRP=5.49198;SRR=5;DP=267;AB=0;ABP=0;AF=0;AO=6;CIGAR=1X;DPRA=0;EPP=3.0103;LEN=1;MEANALT=1;MQM=255;PAIRED=1;PAO=0;PQA=0;QA=218;RPL=1;RPP=8.80089;RPR=5;RUN=1;SAF=4;SAP=4.45795;SAR=2;TYPE=snp;technology.illumina=1;AN=9;AC=4	GT:DP:AD:RO:QR:AO:QA:GL	0:33:33,.:33:1217:.:.:0,.	0:16:14,2:14:514:2:74:0,-39.5971	0:36:36,.:36:1212:.:.:0,.	1:35:0,35:0:0:35:1209:-109.155,0	1:18:0,18:0:0:18:623:-56.4161,0	1:40:0,40:0:0:40:1335:-120.484,0	1:31:11,20:11:364:20:703:-30.5306,0	0:28:15,13:15:551:13:454:0,-8.7481	0:30:24,6:24:847:6:218:0,-56.5996
BDIQ01000006.1	426574	.	G	T	3807	.	DPB=47;EPPR=8.60069;GTI=0;MQMR=255;NS=1;NUMALT=0;ODDS=0;PAIREDR=1;PQR=0;PRO=0;QR=1680;RO=47;RPPR=3.42611;SRF=14;SRP=3.64073;SRR=17;DP=594;AB=0;ABP=0;AF=0;AO=18;CIGAR=1X;DPRA=0;EPP=3.0103;LEN=1;MEANALT=1;MQM=255;PAIRED=1;PAO=0;PQA=0;QA=666;RPL=10;RPP=3.49285;RPR=8;RUN=1;SAF=7;SAP=4.9405;SAR=11;TYPE=snp;technology.illumina=1;AN=9;AC=5	GT:DP:AD:RO:QR:AO:QA:GL	0:47:47,.:47:1680:.:.:0,.	0:34:31,3:31:1029:3:111:0,-82.5819	0:82:81,.:81:2820:.:.:0,.	1:76:0,76:0:0:76:2701:-243.445,0	1:56:0,56:0:0:56:2046:-184.505,0	1:121:0,121:0:0:121:4304:-387.716,0	1:62:23,39:23:805:39:1388:-52.4759,0	1:39:19,20:19:643:20:648:-0.435579,0	0:77:59,18:59:2058:18:666:0,-125.259
BDIQ01000006.1	464877	.	C	T	16600.4	.	DPB=34;EPPR=12.2071;GTI=0;MQMR=255;NS=1;NUMALT=0;ODDS=0;PAIREDR=1;PQR=0;PRO=0;QR=1159;RO=34;RPPR=5.30951;SRF=0;SRP=0;SRR=0;DP=2398;AB=0;ABP=0;AF=1;AO=125;CIGAR=1X;DPRA=0;EPP=17.62;LEN=1;MEANALT=1;MQM=255;PAIRED=0.984;PAO=0;PQA=0;QA=4398;RPL=59;RPP=3.86152;RPR=66;RUN=1;SAF=72;SAP=9.28151;SAR=53;TYPE=snp;technology.illumina=1;AN=9;AC=6	GT:DP:AD:RO:QR:AO:QA:GL	0:34:34,.:34:1159:.:.:0,.	0:52:51,.:51:1786:.:.:0,.	0:124:124,.:124:4300:.:.:0,.	1:484:0,484:0:0:484:17122:-1541.33,0	1:369:0,369:0:0:369:13215:-1189.71,0	1:518:0,518:0:0:518:18566:-1671.3,0	1:347:46,301:46:1575:301:10431:-797.044,0	1:261:57,204:57:1942:204:7070:-461.526,0	1:209:84,125:84:2938:125:4398:-131.402,0
BDIQ01000006.1	464893	.	T	C	15903.6	.	DPB=32;EPPR=12.7819;GTI=0;MQMR=255;NS=1;NUMALT=0;ODDS=0;PAIREDR=1;PQR=0;PRO=0;QR=1140;RO=32;RPPR=12.7819;SRF=0;SRP=0;SRR=0;DP=2318;AB=0;ABP=0;AF=1;AO=122;CIGAR=1X;DPRA=0;EPP=23.5859;LEN=1;MEANALT=1;MQM=255;PAIRED=0.991803;PAO=0;PQA=0;QA=4162;RPL=48;RPP=15.0424;RPR=74;RUN=1;SAF=60;SAP=3.0815;SAR=62;TYPE=snp;technology.illumina=1;AN=9;AC=6	GT:DP:AD:RO:QR:AO:QA:GL	0:32:32,.:32:1140:.:.:0,.	0:50:50,.:50:1806:.:.:0,.	0:119:119,.:119:4261:.:.:0,.	1:455:0,453:0:0:453:15933:-1434.18,0	1:372:0,370:0:0:370:13060:-1175.55,0	1:500:0,500:0:0:500:17845:-1606.41,0	1:335:47,288:47:1639:288:9926:-745.826,0	1:245:59,185:59:2022:185:6396:-393.665,0	1:210:88,122:88:3049:122:4162:-100.165,0
BDIQ01000006.1	464939	.	G	A	16392.2	.	DPB=45;EPPR=7.94546;GTI=0;MQMR=255;NS=1;NUMALT=0;ODDS=0;PAIREDR=1;PQR=0;PRO=0;QR=1563;RO=44;RPPR=3.20771;SRF=0;SRP=0;SRR=0;DP=2518;AB=0;ABP=0;AF=1;AO=134;CIGAR=1X;DPRA=0;EPP=31.596;LEN=1;MEANALT=2;MQM=255;PAIRED=0.985075;PAO=0;PQA=0;QA=4754;RPL=69;RPP=3.26958;RPR=65;RUN=1;SAF=63;SAP=4.04742;SAR=71;TYPE=snp;technology.illumina=1;AN=9;AC=6	GT:DP:AD:RO:QR:AO:QA:GL	0:45:44,.:44:1563:.:.:0,.	0:56:54,.:54:1953:.:.:0,.	0:134:134,.:134:4685:.:.:0,.	1:492:0,492:0:0:492:17526:-1577.7,0	1:417:0,416:0:0:416:14607:-1314.84,0	1:515:0,515:0:0:515:18301:-1647.45,0	1:363:45,317:45:1575:317:10966:-845.19,0	1:262:46,215:46:1595:215:7531:-534.247,0	1:234:99,134:99:3431:134:4754:-119.079,0
BDIQ01000006.1	845260	.	A	T	2425.88	.	DPB=58;EPPR=15.1406;GTI=0;MQMR=255;NS=1;NUMALT=0;ODDS=0;PAIREDR=1;PQR=0;PRO=0;QR=2052;RO=58;RPPR=15.1406;SRF=0;SRP=0;SRR=0;DP=541;AB=0;ABP=0;AF=1;AO=47;CIGAR=1X;DPRA=0;EPP=4.16534;LEN=1;MEANALT=1;MQM=255;PAIRED=1;PAO=0;PQA=0;QA=1549;RPL=20;RPP=5.27418;RPR=27;RUN=1;SAF=29;SAP=8.60069;SAR=18;TYPE=snp;technology.illumina=1;AN=9;AC=4	GT:DP:AD:RO:QR:AO:QA:GL	0:58:58,.:58:2052:.:.:0,.	0:20:20,.:20:611:.:.:0,.	0:64:64,.:64:2171:.:.:0,.	1:56:0,56:0:0:56:2000:-180.357,0	1:76:0,76:0:0:76:2743:-247.231,0	1:36:0,36:0:0:36:1245:-112.396,0	0:93:62,30:62:2002:30:1084:0,-82.5858	0:55:32,23:32:994:23:741:0,-22.7585	1:83:36,47:36:1097:47:1549:-40.7049,0
BDIQ01000006.1	854954	.	A	T	2281.13	.	DPB=69;EPPR=3.04177;GTI=0;MQMR=255;NS=1;NUMALT=0;ODDS=0;PAIREDR=1;PQR=0;PRO=0;QR=2495;RO=69;RPPR=3.29354;SRF=46;SRP=3.80798;SRR=52;DP=492;AB=0;ABP=0;AF=0;AO=18;CIGAR=1X;DPRA=0;EPP=7.35324;LEN=1;MEANALT=2;MQM=255;PAIRED=1;PAO=0;PQA=0;QA=579;RPL=6;RPP=7.35324;RPR=12;RUN=1;SAF=10;SAP=3.49285;SAR=8;TYPE=snp;technology.illumina=1;AN=9;AC=5	GT:DP:AD:RO:QR:AO:QA:GL	0:69:69,.:69:2495:.:.:0,.	0:109:98,10:98:3448:10:366:0,-277.384	0:57:57,.:57:2014:.:.:0,.	1:25:0,25:0:0:25:880:-79.552,0	1:72:0,72:0:0:72:2571:-231.747,0	1:16:0,16:0:0:16:570:-51.6562,0	1:39:8,31:8:282:31:1087:-72.4481,0	1:42:17,25:17:619:25:888:-24.2011,0	0:63:44,18:44:1509:18:579:0,-83.7224
BDIQ01000006.1	931909	.	ATC	ATT	1334.9	.	DPB=28;EPPR=5.80219;GTI=0;MQMR=255;NS=1;NUMALT=0;ODDS=0;PAIREDR=1;PQR=0;PRO=0;QR=972;RO=28;RPPR=18.2106;SRF=0;SRP=0;SRR=0;DP=299;AB=0;ABP=0;AF=1;AO=44;CIGAR=2M1X;DPRA=0;EPP=3.20771;LEN=1;MEANALT=1;MQM=255;PAIRED=0.977273;PAO=0;PQA=0;QA=1571;RPL=9;RPP=36.372;RPR=35;RUN=1;SAF=32;SAP=22.751;SAR=12;TYPE=snp;technology.illumina=1;AN=9;AC=1	GT:DP:AD:RO:QR:AO:QA:GL	0:28:28,.:28:972:.:.:0,.	0:14:14,.:14:487:.:.:0,.	0:37:37,.:37:1291:.:.:0,.	0:33:33,.:33:1140:.:.:0,.	1:44:0,44:0:0:44:1571:-141.747,0	0:39:38,.:38:1217:.:.:0,.	0:37:37,.:37:1365:.:.:0,.	0:33:33,.:33:1157:.:.:0,.	0:34:34,.:34:1171:.:.:0,.
BDIQ01000006.1	932602	.	G	A	2537.53	.	DPB=40;EPPR=6.48466;GTI=0;MQMR=255;NS=1;NUMALT=0;ODDS=0;PAIREDR=1;PQR=0;PRO=0;QR=1444;RO=40;RPPR=3.22745;SRF=21;SRP=4.47751;SRR=16;DP=585;AB=0;ABP=0;AF=0;AO=21;CIGAR=1X;DPRA=0;EPP=5.59539;LEN=1;MEANALT=1;MQM=255;PAIRED=1;PAO=0;PQA=0;QA=683;RPL=15;RPP=11.386;RPR=6;RUN=1;SAF=9;SAP=3.94093;SAR=12;TYPE=snp;technology.illumina=1;AN=9;AC=5	GT:DP:AD:RO:QR:AO:QA:GL	0:40:40,.:40:1444:.:.:0,.	0:40:37,2:37:1248:2:51:0,-107.845	0:77:77,.:77:2749:.:.:0,.	1:59:0,59:0:0:59:2117:-190.889,0	1:63:0,63:0:0:63:2234:-201.415,0	1:81:0,80:0:0:80:2859:-257.465,0	1:94:39,55:39:1298:55:1933:-57.1686,0	1:62:28,34:28:957:34:1207:-22.5132,0	0:69:48,21:48:1618:21:683:0,-84.1618
BDIQ01000006.1	934042	.	C	T	1287.79	.	DPB=34;EPPR=3.60252;GTI=0;MQMR=255;NS=1;NUMALT=0;ODDS=0;PAIREDR=1;PQR=0;PRO=0;QR=1172;RO=33;RPPR=3.0761;SRF=0;SRP=0;SRR=0;DP=322;AB=0;ABP=0;AF=0;AO=16;CIGAR=1X;DPRA=0;EPP=11.6962;LEN=1;MEANALT=1;MQM=255;PAIRED=0.9375;PAO=0;PQA=0;QA=547;RPL=7;RPP=3.55317;RPR=9;RUN=1;SAF=9;SAP=3.55317;SAR=7;TYPE=snp;technology.illumina=1;AN=9;AC=4	GT:DP:AD:RO:QR:AO:QA:GL	0:34:33,.:33:1172:.:.:0,.	0:15:14,.:14:504:.:.:0,.	0:41:41,.:41:1412:.:.:0,.	1:23:0,23:0:0:23:817:-73.8852,0	1:41:0,41:0:0:41:1424:-128.507,0	1:42:0,42:0:0:42:1482:-133.733,0	1:34:13,21:13:458:21:741:-25.4705,0	0:49:33,16:33:1108:16:507:0,-54.1089	0:43:27,16:27:929:16:547:0,-34.3822
BDIQ01000006.1	934210	.	A	C	1074.66	.	DPB=41;EPPR=3.06326;GTI=0;MQMR=255;NS=1;NUMALT=0;ODDS=0;PAIREDR=1;PQR=0;PRO=0;QR=1440;RO=41;RPPR=75.5163;SRF=0;SRP=0;SRR=0;DP=339;AB=0;ABP=0;AF=0;AO=12;CIGAR=1X;DPRA=0;EPP=3.73412;LEN=1;MEANALT=1;MQM=255;PAIRED=1;PAO=0;PQA=0;QA=434;RPL=0;RPP=29.068;RPR=12;RUN=1;SAF=7;SAP=3.73412;SAR=5;TYPE=snp;technology.illumina=1;AN=9;AC=4	GT:DP:AD:RO:QR:AO:QA:GL	0:41:41,.:41:1440:.:.:0,.	0:16:16,.:16:564:.:.:0,.	0:41:41,.:41:1482:.:.:0,.	1:36:0,36:0:0:36:1298:-117.181,0	1:32:0,32:0:0:32:1099:-99.2534,0	1:35:0,35:0:0:35:1214:-109.607,0	1:57:28,29:28:945:29:979:-3.06009,0	0:35:17,18:17:617:18:586:0,-2.82739	0:46:34,12:34:1232:12:434:0,-71.8207
BDIQ01000006.1	941111	.	C	T	1533.82	.	DPB=51;EPPR=3.3935;GTI=0;MQMR=255;NS=1;NUMALT=0;ODDS=0;PAIREDR=1;PQR=0;PRO=0;QR=1749;RO=51;RPPR=12.5903;SRF=0;SRP=0;SRR=0;DP=411;AB=0;ABP=0;AF=0;AO=13;CIGAR=1X;DPRA=0;EPP=4.51363;LEN=1;MEANALT=1;MQM=255;PAIRED=1;PAO=0;PQA=0;QA=459;RPL=7;RPP=3.17734;RPR=6;RUN=1;SAF=7;SAP=3.17734;SAR=6;TYPE=snp;technology.illumina=1;AN=9;AC=4	GT:DP:AD:RO:QR:AO:QA:GL	0:51:51,.:51:1749:.:.:0,.	0:18:18,.:18:627:.:.:0,.	0:76:75,.:75:2541:.:.:0,.	1:47:0,47:0:0:47:1681:-151.648,0	1:49:0,49:0:0:49:1737:-156.684,0	1:40:0,40:0:0:40:1427:-128.787,0	1:54:15,39:15:498:39:1304:-72.5424,0	0:37:20,17:20:684:17:599:0,-7.63965	0:39:26,13:26:828:13:459:0,-33.1754
BDIQ01000006.1	1072793	.	G	A	1911.66	.	DPB=55;EPPR=19.0953;GTI=0;MQMR=255;NS=1;NUMALT=0;ODDS=0;PAIREDR=1;PQR=0;PRO=0;QR=1880;RO=54;RPPR=34.5369;SRF=19;SRP=7.64277;SRR=11;DP=465;AB=0;ABP=0;AF=0;AO=8;CIGAR=1X;DPRA=0;EPP=3.0103;LEN=1;MEANALT=1;MQM=255;PAIRED=1;PAO=0;PQA=0;QA=288;RPL=3;RPP=4.09604;RPR=5;RUN=1;SAF=5;SAP=4.09604;SAR=3;TYPE=snp;technology.illumina=1;AN=9;AC=4	GT:DP:AD:RO:QR:AO:QA:GL	0:55:54,.:54:1880:.:.:0,.	0:35:30,5:30:1003:5:162:0,-75.7003	0:84:84,.:84:2967:.:.:0,.	1:36:0,36:0:0:36:1296:-117,0	1:61:0,61:0:0:61:2182:-196.738,0	1:50:0,50:0:0:50:1799:-162.27,0	1:72:31,41:31:1082:41:1489:-36.6441,0	0:45:31,14:31:1112:14:485:0,-56.4423	0:27:19,8:19:679:8:288:0,-35.1874
BDIQ01000006.1	1072817	.	T	C	2016.81	.	DPB=65;EPPR=15.0703;GTI=0;MQMR=255;NS=1;NUMALT=0;ODDS=0;PAIREDR=1;PQR=0;PRO=0;QR=2333;RO=65;RPPR=64.7803;SRF=19;SRP=4.03217;SRR=15;DP=512;AB=0;ABP=0;AF=0;AO=9;CIGAR=1X;DPRA=0;EPP=3.25157;LEN=1;MEANALT=1;MQM=255;PAIRED=1;PAO=0;PQA=0;QA=305;RPL=2;RPP=9.04217;RPR=7;RUN=1;SAF=4;SAP=3.25157;SAR=5;TYPE=snp;technology.illumina=1;AN=9;AC=4	GT:DP:AD:RO:QR:AO:QA:GL	0:65:65,.:65:2333:.:.:0,.	0:40:34,6:34:1202:6:222:0,-88.1835	0:87:87,.:87:3104:.:.:0,.	1:44:0,44:0:0:44:1506:-135.882,0	1:67:0,67:0:0:67:2314:-208.605,0	1:55:0,55:0:0:55:1948:-175.674,0	1:72:29,43:29:1020:43:1519:-44.9115,0	0:53:36,17:36:1211:17:617:0,-53.4334	0:29:20,9:20:703:9:305:0,-35.8326
BDIQ01000006.1	1072931	.	C	T	1586.79	.	DPB=69;EPPR=12.1053;GTI=0;MQMR=255;NS=1;NUMALT=0;ODDS=0;PAIREDR=1;PQR=0;PRO=0;QR=2170;RO=69;RPPR=3.79707;SRF=22;SRP=4.40227;SRR=17;DP=465;AB=0;ABP=0;AF=0;AO=11;CIGAR=1X;DPRA=0;EPP=3.20771;LEN=1;MEANALT=1;MQM=255;PAIRED=1;PAO=0;PQA=0;QA=375;RPL=4;RPP=4.78696;RPR=7;RUN=1;SAF=7;SAP=4.78696;SAR=4;TYPE=snp;technology.illumina=1;AN=9;AC=3	GT:DP:AD:RO:QR:AO:QA:GL	0:69:69,.:69:2170:.:.:0,.	0:43:39,4:39:1262:4:115:0,-103.266	0:81:81,.:81:2506:.:.:0,.	1:33:0,33:0:0:33:1052:-94.9988,0	1:57:0,57:0:0:57:1796:-161.955,0	1:47:0,47:0:0:47:1526:-137.665,0	0:63:33,30:33:1095:30:1000:0,-8.54848	0:43:28,14:28:839:14:428:0,-36.9853	0:29:18,11:18:604:11:375:0,-20.6046
BDIQ01000006.1	1073026	.	A	G	2441.31	.	DPB=83;EPPR=3.24576;GTI=0;MQMR=255;NS=1;NUMALT=0;ODDS=0;PAIREDR=1;PQR=0;PRO=0;QR=2969;RO=83;RPPR=35.0591;SRF=23;SRP=4.33437;SRR=18;DP=542;AB=0;ABP=0;AF=0;AO=14;CIGAR=1X;DPRA=0;EPP=12.937;LEN=1;MEANALT=1;MQM=255;PAIRED=1;PAO=0;PQA=0;QA=490;RPL=5;RPP=5.49198;RPR=9;RUN=1;SAF=6;SAP=3.63072;SAR=8;TYPE=snp;technology.illumina=1;AN=9;AC=3	GT:DP:AD:RO:QR:AO:QA:GL	0:83:83,.:83:2969:.:.:0,.	0:45:41,4:41:1458:4:138:0,-118.811	0:81:81,.:81:2893:.:.:0,.	1:46:0,46:0:0:46:1643:-148.227,0	1:79:0,78:0:0:78:2762:-248.791,0	1:50:0,50:0:0:50:1766:-159.293,0	0:68:37,31:37:1329:31:1127:0,-18.1756	0:57:40,17:40:1344:17:563:0,-70.2948	0:33:19,14:19:681:14:490:0,-17.1984
BDIQ01000006.1	1074609	.	C	T	1273.82	.	DPB=18;EPPR=3.49285;GTI=0;MQMR=255;NS=1;NUMALT=0;ODDS=0;PAIREDR=1;PQR=0;PRO=0;QR=623;RO=18;RPPR=7.35324;SRF=0;SRP=0;SRR=0;DP=294;AB=0;ABP=0;AF=0;AO=9;CIGAR=1X;DPRA=0;EPP=5.18177;LEN=1;MEANALT=1;MQM=255;PAIRED=1;PAO=0;PQA=0;QA=329;RPL=1;RPP=14.8328;RPR=8;RUN=1;SAF=5;SAP=3.25157;SAR=4;TYPE=snp;technology.illumina=1;AN=9;AC=5	GT:DP:AD:RO:QR:AO:QA:GL	0:18:18,.:18:623:.:.:0,.	0:13:13,.:13:434:.:.:0,.	0:45:45,.:45:1597:.:.:0,.	1:27:0,27:0:0:27:985:-89.0148,0	1:24:0,24:0:0:24:888:-80.29,0	1:41:0,41:0:0:41:1494:-134.824,0	1:28:9,19:9:287:19:703:-37.4911,0	1:46:20,26:20:722:26:888:-14.9205,0	0:52:43,9:43:1415:9:329:0,-97.7035
BDIQ01000006.1	1075312	.	G	A	1673.52	.	DPB=21;EPPR=5.59539;GTI=0;MQMR=255;NS=1;NUMALT=0;ODDS=0;PAIREDR=1;PQR=0;PRO=0;QR=759;RO=21;RPPR=8.07707;SRF=14;SRP=5.3706;SRR=9;DP=289;AB=0;ABP=0;AF=0;AO=12;CIGAR=1X;DPRA=0;EPP=3.73412;LEN=1;MEANALT=1;MQM=255;PAIRED=1;PAO=0;PQA=0;QA=396;RPL=7;RPP=3.73412;RPR=5;RUN=1;SAF=8;SAP=5.9056;SAR=4;TYPE=snp;technology.illumina=1;AN=9;AC=4	GT:DP:AD:RO:QR:AO:QA:GL	0:21:21,.:21:759:.:.:0,.	0:25:23,2:23:808:2:41:0,-69.1763	0:40:40,.:40:1366:.:.:0,.	1:32:0,32:0:0:32:1170:-105.666,0	1:19:0,19:0:0:19:662:-59.9284,0	1:53:0,53:0:0:53:1905:-171.809,0	1:33:11,21:11:380:21:631:-22.5548,0	0:33:20,13:20:686:13:461:0,-20.2384	0:33:21,12:21:745:12:396:0,-31.4348
BDIQ01000006.1	1204314	.	C	A	813351	.	DPB=10;EPPR=10.8276;GTI=0;MQMR=255;NS=1;NUMALT=0;ODDS=0;PAIREDR=1;PQR=0;PRO=0;QR=310;RO=10;RPPR=6.48466;SRF=0;SRP=0;SRR=0;DP=188;AB=0;ABP=0;AF=1;AO=9;CIGAR=1X;DPRA=0;EPP=3.25157;LEN=1;MEANALT=1;MQM=255;PAIRED=1;PAO=0;PQA=0;QA=302;RPL=2;RPP=9.04217;RPR=7;RUN=1;SAF=2;SAP=9.04217;SAR=7;TYPE=snp;technology.illumina=1;AN=9;AC=6	GT:DP:AD:RO:QR:AO:QA:GL	0:10:10,.:10:310:.:.:0,.	0:23:23,.:23:839:.:.:0,.	0:16:16,.:16:534:.:.:0,.	1:17:0,17:0:0:17:521:-47.1965,0	1:30:0,30:0:0:30:991:-89.5203,0	1:19:0,19:0:0:19:645:-58.3895,0	1:39:8,31:8:263:31:1080:-73.5496,0	1:19:5,14:5:175:14:481:-27.5336,0	1:15:6,9:6:218:9:302:-7.53222,0
BDIQ01000006.1	1246329	.	C	T	4096.35	.	DPB=60;EPPR=5.99147;GTI=0;MQMR=255;NS=1;NUMALT=0;ODDS=0;PAIREDR=1;PQR=0;PRO=0;QR=2102;RO=59;RPPR=5.99147;SRF=19;SRP=17.6895;SRR=6;DP=753;AB=0;ABP=0;AF=0;AO=42;CIGAR=1X;DPRA=0;EPP=10.4553;LEN=1;MEANALT=1;MQM=255;PAIRED=1;PAO=0;PQA=0;QA=1427;RPL=16;RPP=8.18047;RPR=26;RUN=1;SAF=27;SAP=10.4553;SAR=15;TYPE=snp;technology.illumina=1;AN=9;AC=4	GT:DP:AD:RO:QR:AO:QA:GL	0:60:59,.:59:2102:.:.:0,.	0:27:25,2:25:897:2:74:0,-74.0588	0:88:86,.:86:2968:.:.:0,.	1:73:0,73:0:0:73:2575:-232.103,0	1:71:0,69:0:0:69:2344:-211.13,0	1:133:0,133:0:0:133:4627:-416.778,0	1:108:41,67:41:1424:67:2346:-82.9828,0	0:88:44,44:44:1569:44:1479:0,-8.12045	0:105:63,42:63:2187:42:1427:0,-68.4074
BDIQ01000006.1	1246349	.	G	T	4183.62	.	DPB=70;EPPR=6.1124;GTI=0;MQMR=255;NS=1;NUMALT=0;ODDS=0;PAIREDR=0.985714;PQR=0;PRO=0;QR=2406;RO=70;RPPR=7.47733;SRF=24;SRP=11.6962;SRR=12;DP=893;AB=0;ABP=0;AF=0;AO=50;CIGAR=1X;DPRA=0;EPP=3.70517;LEN=1;MEANALT=1;MQM=255;PAIRED=1;PAO=0;PQA=0;QA=1776;RPL=21;RPP=5.78978;RPR=29;RUN=1;SAF=26;SAP=3.18402;SAR=24;TYPE=snp;technology.illumina=1;AN=9;AC=4	GT:DP:AD:RO:QR:AO:QA:GL	0:70:70,.:70:2406:.:.:0,.	0:41:36,5:36:1226:5:181:0,-94.0286	0:98:98,.:98:3444:.:.:0,.	1:89:0,89:0:0:89:3199:-288.269,0	1:87:0,87:0:0:87:3069:-276.563,0	1:134:0,134:0:0:134:4718:-424.972,0	1:131:44,87:44:1476:87:3086:-144.919,0	0:110:59,51:59:2096:51:1740:0,-32.0541	0:133:83,50:83:2953:50:1776:0,-105.931
BDIQ01000006.1	1246690	.	A	G	3573.56	.	DPB=48;EPPR=4.16534;GTI=0;MQMR=255;NS=1;NUMALT=0;ODDS=0;PAIREDR=1;PQR=0;PRO=0;QR=1645;RO=47;RPPR=3.0565;SRF=0;SRP=0;SRR=0;DP=660;AB=0;ABP=0;AF=1;AO=53;CIGAR=1X;DPRA=0;EPP=6.32897;LEN=1;MEANALT=1;MQM=255;PAIRED=1;PAO=0;PQA=0;QA=1833;RPL=31;RPP=6.32897;RPR=22;RUN=1;SAF=25;SAP=3.37904;SAR=28;TYPE=snp;technology.illumina=1;AN=9;AC=6	GT:DP:AD:RO:QR:AO:QA:GL	0:48:47,.:47:1645:.:.:0,.	0:32:31,.:31:1033:.:.:0,.	0:75:75,.:75:2622:.:.:0,.	1:64:0,64:0:0:64:2202:-198.524,0	1:55:0,55:0:0:55:1914:-172.608,0	1:117:1,116:1:37:116:4040:-360.248,0	1:88:31,57:31:998:57:1952:-85.8805,0	1:81:31,50:31:1092:50:1719:-56.4215,0	1:100:47,53:47:1576:53:1833:-23.1405,0
BDIQ01000006.1	1247137	.	A	C	3277.05	.	DPB=59;EPPR=13.6468;GTI=0;MQMR=255;NS=1;NUMALT=0;ODDS=0;PAIREDR=1;PQR=0;PRO=0;QR=2080;RO=59;RPPR=3.93042;SRF=0;SRP=0;SRR=0;DP=589;AB=0;ABP=0;AF=0;AO=23;CIGAR=1X;DPRA=0;EPP=3.86001;LEN=1;MEANALT=2;MQM=255;PAIRED=1;PAO=0;PQA=0;QA=793;RPL=11;RPP=3.10471;RPR=12;RUN=1;SAF=12;SAP=3.10471;SAR=11;TYPE=snp;technology.illumina=1;AN=9;AC=4	GT:DP:AD:RO:QR:AO:QA:GL	0:59:59,.:59:2080:.:.:0,.	0:32:32,.:32:1124:.:.:0,.	0:70:70,.:70:2440:.:.:0,.	1:59:0,59:0:0:59:2076:-187.192,0	1:48:1,46:1:37:46:1578:-138.683,0	1:104:0,104:0:0:104:3724:-335.518,0	1:82:33,49:33:1110:49:1734:-56.1775,0	0:62:34,28:34:1197:28:961:0,-21.2488	0:73:48,23:48:1624:23:793:0,-74.792
BDIQ01000006.1	1247185	.	C	T	4456.02	.	DPB=65;EPPR=3.31097;GTI=0;MQMR=255;NS=1;NUMALT=0;ODDS=0;PAIREDR=1;PQR=0;PRO=0;QR=2248;RO=65;RPPR=4.64726;SRF=0;SRP=0;SRR=0;DP=723;AB=0;ABP=0;AF=0;AO=25;CIGAR=1X;DPRA=0;EPP=5.18177;LEN=1;MEANALT=1;MQM=255;PAIRED=1;PAO=0;PQA=0;QA=899;RPL=13;RPP=3.09716;RPR=12;RUN=1;SAF=13;SAP=3.09716;SAR=12;TYPE=snp;technology.illumina=1;AN=9;AC=5	GT:DP:AD:RO:QR:AO:QA:GL	0:65:65,.:65:2248:.:.:0,.	0:41:41,.:41:1432:.:.:0,.	0:89:89,.:89:3202:.:.:0,.	1:70:0,70:0:0:70:2516:-226.799,0	1:48:1,47:1:27:47:1695:-150.211,0	1:139:0,138:0:0:138:5004:-450.373,0	1:96:39,57:39:1295:57:2032:-66.3544,0	1:77:38,39:38:1258:39:1329:-6.39972,0	0:98:73,25:73:2479:25:899:0,-142.18
BDIQ01000006.1	1250300	.	C	T	1051.84	.	DPB=13;EPPR=7.18621;GTI=0;MQMR=255;NS=1;NUMALT=0;ODDS=0;PAIREDR=1;PQR=0;PRO=0;QR=459;RO=13;RPPR=3.17734;SRF=0;SRP=0;SRR=0;DP=192;AB=0;ABP=0;AF=0;AO=4;CIGAR=1X;DPRA=0;EPP=5.18177;LEN=1;MEANALT=1;MQM=255;PAIRED=1;PAO=0;PQA=0;QA=138;RPL=2;RPP=3.0103;RPR=2;RUN=1;SAF=3;SAP=5.18177;SAR=1;TYPE=snp;technology.illumina=1;AN=9;AC=3	GT:DP:AD:RO:QR:AO:QA:GL	0:13:13,.:13:459:.:.:0,.	0:11:11,.:11:381:.:.:0,.	0:22:22,.:22:810:.:.:0,.	1:33:0,33:0:0:33:1197:-108.093,0	1:16:0,16:0:0:16:588:-53.2875,0	1:28:0,28:0:0:28:982:-88.7307,0	0:26:16,10:16:532:10:324:0,-18.7285	0:24:14,10:14:510:10:366:0,-12.9583	0:19:15,4:15:499:4:138:0,-32.4777
BDIQ01000006.1	1250315	.	C	T	917081	.	DPB=12;EPPR=5.9056;GTI=0;MQMR=255;NS=1;NUMALT=0;ODDS=0;PAIREDR=1;PQR=0;PRO=0;QR=440;RO=12;RPPR=3.73412;SRF=0;SRP=0;SRR=0;DP=201;AB=0;ABP=0;AF=0;AO=6;CIGAR=1X;DPRA=0;EPP=4.45795;LEN=1;MEANALT=1;MQM=255;PAIRED=1;PAO=0;PQA=0;QA=204;RPL=3;RPP=3.0103;RPR=3;RUN=1;SAF=5;SAP=8.80089;SAR=1;TYPE=snp;technology.illumina=1;AN=9;AC=3	GT:DP:AD:RO:QR:AO:QA:GL	0:12:12,.:12:440:.:.:0,.	0:12:12,.:12:355:.:.:0,.	0:27:27,.:27:931:.:.:0,.	1:31:0,31:0:0:31:1051:-94.929,0	1:21:0,21:0:0:21:761:-68.8524,0	1:25:0,25:0:0:25:771:-69.6984,0	0:23:13,10:13:454:10:329:0,-11.2702	0:28:17,11:17:607:11:395:0,-19.078	0:22:16,6:16:554:6:204:0,-31.5062
BDIQ01000006.1	1264132	.	A	G	5301.69	.	DPB=97;EPPR=3.21178;GTI=0;MQMR=255;NS=1;NUMALT=0;ODDS=0;PAIREDR=1;PQR=0;PRO=0;QR=3521;RO=97;RPPR=24.5235;SRF=17;SRP=3.25157;SRR=19;DP=1055;AB=0;ABP=0;AF=0;AO=68;CIGAR=1X;DPRA=0;EPP=6.20364;LEN=1;MEANALT=2;MQM=255;PAIRED=1;PAO=0;PQA=0;QA=2327;RPL=50;RPP=35.7101;RPR=18;RUN=1;SAF=23;SAP=18.4661;SAR=45;TYPE=snp;technology.illumina=1;AN=9;AC=5	GT:DP:AD:RO:QR:AO:QA:GL	0:97:97,.:97:3521:.:.:0,.	0:39:36,3:36:1245:3:107:0,-102.409	0:139:139,.:139:4988:.:.:0,.	1:125:0,125:0:0:125:4318:-388.965,0	1:173:0,173:0:0:173:6068:-546.471,0	1:127:1,126:1:14:126:4360:-391.346,0	1:114:45,69:45:1556:69:2300:-66.9476,0	1:97:48,49:48:1657:49:1708:-4.59336,0	0:144:75,68:75:2651:68:2327:0,-29.1714
BDIQ01000006.1	1291443	.	T	C	5806.39	.	DPB=264;EPPR=4.19474;GTI=0;MQMR=255;NS=1;NUMALT=0;ODDS=0;PAIREDR=1;PQR=0;PRO=0;QR=9385;RO=264;RPPR=3.0103;SRF=60;SRP=5.9056;SRR=48;DP=1487;AB=0;ABP=0;AF=0;AO=44;CIGAR=1X;DPRA=0;EPP=10.1169;LEN=1;MEANALT=2;MQM=255;PAIRED=1;PAO=0;PQA=0;QA=1520;RPL=14;RPP=15.6443;RPR=30;RUN=1;SAF=26;SAP=6.16881;SAR=18;TYPE=snp;technology.illumina=1;AN=9;AC=4	GT:DP:AD:RO:QR:AO:QA:GL	0:264:264,.:264:9385:.:.:0,.	0:122:108,13:108:3703:13:477:0,-290.318	0:299:299,.:299:10700:.:.:0,.	1:96:0,96:0:0:96:3341:-301.038,0	1:190:1,189:1:33:189:6545:-586.096,0	1:129:0,129:0:0:129:4394:-395.801,0	1:176:65,111:65:2271:111:3813:-138.774,0	0:114:81,33:81:2833:33:1125:0,-153.729	0:97:52,44:52:1733:44:1520:0,-19.1587
BDIQ01000006.1	1291958	.	G	T	2558.21	.	DPB=121;EPPR=6.04318;GTI=0;MQMR=255;NS=1;NUMALT=0;ODDS=0;PAIREDR=0.991736;PQR=0;PRO=0;QR=4202;RO=121;RPPR=5.18177;SRF=0;SRP=37.7539;SRR=16;DP=911;AB=0;ABP=0;AF=1;AO=61;CIGAR=1X;DPRA=0;EPP=3.0459;LEN=1;MEANALT=3;MQM=255;PAIRED=0.983607;PAO=0;PQA=0;QA=2042;RPL=30;RPP=3.0459;RPR=31;RUN=1;SAF=29;SAP=3.33068;SAR=32;TYPE=snp;technology.illumina=1;AN=9;AC=5	GT:DP:AD:RO:QR:AO:QA:GL	0:121:121,.:121:4202:.:.:0,.	0:18:16,2:16:588:2:70:0,-46.6375	0:150:148,.:148:5088:.:.:0,.	1:66:0,65:0:0:65:2284:-205.768,0	1:67:0,67:0:0:67:2406:-216.899,0	1:81:0,81:0:0:81:2886:-260.096,0	1:182:76,105:76:2675:105:3604:-83.6021,0	0:110:73,37:73:2568:37:1226:0,-120.8	1:116:53,61:53:1848:61:2042:-17.4475,0
BDIQ01000006.1	1330443	.	A	T	2099.87	.	DPB=31;EPPR=23.254;GTI=0;MQMR=255;NS=1;NUMALT=0;ODDS=0;PAIREDR=1;PQR=0;PRO=0;QR=1125;RO=31;RPPR=3.64073;SRF=0;SRP=0;SRR=0;DP=449;AB=0;ABP=0;AF=1;AO=27;CIGAR=1X;DPRA=0;EPP=5.02092;LEN=1;MEANALT=1;MQM=255;PAIRED=1;PAO=0;PQA=0;QA=948;RPL=6;RPP=21.1059;RPR=21;RUN=1;SAF=18;SAP=9.52472;SAR=9;TYPE=snp;technology.illumina=1;AN=9;AC=6	GT:DP:AD:RO:QR:AO:QA:GL	0:31:31,.:31:1125:.:.:0,.	0:11:10,.:10:356:.:.:0,.	0:41:41,.:41:1445:.:.:0,.	1:50:0,49:0:0:49:1681:-151.489,0	1:67:0,67:0:0:67:2409:-217.17,0	1:63:0,63:0:0:63:2250:-202.857,0	1:84:25,59:25:836:59:2050:-109.273,0	1:49:15,34:15:506:34:1107:-54.0783,0	1:53:26,27:26:861:27:948:-7.84996,0
BDIQ01000006.1	1330482	.	T	C	2588.57	.	DPB=28;EPPR=3.32051;GTI=0;MQMR=255;NS=1;NUMALT=0;ODDS=0;PAIREDR=1;PQR=0;PRO=0;QR=1012;RO=28;RPPR=4.25114;SRF=11;SRP=10.1038;SRR=4;DP=500;AB=0;ABP=0;AF=1;AO=30;CIGAR=1X;DPRA=0;EPP=3.29983;LEN=1;MEANALT=1;MQM=255;PAIRED=0.966667;PAO=0;PQA=0;QA=1013;RPL=15;RPP=3.0103;RPR=15;RUN=1;SAF=17;SAP=4.16842;SAR=13;TYPE=snp;technology.illumina=1;AN=9;AC=6	GT:DP:AD:RO:QR:AO:QA:GL	0:28:28,.:28:1012:.:.:0,.	0:17:15,2:15:545:2:66:0,-43.1433	0:47:47,.:47:1707:.:.:0,.	1:50:0,50:0:0:50:1785:-161.007,0	1:77:0,77:0:0:77:2765:-249.209,0	1:82:0,82:0:0:82:2919:-263.066,0	1:85:18,67:18:654:67:2343:-151.996,0	1:55:17,37:17:555:37:1306:-67.6213,0	1:59:29,30:29:986:30:1013:-2.42767,0
BDIQ01000006.1	1330533	.	G	A	3324.24	.	DPB=36;EPPR=3.0103;GTI=0;MQMR=255;NS=1;NUMALT=0;ODDS=0;PAIREDR=1;PQR=0;PRO=0;QR=1212;RO=36;RPPR=3.9754;SRF=16;SRP=7.26639;SRR=9;DP=582;AB=0;ABP=0;AF=1;AO=26;CIGAR=1X;DPRA=0;EPP=3.34437;LEN=1;MEANALT=1;MQM=255;PAIRED=0.961538;PAO=0;PQA=0;QA=893;RPL=9;RPP=8.35546;RPR=17;RUN=1;SAF=13;SAP=3.0103;SAR=13;TYPE=snp;technology.illumina=1;AN=9;AC=6	GT:DP:AD:RO:QR:AO:QA:GL	0:36:36,.:36:1212:.:.:0,.	0:27:25,2:25:848:2:74:0,-69.6292	0:67:67,.:67:2274:.:.:0,.	1:65:0,65:0:0:65:2146:-193.47,0	1:74:0,74:0:0:74:2483:-223.806,0	1:111:0,110:0:0:110:3747:-337.429,0	1:101:21,80:21:703:80:2805:-189.196,0	1:55:13,42:13:465:42:1478:-91.1642,0	1:46:20,26:20:732:26:893:-14.4675,0
BDIQ01000006.1	1330542	.	G	A	3665.9	.	DPB=37;EPPR=3.5385;GTI=0;MQMR=255;NS=1;NUMALT=0;ODDS=0;PAIREDR=1;PQR=0;PRO=0;QR=1289;RO=37;RPPR=4.47751;SRF=17;SRP=4.88226;SRR=12;DP=597;AB=0;ABP=0;AF=1;AO=23;CIGAR=1X;DPRA=0;EPP=3.10471;LEN=1;MEANALT=2;MQM=255;PAIRED=0.956522;PAO=0;PQA=0;QA=781;RPL=8;RPP=7.63648;RPR=15;RUN=1;SAF=11;SAP=3.10471;SAR=12;TYPE=snp;technology.illumina=1;AN=9;AC=6	GT:DP:AD:RO:QR:AO:QA:GL	0:37:37,.:37:1289:.:.:0,.	0:31:29,2:29:1028:2:74:0,-85.8445	0:67:66,.:66:2335:.:.:0,.	1:66:0,66:0:0:66:2250:-202.841,0	1:75:0,75:0:0:75:2664:-240.115,0	1:115:0,115:0:0:115:4119:-371.068,0	1:95:19,76:19:635:76:2632:-179.742,0	1:65:18,47:18:604:47:1610:-90.547,0	1:46:22,23:22:756:23:781:-2.24647,0
BDIQ01000006.1	1330632	.	G	A	3384.37	.	DPB=55;EPPR=7.78754;GTI=0;MQMR=255;NS=1;NUMALT=0;ODDS=0;PAIREDR=1;PQR=0;PRO=0;QR=1912;RO=55;RPPR=14.4204;SRF=17;SRP=3.28173;SRR=15;DP=617;AB=0;ABP=0;AF=1;AO=25;CIGAR=1X;DPRA=0;EPP=3.79203;LEN=1;MEANALT=1;MQM=255;PAIRED=1;PAO=0;PQA=0;QA=892;RPL=20;RPP=22.5536;RPR=5;RUN=1;SAF=10;SAP=5.18177;SAR=15;TYPE=snp;technology.illumina=1;AN=9;AC=6	GT:DP:AD:RO:QR:AO:QA:GL	0:55:55,.:55:1912:.:.:0,.	0:34:32,2:32:1079:2:74:0,-90.4172	0:78:78,.:78:2772:.:.:0,.	1:53:0,53:0:0:53:1906:-171.9,0	1:83:0,83:0:0:83:3018:-271.984,0	1:108:0,108:0:0:108:3796:-341.991,0	1:105:21,84:21:720:84:2957:-201.339,0	1:62:22,40:22:762:40:1409:-58.2359,0	1:39:14,25:14:487:25:892:-36.4589,0
BDIQ01000006.1	1330759	.	T	C	2489.26	.	DPB=34;EPPR=5.30951;GTI=0;MQMR=255;NS=1;NUMALT=0;ODDS=0;PAIREDR=1;PQR=0;PRO=0;QR=1199;RO=34;RPPR=12.2071;SRF=11;SRP=3.10471;SRR=12;DP=466;AB=0;ABP=0;AF=1;AO=16;CIGAR=1X;DPRA=0;EPP=11.6962;LEN=1;MEANALT=1;MQM=255;PAIRED=1;PAO=0;PQA=0;QA=584;RPL=5;RPP=7.89611;RPR=11;RUN=1;SAF=9;SAP=3.55317;SAR=7;TYPE=snp;technology.illumina=1;AN=9;AC=5	GT:DP:AD:RO:QR:AO:QA:GL	0:34:34,.:34:1199:.:.:0,.	0:29:23,6:23:818:6:218:0,-53.9923	0:54:53,.:53:1937:.:.:0,.	1:39:0,39:0:0:39:1377:-124.283,0	1:75:0,75:0:0:75:2590:-233.445,0	1:80:0,80:0:0:80:2827:-254.783,0	1:64:19,45:19:685:45:1476:-71.1575,0	0:66:34,31:34:1157:31:1085:0,-6.47113	1:25:9,16:9:283:16:584:-27.1406,0
BDIQ01000006.1	1331008	.	T	C	1737.38	.	DPB=46;EPPR=3.19912;GTI=0;MQMR=255;NS=1;NUMALT=0;ODDS=0;PAIREDR=1;PQR=0;PRO=0;QR=1639;RO=46;RPPR=3.19912;SRF=9;SRP=3.44459;SRR=11;DP=416;AB=0;ABP=0;AF=1;AO=20;CIGAR=1X;DPRA=0;EPP=9.95901;LEN=1;MEANALT=1;MQM=255;PAIRED=1;PAO=0;PQA=0;QA=717;RPL=12;RPP=4.74748;RPR=8;RUN=1;SAF=10;SAP=3.0103;SAR=10;TYPE=snp;technology.illumina=1;AN=9;AC=6	GT:DP:AD:RO:QR:AO:QA:GL	0:46:46,.:46:1639:.:.:0,.	0:23:20,3:20:714:3:107:0,-54.6303	0:67:67,.:67:2414:.:.:0,.	1:37:0,37:0:0:37:1264:-114.102,0	1:38:0,38:0:0:38:1326:-119.689,0	1:57:0,57:0:0:57:1968:-177.465,0	1:62:20,42:20:697:42:1425:-65.5108,0	1:58:25,33:25:803:33:1165:-32.6118,0	1:28:8,20:8:292:20:717:-38.2435,0
BDIQ01000006.1	1331295	.	T	C	2331	.	DPB=26;EPPR=3.0103;GTI=0;MQMR=255;NS=1;NUMALT=0;ODDS=0;PAIREDR=1;PQR=0;PRO=0;QR=958;RO=26;RPPR=19.3799;SRF=6;SRP=7.35324;SRR=12;DP=386;AB=0;ABP=0;AF=0;AO=15;CIGAR=1X;DPRA=0;EPP=3.15506;LEN=1;MEANALT=1;MQM=255;PAIRED=0.933333;PAO=0;PQA=0;QA=499;RPL=5;RPP=6.62942;RPR=10;RUN=1;SAF=5;SAP=6.62942;SAR=10;TYPE=snp;technology.illumina=1;AN=9;AC=5	GT:DP:AD:RO:QR:AO:QA:GL	0:26:26,.:26:958:.:.:0,.	0:23:18,5:18:617:5:137:0,-43.2688	0:40:40,.:40:1417:.:.:0,.	1:38:0,38:0:0:38:1291:-116.53,0	1:38:0,38:0:0:38:1355:-122.307,0	1:77:0,77:0:0:77:2647:-238.574,0	1:63:24,39:24:860:39:1344:-43.5463,0	1:52:22,30:22:715:30:979:-23.7613,0	0:29:14,15:14:500:15:499:0,-0.114476
BDIQ01000006.1	1337921	.	C	A	679685	.	DPB=41;EPPR=5.60547;GTI=0;MQMR=255;NS=1;NUMALT=0;ODDS=0;PAIREDR=1;PQR=0;PRO=0;QR=1409;RO=41;RPPR=3.48696;SRF=0;SRP=0;SRR=0;DP=231;AB=0;ABP=0;AF=0;AO=8;CIGAR=1X;DPRA=0;EPP=3.0103;LEN=1;MEANALT=2;MQM=255;PAIRED=1;PAO=0;PQA=0;QA=292;RPL=4;RPP=3.0103;RPR=4;RUN=1;SAF=4;SAP=3.0103;SAR=4;TYPE=snp;technology.illumina=1;AN=9;AC=3	GT:DP:AD:RO:QR:AO:QA:GL	0:41:41,.:41:1409:.:.:0,.	0:11:11,.:11:374:.:.:0,.	0:45:45,.:45:1603:.:.:0,.	1:17:0,17:0:0:17:584:-52.9035,0	1:11:0,11:0:0:11:383:-34.8182,0	1:22:0,22:0:0:22:786:-71.0973,0	0:27:19,8:19:592:8:292:0,-26.9466	0:27:17,10:17:592:10:350:0,-21.7782	0:30:21,8:21:696:8:292:0,-36.3427
BDIQ01000006.1	1338186	.	C	G	501334	.	DPB=35;EPPR=3.07234;GTI=0;MQMR=255;NS=1;NUMALT=0;ODDS=0;PAIREDR=1;PQR=0;PRO=0;QR=1150;RO=35;RPPR=10.5174;SRF=0;SRP=0;SRR=0;DP=237;AB=0;ABP=0;AF=0;AO=6;CIGAR=1X;DPRA=0;EPP=4.45795;LEN=1;MEANALT=1;MQM=255;PAIRED=1;PAO=0;PQA=0;QA=218;RPL=3;RPP=3.0103;RPR=3;RUN=1;SAF=3;SAP=3.0103;SAR=3;TYPE=snp;technology.illumina=1;AN=9;AC=3	GT:DP:AD:RO:QR:AO:QA:GL	0:35:35,.:35:1150:.:.:0,.	0:10:10,.:10:278:.:.:0,.	0:39:39,.:39:1325:.:.:0,.	1:13:0,13:0:0:13:436:-39.5754,0	1:12:0,12:0:0:12:434:-39.4217,0	1:16:0,16:0:0:16:580:-52.5625,0	0:48:32,15:32:1141:15:533:0,-54.7281	0:23:20,3:20:639:3:107:0,-47.8428	0:41:35,6:35:1246:6:218:0,-92.5127
BDIQ01000006.1	1546636	.	G	A	3077.61	.	DPB=53;EPPR=6.32897;GTI=0;MQMR=255;NS=1;NUMALT=0;ODDS=0;PAIREDR=1;PQR=0;PRO=0;QR=1790;RO=53;RPPR=32.8783;SRF=17;SRP=3.5385;SRR=20;DP=611;AB=0;ABP=0;AF=0;AO=29;CIGAR=1X;DPRA=0;EPP=3.68421;LEN=1;MEANALT=2;MQM=255;PAIRED=0.965517;PAO=0;PQA=0;QA=983;RPL=7;RPP=19.8579;RPR=22;RUN=1;SAF=19;SAP=9.07545;SAR=10;TYPE=snp;technology.illumina=1;AN=9;AC=4	GT:DP:AD:RO:QR:AO:QA:GL	0:53:53,.:53:1790:.:.:0,.	0:39:37,2:37:1357:2:74:0,-115.467	0:46:45,.:45:1615:.:.:0,.	1:74:0,74:0:0:74:2689:-242.373,0	1:98:0,98:0:0:98:3525:-317.61,0	1:89:0,89:0:0:89:3232:-291.243,0	1:79:21,58:21:709:58:2078:-123.231,0	0:40:27,13:27:865:13:397:0,-42.135	0:93:63,29:63:2205:29:983:0,-109.99
BDIQ01000006.1	1546951	.	C	T	2780.35	.	DPB=46;EPPR=12.2627;GTI=0;MQMR=255;NS=1;NUMALT=0;ODDS=0;PAIREDR=1;PQR=0;PRO=0;QR=1597;RO=46;RPPR=25.858;SRF=21;SRP=15.6647;SRR=8;DP=645;AB=0;ABP=0;AF=0;AO=42;CIGAR=1X;DPRA=0;EPP=3.21711;LEN=1;MEANALT=1;MQM=255;PAIRED=1;PAO=0;PQA=0;QA=1494;RPL=34;RPP=37.9607;RPR=8;RUN=1;SAF=18;SAP=4.87156;SAR=24;TYPE=snp;technology.illumina=1;AN=9;AC=5	GT:DP:AD:RO:QR:AO:QA:GL	0:46:46,.:46:1597:.:.:0,.	0:31:29,2:29:1013:2:64:0,-85.4393	0:54:53,.:53:1911:.:.:0,.	1:89:0,89:0:0:89:3201:-288.45,0	1:83:0,83:0:0:83:3024:-272.524,0	1:80:0,80:0:0:80:2880:-259.56,0	1:99:36,63:36:1231:63:2233:-90.1925,0	1:49:23,26:23:741:26:896:-13.9724,0	0:114:72,42:72:2433:42:1494:0,-84.4922
BDIQ01000006.1	1547287	.	C	T	3669.44	.	DPB=56;EPPR=8.59409;GTI=0;MQMR=255;NS=1;NUMALT=0;ODDS=0;PAIREDR=1;PQR=0;PRO=0;QR=1941;RO=56;RPPR=6.88793;SRF=0;SRP=0;SRR=0;DP=782;AB=0;ABP=0;AF=0;AO=34;CIGAR=1X;DPRA=0;EPP=4.03217;LEN=1;MEANALT=1;MQM=255;PAIRED=1;PAO=0;PQA=0;QA=1154;RPL=17;RPP=3.0103;RPR=17;RUN=1;SAF=20;SAP=5.30951;SAR=14;TYPE=snp;technology.illumina=1;AN=9;AC=4	GT:DP:AD:RO:QR:AO:QA:GL	0:56:56,.:56:1941:.:.:0,.	0:74:71,.:71:2574:.:.:0,.	0:75:75,.:75:2692:.:.:0,.	1:92:0,92:0:0:92:3296:-296.998,0	1:98:2,96:2:74:96:3413:-300.496,0	1:114:0,114:0:0:114:4113:-370.531,0	1:108:43,65:43:1509:65:2268:-68.308,0	0:70:46,24:46:1524:24:874:0,-58.4671	0:95:61,34:61:2160:34:1154:0,-90.5547
BDIQ01000006.1	1547918	.	C	A	2725.44	.	DPB=48;EPPR=16.3625;GTI=0;MQMR=255;NS=1;NUMALT=0;ODDS=0;PAIREDR=1;PQR=0;PRO=0;QR=1572;RO=47;RPPR=19.6891;SRF=14;SRP=4.09604;SRR=18;DP=492;AB=0;ABP=0;AF=0;AO=28;CIGAR=1X;DPRA=0;EPP=5.80219;LEN=1;MEANALT=1;MQM=255;PAIRED=0.964286;PAO=0;PQA=0;QA=963;RPL=6;RPP=22.8638;RPR=22;RUN=1;SAF=13;SAP=3.32051;SAR=15;TYPE=snp;technology.illumina=1;AN=9;AC=5	GT:DP:AD:RO:QR:AO:QA:GL	0:48:47,.:47:1572:.:.:0,.	0:34:32,2:32:1058:2:55:0,-90.3256	0:57:57,.:57:1919:.:.:0,.	1:49:0,49:0:0:49:1566:-141.26,0	1:95:0,94:0:0:94:3088:-278.107,0	1:39:0,39:0:0:39:1297:-117.063,0	1:68:21,47:21:630:47:1595:-86.8894,0	1:32:16,16:16:478:16:528:-4.53125,0	0:70:42,28:42:1294:28:963:0,-29.7542
BDIQ01000006.1	1547977	.	A	G	2794.99	.	DPB=51;EPPR=8.16222;GTI=0;MQMR=255;NS=1;NUMALT=0;ODDS=0;PAIREDR=0.980392;PQR=0;PRO=0;QR=1807;RO=51;RPPR=18.3809;SRF=0;SRP=0;SRR=0;DP=574;AB=0;ABP=0;AF=0;AO=41;CIGAR=1X;DPRA=0;EPP=9.41879;LEN=1;MEANALT=1;MQM=255;PAIRED=0.97561;PAO=0;PQA=0;QA=1445;RPL=22;RPP=3.48696;RPR=19;RUN=1;SAF=22;SAP=3.48696;SAR=19;TYPE=snp;technology.illumina=1;AN=9;AC=4	GT:DP:AD:RO:QR:AO:QA:GL	0:51:51,.:51:1807:.:.:0,.	0:30:30,.:30:1083:.:.:0,.	0:60:60,.:60:2163:.:.:0,.	1:75:0,75:0:0:75:2583:-232.814,0	1:95:0,95:0:0:95:3186:-287.075,0	1:50:0,50:0:0:50:1672:-150.814,0	1:80:24,56:24:774:56:1884:-99.9139,0	0:43:23,20:23:851:20:680:0,-15.42	0:90:49,41:49:1742:41:1445:0,-26.7331
BDIQ01000006.1	1577967	.	T	A	7802.62	.	DPB=406;EPPR=33.1696;GTI=0;MQMR=255;NS=1;NUMALT=0;ODDS=0;PAIREDR=0.995062;PQR=0;PRO=0;QR=14407;RO=405;RPPR=8.84915;SRF=85;SRP=31.3068;SRR=44;DP=1940;AB=0;ABP=0;AF=0;AO=42;CIGAR=1X;DPRA=0;EPP=6.31921;LEN=1;MEANALT=1;MQM=255;PAIRED=0.97619;PAO=0;PQA=0;QA=1459;RPL=11;RPP=23.691;RPR=31;RUN=1;SAF=30;SAP=19.7617;SAR=12;TYPE=snp;technology.illumina=1;AN=9;AC=3	GT:DP:AD:RO:QR:AO:QA:GL	0:406:405,.:405:14407:.:.:0,.	0:146:129,17:129:4605:17:548:0,-365.165	0:276:276,.:276:9998:.:.:0,.	1:146:2,144:2:28:144:5133:-459.666,0	1:252:0,252:0:0:252:8908:-802.073,0	1:169:1,168:1:14:168:5800:-520.945,0	0:236:122,114:122:4304:114:3888:0,-37.4517	0:153:96,57:96:3325:57:1984:0,-120.688	0:156:114,42:114:4000:42:1459:0,-228.693
BDIQ01000006.1	1578349	.	G	A	9122.38	.	DPB=514;EPPR=7.07811;GTI=0;MQMR=255;NS=1;NUMALT=0;ODDS=0;PAIREDR=1;PQR=0;PRO=0;QR=17671;RO=513;RPPR=7.61992;SRF=72;SRP=6.48466;SRR=88;DP=2457;AB=0;ABP=0;AF=0;AO=48;CIGAR=1X;DPRA=0;EPP=3.19126;LEN=1;MEANALT=2;MQM=255;PAIRED=1;PAO=0;PQA=0;QA=1661;RPL=21;RPP=4.6389;RPR=27;RUN=1;SAF=18;SAP=9.52472;SAR=30;TYPE=snp;technology.illumina=1;AN=9;AC=3	GT:DP:AD:RO:QR:AO:QA:GL	0:514:513,.:513:17671:.:.:0,.	0:182:160,21:160:5602:21:755:0,-436.228	0:359:358,.:358:12485:.:.:0,.	1:188:0,187:0:0:187:6677:-601.146,0	1:285:0,284:0:0:284:10193:-917.588,0	1:231:0,231:0:0:231:8250:-742.857,0	0:295:157,138:157:5424:138:4761:0,-59.6705	0:197:128,69:128:4134:69:2263:0,-168.385	0:206:157,48:157:5181:48:1661:0,-316.785
BDIQ01000006.1	1578603	.	A	G	21111.7	.	DPB=843;EPPR=57.9831;GTI=0;MQMR=255;NS=1;NUMALT=0;ODDS=0;PAIREDR=0.998812;PQR=0;PRO=0;QR=30261;RO=842;RPPR=23.8998;SRF=134;SRP=6.63441;SRR=156;DP=4452;AB=0;ABP=0;AF=0;AO=82;CIGAR=1X;DPRA=0;EPP=3.96363;LEN=1;MEANALT=1;MQM=255;PAIRED=0.97561;PAO=0;PQA=0;QA=2884;RPL=35;RPP=6.82362;RPR=47;RUN=1;SAF=37;SAP=4.70511;SAR=45;TYPE=snp;technology.illumina=1;AN=9;AC=4	GT:DP:AD:RO:QR:AO:QA:GL	0:843:842,.:842:30261:.:.:0,.	0:329:290,38:290:10184:38:1373:0,-792.984	0:652:652,.:652:23369:.:.:0,.	1:276:0,276:0:0:276:9882:-889.738,0	1:664:0,663:0:0:663:23543:-2118.95,0	1:453:1,452:1:14:452:16236:-1460.2,0	1:556:276,280:276:9756:280:9839:-7.46791,0	0:331:179,152:179:6300:152:5142:0,-104.234	0:348:266,82:266:9448:82:2884:0,-590.763
BDIQ01000006.1	1585757	.	C	T	1731.85	.	DPB=26;EPPR=6.01695;GTI=0;MQMR=255;NS=1;NUMALT=0;ODDS=0;PAIREDR=1;PQR=0;PRO=0;QR=925;RO=26;RPPR=3.0103;SRF=11;SRP=7.89611;SRR=5;DP=377;AB=0;ABP=0;AF=0;AO=13;CIGAR=1X;DPRA=0;EPP=3.17734;LEN=1;MEANALT=1;MQM=255;PAIRED=1;PAO=0;PQA=0;QA=421;RPL=6;RPP=3.17734;RPR=7;RUN=1;SAF=6;SAP=3.17734;SAR=7;TYPE=snp;technology.illumina=1;AN=9;AC=3	GT:DP:AD:RO:QR:AO:QA:GL	0:26:26,.:26:925:.:.:0,.	0:20:16,4:16:565:4:148:0,-37.5131	0:42:42,.:42:1499:.:.:0,.	1:48:0,47:0:0:47:1646:-148.346,0	1:27:0,27:0:0:27:962:-86.9363,0	1:58:0,58:0:0:58:1964:-177.099,0	0:47:23,23:23:821:23:802:0,-1.71792	0:37:21,16:21:707:16:540:0,-15.0292	0:72:59,13:59:2006:13:421:0,-142.666
BDIQ01000006.1	1585815	.	G	A	1656.5	.	DPB=28;EPPR=14.1779;GTI=0;MQMR=255;NS=1;NUMALT=0;ODDS=0;PAIREDR=1;PQR=0;PRO=0;QR=995;RO=28;RPPR=4.25114;SRF=9;SRP=3.0103;SRR=9;DP=384;AB=0;ABP=0;AF=0;AO=11;CIGAR=1X;DPRA=0;EPP=3.20771;LEN=1;MEANALT=1;MQM=255;PAIRED=1;PAO=0;PQA=0;QA=360;RPL=5;RPP=3.20771;RPR=6;RUN=1;SAF=5;SAP=3.20771;SAR=6;TYPE=snp;technology.illumina=1;AN=9;AC=4	GT:DP:AD:RO:QR:AO:QA:GL	0:28:28,.:28:995:.:.:0,.	0:22:18,4:18:644:4:148:0,-44.6278	0:58:58,.:58:2041:.:.:0,.	1:39:0,39:0:0:39:1405:-126.81,0	1:26:0,26:0:0:26:932:-84.2385,0	1:55:0,55:0:0:55:1879:-169.452,0	1:43:18,25:18:596:25:901:-27.4793,0	0:43:24,19:24:856:19:642:0,-19.2788	0:70:59,11:59:1989:11:360:0,-146.62
BDIQ01000006.1	1585901	.	T	A	2261.67	.	DPB=28;EPPR=4.25114;GTI=0;MQMR=255;NS=1;NUMALT=0;ODDS=0;PAIREDR=1;PQR=0;PRO=0;QR=997;RO=28;RPPR=3.32051;SRF=7;SRP=3.0103;SRR=7;DP=397;AB=0;ABP=0;AF=0;AO=16;CIGAR=1X;DPRA=0;EPP=11.6962;LEN=1;MEANALT=1;MQM=255;PAIRED=1;PAO=0;PQA=0;QA=547;RPL=10;RPP=5.18177;RPR=6;RUN=1;SAF=8;SAP=3.0103;SAR=8;TYPE=snp;technology.illumina=1;AN=9;AC=4	GT:DP:AD:RO:QR:AO:QA:GL	0:28:28,.:28:997:.:.:0,.	0:16:14,2:14:506:2:74:0,-38.8714	0:51:51,.:51:1836:.:.:0,.	1:40:0,40:0:0:40:1427:-128.787,0	1:38:0,38:0:0:38:1390:-125.466,0	1:71:0,71:0:0:71:2559:-230.67,0	1:47:20,27:20:713:27:981:-24.1268,0	0:40:23,17:23:847:17:598:0,-22.4265	0:66:50,16:50:1733:16:547:0,-106.745
BDIQ01000006.1	1585988	.	C	A	1954.39	.	DPB=21;EPPR=11.386;GTI=0;MQMR=255;NS=1;NUMALT=0;ODDS=0;PAIREDR=1;PQR=0;PRO=0;QR=731;RO=21;RPPR=11.386;SRF=0;SRP=0;SRR=0;DP=333;AB=0;ABP=0;AF=0;AO=8;CIGAR=1X;DPRA=0;EPP=4.09604;LEN=1;MEANALT=1;MQM=255;PAIRED=0.875;PAO=0;PQA=0;QA=269;RPL=3;RPP=4.09604;RPR=5;RUN=1;SAF=2;SAP=7.35324;SAR=6;TYPE=snp;technology.illumina=1;AN=9;AC=4	GT:DP:AD:RO:QR:AO:QA:GL	0:21:21,.:21:731:.:.:0,.	0:16:16,.:16:543:.:.:0,.	0:48:48,.:48:1728:.:.:0,.	1:33:0,33:0:0:33:1144:-103.307,0	1:36:0,36:0:0:36:1299:-117.271,0	1:64:0,64:0:0:64:2236:-201.589,0	1:45:19,26:19:616:26:915:-26.9377,0	0:19:11,8:11:385:8:284:0,-9.085	0:51:43,8:43:1530:8:269:0,-113.51
BDIQ01000006.1	1586430	.	G	A	1122.61	.	DPB=26;EPPR=17.6895;GTI=0;MQMR=255;NS=1;NUMALT=0;ODDS=0;PAIREDR=1;PQR=0;PRO=0;QR=849;RO=25;RPPR=17.6895;SRF=0;SRP=0;SRR=0;DP=303;AB=0;ABP=0;AF=0;AO=7;CIGAR=1X;DPRA=0;EPP=3.32051;LEN=1;MEANALT=1;MQM=255;PAIRED=1;PAO=0;PQA=0;QA=255;RPL=2;RPP=5.80219;RPR=5;RUN=1;SAF=2;SAP=5.80219;SAR=5;TYPE=snp;technology.illumina=1;AN=9;AC=3	GT:DP:AD:RO:QR:AO:QA:GL	0:26:25,.:25:849:.:.:0,.	0:18:18,.:18:615:.:.:0,.	0:60:60,.:60:2063:.:.:0,.	1:22:0,22:0:0:22:790:-71.4591,0	1:24:0,24:0:0:24:817:-73.8704,0	1:38:0,38:0:0:38:1315:-118.696,0	0:45:26,19:26:913:19:632:0,-25.3085	0:42:24,17:24:836:17:617:0,-19.6994	0:28:21,7:21:669:7:255:0,-37.2143
BDIQ01000006.1	1586591	.	A	G,C	1824.04	.	DPB=33;EPPR=7.35324;GTI=0;MQMR=255;NS=1;NUMALT=0;ODDS=0;PAIREDR=1;PQR=0;PRO=0;QR=1130;RO=32;RPPR=24.9965;SRF=0;SRP=0;SRR=0;DP=366;AB=0,0;ABP=0,0;AF=0,0;AO=9,3;CIGAR=1X,1X;DPRA=0,0;EPP=5.18177,9.52472;LEN=1,1;MEANALT=3,3;MQM=255,255;PAIRED=1,1;PAO=0,0;PQA=0,0;QA=273,82;RPL=6,0;RPP=5.18177,9.52472;RPR=3,3;RUN=1,1;SAF=7,3;SAP=9.04217,9.52472;SAR=2,0;TYPE=snp,snp;technology.illumina=1,1;AN=9;AC=4,0	GT:DP:AD:RO:QR:AO:QA:GL	0:33:32,.,.:32:1130:.:.:0,.,.	0:24:24,.,.:24:868:.:.:0,.,.	0:67:67,.,.:67:2366:.:.:0,.,.	1:23:0,23,.:0:0:23,.:799,.:-72.2574,0,.	1:21:0,21,.:0:0:21,.:678,.:-61.3429,0,.	1:64:0,64,.:0:0:64,.:2139,.:-192.844,0,.	0:53:32,21,.:32:1073:21,.:662,.:0,-37.0101,.	1:36:16,20,.:16:558:20,.:728,.:-15.3152,0,.	0:45:32,9,3:32:1125:9,3:273,82:0,-76.7343,-93.9213
BDIQ01000006.1	1589462	.	G	A	4995.49	.	DPB=79;EPPR=3.03779;GTI=0;MQMR=255;NS=1;NUMALT=0;ODDS=0;PAIREDR=1;PQR=0;PRO=0;QR=2804;RO=79;RPPR=17.5509;SRF=36;SRP=3.0103;SRR=36;DP=1030;AB=0;ABP=0;AF=0;AO=40;CIGAR=1X;DPRA=0;EPP=3.87889;LEN=1;MEANALT=1;MQM=255;PAIRED=1;PAO=0;PQA=0;QA=1400;RPL=16;RPP=6.48466;RPR=24;RUN=1;SAF=22;SAP=3.87889;SAR=18;TYPE=snp;technology.illumina=1;AN=9;AC=5	GT:DP:AD:RO:QR:AO:QA:GL	0:79:79,.:79:2804:.:.:0,.	0:76:72,4:72:2553:4:148:0,-216.435	0:106:106,.:106:3776:.:.:0,.	1:157:0,157:0:0:157:5593:-503.726,0	1:96:1,95:1:14:95:3447:-309.193,0	1:126:0,126:0:0:126:4512:-406.438,0	1:125:49,76:49:1740:76:2604:-77.7475,0	1:114:46,68:46:1563:68:2377:-73.2698,0	0:151:111,40:111:3786:40:1400:0,-214.731
BDIQ01000006.1	1589525	.	C	T	4852.71	.	DPB=77;EPPR=4.39215;GTI=0;MQMR=255;NS=1;NUMALT=0;ODDS=0;PAIREDR=1;PQR=0;PRO=0;QR=2745;RO=77;RPPR=6.42261;SRF=0;SRP=0;SRR=0;DP=1172;AB=0;ABP=0;AF=0;AO=56;CIGAR=1X;DPRA=0;EPP=3.63072;LEN=1;MEANALT=1;MQM=255;PAIRED=0.982143;PAO=0;PQA=0;QA=1978;RPL=33;RPP=6.88793;RPR=23;RUN=1;SAF=31;SAP=4.40625;SAR=25;TYPE=snp;technology.illumina=1;AN=9;AC=5	GT:DP:AD:RO:QR:AO:QA:GL	0:77:77,.:77:2745:.:.:0,.	0:83:80,.:80:2823:.:.:0,.	0:129:129,.:129:4574:.:.:0,.	1:151:0,151:0:0:151:5375:-484.106,0	1:108:0,108:0:0:108:3855:-347.307,0	1:152:0,152:0:0:152:5431:-489.147,0	1:154:54,100:54:1904:100:3480:-141.835,0	1:135:61,74:61:2126:74:2519:-35.3619,0	0:183:127,56:127:4431:56:1978:0,-220.766
BDIQ01000006.1	1589555	.	A	G	4886.65	.	DPB=70;EPPR=6.1124;GTI=0;MQMR=255;NS=1;NUMALT=0;ODDS=0;PAIREDR=1;PQR=0;PRO=0;QR=2532;RO=70;RPPR=10.9517;SRF=36;SRP=3.29354;SRR=33;DP=1084;AB=0;ABP=0;AF=0;AO=46;CIGAR=1X;DPRA=0;EPP=3.19912;LEN=1;MEANALT=1;MQM=255;PAIRED=0.956522;PAO=0;PQA=0;QA=1547;RPL=27;RPP=6.03148;RPR=19;RUN=1;SAF=25;SAP=3.76559;SAR=21;TYPE=snp;technology.illumina=1;AN=9;AC=5	GT:DP:AD:RO:QR:AO:QA:GL	0:70:70,.:70:2532:.:.:0,.	0:73:69,4:69:2504:4:140:0,-212.773	0:106:106,.:106:3786:.:.:0,.	1:134:0,134:0:0:134:4693:-422.72,0	1:97:0,97:0:0:97:3431:-309.144,0	1:154:0,154:0:0:154:5493:-494.727,0	1:152:51,101:51:1803:101:3385:-142.362,0	1:139:65,74:65:2268:74:2465:-17.7142,0	0:159:113,46:113:3987:46:1547:0,-219.617
BDIQ01000006.1	1593500	.	A	G	1778.86	.	DPB=30;EPPR=4.16842;GTI=0;MQMR=255;NS=1;NUMALT=0;ODDS=0;PAIREDR=1;PQR=0;PRO=0;QR=1025;RO=30;RPPR=5.61607;SRF=0;SRP=0;SRR=0;DP=341;AB=0;ABP=0;AF=0;AO=14;CIGAR=1X;DPRA=0;EPP=3.0103;LEN=1;MEANALT=1;MQM=255;PAIRED=1;PAO=0;PQA=0;QA=483;RPL=3;RPP=12.937;RPR=11;RUN=1;SAF=8;SAP=3.63072;SAR=6;TYPE=snp;technology.illumina=1;AN=9;AC=4	GT:DP:AD:RO:QR:AO:QA:GL	0:30:30,.:30:1025:.:.:0,.	0:14:13,.:13:431:.:.:0,.	0:34:34,.:34:1216:.:.:0,.	1:31:0,31:0:0:31:1051:-94.929,0	1:34:0,34:0:0:34:1208:-109.075,0	1:57:0,56:0:0:56:2011:-181.205,0	1:62:19,43:19:631:43:1564:-84.0016,0	0:28:16,12:16:561:12:382:0,-16.1423	0:51:37,14:37:1269:14:483:0,-70.738
BDIQ01000006.1	1593512	.	T	C	2038.33	.	DPB=32;EPPR=9.79615;GTI=0;MQMR=255;NS=1;NUMALT=0;ODDS=0;PAIREDR=1;PQR=0;PRO=0;QR=1157;RO=32;RPPR=5.45321;SRF=8;SRP=4.51363;SRR=5;DP=384;AB=0;ABP=0;AF=0;AO=12;CIGAR=1X;DPRA=0;EPP=5.9056;LEN=1;MEANALT=1;MQM=255;PAIRED=1;PAO=0;PQA=0;QA=424;RPL=3;RPP=9.52472;RPR=9;RUN=1;SAF=7;SAP=3.73412;SAR=5;TYPE=snp;technology.illumina=1;AN=9;AC=4	GT:DP:AD:RO:QR:AO:QA:GL	0:32:32,.:32:1157:.:.:0,.	0:15:13,2:13:458:2:74:0,-34.5423	0:42:42,.:42:1491:.:.:0,.	1:35:0,35:0:0:35:1136:-102.565,0	1:37:0,37:0:0:37:1314:-118.615,0	1:67:0,67:0:0:67:2296:-206.983,0	1:65:22,43:22:792:43:1506:-64.2502,0	0:34:21,12:21:757:12:444:0,-28.1681	0:57:45,12:45:1647:12:424:0,-110.083
BDIQ01000006.1	1628713	.	G	A	1481.18	.	DPB=25;EPPR=3.79203;GTI=0;MQMR=255;NS=1;NUMALT=0;ODDS=0;PAIREDR=1;PQR=0;PRO=0;QR=907;RO=25;RPPR=17.6895;SRF=0;SRP=0;SRR=0;DP=328;AB=0;ABP=0;AF=0;AO=13;CIGAR=1X;DPRA=0;EPP=3.17734;LEN=1;MEANALT=1;MQM=255;PAIRED=1;PAO=0;PQA=0;QA=457;RPL=7;RPP=3.17734;RPR=6;RUN=1;SAF=6;SAP=3.17734;SAR=7;TYPE=snp;technology.illumina=1;AN=9;AC=3	GT:DP:AD:RO:QR:AO:QA:GL	0:25:25,.:25:907:.:.:0,.	0:16:16,.:16:561:.:.:0,.	0:33:33,.:33:1174:.:.:0,.	1:40:0,40:0:0:40:1452:-131.043,0	1:39:0,39:0:0:39:1350:-121.846,0	1:48:0,48:0:0:48:1690:-152.452,0	0:39:27,12:27:890:12:417:0,-42.5521	0:36:19,17:19:695:17:615:0,-7.20402	0:52:39,13:39:1386:13:457:0,-83.6138
BDIQ01000006.1	1628797	.	C	T	2168.12	.	DPB=28;EPPR=3.0103;GTI=0;MQMR=255;NS=1;NUMALT=0;ODDS=0;PAIREDR=1;PQR=0;PRO=0;QR=919;RO=28;RPPR=7.97367;SRF=11;SRP=3.37221;SRR=13;DP=421;AB=0;ABP=0;AF=0;AO=18;CIGAR=1X;DPRA=0;EPP=3.49285;LEN=1;MEANALT=2;MQM=255;PAIRED=1;PAO=0;PQA=0;QA=578;RPL=6;RPP=7.35324;RPR=12;RUN=1;SAF=12;SAP=7.35324;SAR=6;TYPE=snp;technology.illumina=1;AN=9;AC=5	GT:DP:AD:RO:QR:AO:QA:GL	0:28:28,.:28:919:.:.:0,.	0:28:24,4:24:841:4:138:0,-63.2754	0:35:35,.:35:1200:.:.:0,.	1:57:0,57:0:0:57:2008:-181.072,0	1:66:0,66:0:0:66:2365:-213.208,0	1:70:0,70:0:0:70:2453:-221.12,0	1:46:20,26:20:699:26:876:-15.9174,0	1:23:11,12:11:376:12:436:-5.42152,0	0:68:49,18:49:1714:18:578:0,-102.274
BDIQ01000006.1	1629335	.	T	G	1957.09	.	DPB=31;EPPR=4.76149;GTI=0;MQMR=255;NS=1;NUMALT=0;ODDS=0;PAIREDR=1;PQR=0;PRO=0;QR=1143;RO=31;RPPR=54.0749;SRF=6;SRP=4.31318;SRR=9;DP=419;AB=0;ABP=0;AF=0;AO=19;CIGAR=1X;DPRA=0;EPP=3.12459;LEN=1;MEANALT=1;MQM=255;PAIRED=1;PAO=0;PQA=0;QA=669;RPL=17;RPP=28.7251;RPR=2;RUN=1;SAF=9;SAP=3.12459;SAR=10;TYPE=snp;technology.illumina=1;AN=9;AC=3	GT:DP:AD:RO:QR:AO:QA:GL	0:31:31,.:31:1143:.:.:0,.	0:17:15,2:15:551:2:74:0,-42.9273	0:50:50,.:50:1776:.:.:0,.	1:42:0,42:0:0:42:1444:-130.304,0	1:61:1,60:1:27:60:2096:-186.289,0	1:63:0,63:0:0:63:2227:-200.783,0	0:39:20,19:20:703:19:662:0,-3.69308	0:40:28,12:28:1005:12:409:0,-53.6581	0:76:57,19:57:2005:19:669:0,-120.24
BDIQ01000006.1	1775082	.	A	G	1184.57	.	DPB=71;EPPR=109.474;GTI=0;MQMR=255;NS=1;NUMALT=0;ODDS=0;PAIREDR=1;PQR=0;PRO=0;QR=2476;RO=71;RPPR=157.185;SRF=0;SRP=0;SRR=0;DP=597;AB=0;ABP=0;AF=0;AO=28;CIGAR=1X;DPRA=0;EPP=34.0313;LEN=1;MEANALT=1;MQM=255;PAIRED=0.964286;PAO=0;PQA=0;QA=914;RPL=0;RPP=63.8115;RPR=28;RUN=1;SAF=24;SAP=34.0313;SAR=4;TYPE=snp;technology.illumina=1;AN=9;AC=4	GT:DP:AD:RO:QR:AO:QA:GL	0:71:71,.:71:2476:.:.:0,.	0:57:54,.:54:1939:.:.:0,.	0:113:112,.:112:3890:.:.:0,.	1:27:0,27:0:0:27:921:-83.2311,0	1:38:0,38:0:0:38:1318:-118.967,0	1:52:0,52:0:0:52:1796:-161.985,0	1:93:36,57:36:1240:57:1933:-62.3647,0	0:79:50,28:50:1622:28:966:0,-59.0229	0:67:39,28:39:1294:28:914:0,-34.2054
BDIQ01000006.1	1775139	.	T	G	8153.35	.	DPB=311;EPPR=13.6303;GTI=0;MQMR=255;NS=1;NUMALT=0;ODDS=0;PAIREDR=1;PQR=0;PRO=0;QR=11127;RO=311;RPPR=55.8588;SRF=1;SRP=5.18177;SRR=0;DP=2287;AB=0;ABP=0;AF=0;AO=91;CIGAR=1X;DPRA=0;EPP=11.6246;LEN=1;MEANALT=1;MQM=255;PAIRED=0.989011;PAO=0;PQA=0;QA=2963;RPL=33;RPP=17.9243;RPR=58;RUN=1;SAF=63;SAP=32.2417;SAR=28;TYPE=snp;technology.illumina=1;AN=9;AC=4	GT:DP:AD:RO:QR:AO:QA:GL	0:311:311,.:311:11127:.:.:0,.	0:212:204,.:204:7357:.:.:0,.	0:459:458,.:458:16434:.:.:0,.	1:125:1,124:1:14:124:4338:-389.37,0	1:161:1,160:1:14:160:5624:-505.111,0	1:265:0,265:0:0:265:9264:-834.11,0	1:280:104,176:104:3663:176:5920:-203.114,0	0:268:174,94:174:5935:94:3040:0,-260.568	0:206:115,91:115:4023:91:2963:0,-95.4242
BDIQ01000006.1	1775164	.	T	C	9555.27	.	DPB=430;EPPR=32.315;GTI=0;MQMR=255;NS=1;NUMALT=0;ODDS=0;PAIREDR=1;PQR=0;PRO=0;QR=15385;RO=428;RPPR=73.6542;SRF=0;SRP=0;SRR=0;DP=2867;AB=0;ABP=0;AF=0;AO=107;CIGAR=1X;DPRA=0;EPP=15.6941;LEN=1;MEANALT=1;MQM=255;PAIRED=1;PAO=0;PQA=0;QA=3749;RPL=45;RPP=8.8753;RPR=62;RUN=1;SAF=64;SAP=11.96;SAR=43;TYPE=snp;technology.illumina=1;AN=9;AC=4	GT:DP:AD:RO:QR:AO:QA:GL	0:430:428,.:428:15385:.:.:0,.	0:267:254,.:254:9009:.:.:0,.	0:577:576,.:576:20710:.:.:0,.	1:165:0,165:0:0:165:5778:-520.37,0	1:205:1,203:1:14:203:7131:-640.626,0	1:310:0,310:0:0:310:10830:-975.049,0	1:330:121,208:121:4188:208:7104:-262.436,0	0:336:222,114:222:7855:114:3870:0,-358.664	0:247:140,107:140:4864:107:3749:0,-100.347
BDIQ01000006.1	1775449	.	A	C	6746.67	.	DPB=309;EPPR=13.7686;GTI=0;MQMR=255;NS=1;NUMALT=0;ODDS=0;PAIREDR=1;PQR=0;PRO=0;QR=10946;RO=307;RPPR=10.713;SRF=0;SRP=0;SRR=0;DP=1999;AB=0;ABP=0;AF=0;AO=73;CIGAR=1X;DPRA=0;EPP=5.41974;LEN=1;MEANALT=1;MQM=255;PAIRED=1;PAO=0;PQA=0;QA=2574;RPL=34;RPP=3.75395;RPR=39;RUN=1;SAF=34;SAP=3.75395;SAR=39;TYPE=snp;technology.illumina=1;AN=9;AC=4	GT:DP:AD:RO:QR:AO:QA:GL	0:309:307,.:307:10946:.:.:0,.	0:152:148,.:148:5127:.:.:0,.	0:367:367,.:367:12759:.:.:0,.	1:126:0,125:0:0:125:4347:-391.238,0	1:145:0,145:0:0:145:4954:-446.202,0	1:216:0,216:0:0:216:7562:-680.93,0	1:256:100,156:100:3396:156:5493:-188.743,0	0:252:163,89:163:5552:89:2888:0,-239.776	0:176:103,73:103:3468:73:2574:0,-80.4441
BDIQ01000006.1	1775479	.	A	T	6277.69	.	DPB=229;EPPR=4.62695;GTI=0;MQMR=255;NS=1;NUMALT=0;ODDS=0;PAIREDR=1;PQR=0;PRO=0;QR=7966;RO=227;RPPR=5.16264;SRF=0;SRP=0;SRR=0;DP=1748;AB=0;ABP=0;AF=0;AO=70;CIGAR=1X;DPRA=0;EPP=18.0245;LEN=1;MEANALT=1;MQM=255;PAIRED=1;PAO=0;PQA=0;QA=2443;RPL=39;RPP=4.99565;RPR=31;RUN=1;SAF=37;SAP=3.50664;SAR=33;TYPE=snp;technology.illumina=1;AN=9;AC=4	GT:DP:AD:RO:QR:AO:QA:GL	0:229:227,.:227:7966:.:.:0,.	0:133:131,.:131:4590:.:.:0,.	0:332:332,.:332:11594:.:.:0,.	1:117:0,117:0:0:117:4101:-369.441,0	1:126:0,126:0:0:126:4520:-407.159,0	1:198:1,197:1:14:197:7042:-632.737,0	1:217:85,132:85:2847:132:4611:-158.774,0	0:229:141,87:141:5070:87:2881:0,-197.039	0:167:97,70:97:3318:70:2443:0,-78.7431
BDIQ01000006.1	1775888	.	C	T	5495.02	.	DPB=279;EPPR=7.50947;GTI=0;MQMR=255;NS=1;NUMALT=0;ODDS=0;PAIREDR=0.996403;PQR=0;PRO=0;QR=9748;RO=278;RPPR=33.036;SRF=62;SRP=3.91972;SRR=55;DP=2035;AB=0;ABP=0;AF=0;AO=80;CIGAR=1X;DPRA=0;EPP=5.72464;LEN=1;MEANALT=2;MQM=255;PAIRED=1;PAO=0;PQA=0;QA=2835;RPL=51;RPP=16.1477;RPR=29;RUN=1;SAF=38;SAP=3.44459;SAR=42;TYPE=snp;technology.illumina=1;AN=9;AC=4	GT:DP:AD:RO:QR:AO:QA:GL	0:279:278,.:278:9748:.:.:0,.	0:125:117,8:117:4094:8:288:0,-342.53	0:415:413,.:413:14391:.:.:0,.	1:161:0,161:0:0:161:5769:-519.568,0	1:175:0,175:0:0:175:6140:-552.951,0	1:178:2,176:2:74:176:6239:-554.834,0	1:280:124,155:124:4159:155:5350:-107.2,0	0:238:151,87:151:5118:87:3056:0,-185.568	0:184:103,80:103:3509:80:2835:0,-60.647
BDIQ01000006.1	1775932	.	C	T	5782.2	.	DPB=290;EPPR=3.13011;GTI=0;MQMR=255;NS=1;NUMALT=0;ODDS=0;PAIREDR=1;PQR=0;PRO=0;QR=10352;RO=290;RPPR=4.08855;SRF=0;SRP=0;SRR=0;DP=2105;AB=0;ABP=0;AF=0;AO=76;CIGAR=1X;DPRA=0;EPP=3.46745;LEN=1;MEANALT=2;MQM=255;PAIRED=1;PAO=0;PQA=0;QA=2665;RPL=41;RPP=4.03889;RPR=35;RUN=1;SAF=41;SAP=4.03889;SAR=35;TYPE=snp;technology.illumina=1;AN=9;AC=4	GT:DP:AD:RO:QR:AO:QA:GL	0:290:290,.:290:10352:.:.:0,.	0:131:125,.:125:4296:.:.:0,.	0:466:464,.:464:16395:.:.:0,.	1:155:0,155:0:0:155:5474:-493.013,0	1:162:0,162:0:0:162:5789:-521.367,0	1:182:0,181:0:0:181:6470:-582.307,0	1:297:123,174:123:4235:174:6176:-174.701,0	0:252:151,101:151:5273:101:3417:0,-167.051	0:170:93,76:93:3148:76:2665:0,-43.4584
BDIQ01000006.1	1775966	.	C	T	6583.45	.	DPB=320;EPPR=6.91895;GTI=0;MQMR=255;NS=1;NUMALT=0;ODDS=0;PAIREDR=0.996875;PQR=0;PRO=0;QR=10985;RO=320;RPPR=5.72464;SRF=78;SRP=3.13803;SRR=75;DP=2339;AB=0;ABP=0;AF=0;AO=77;CIGAR=1X;DPRA=0;EPP=4.39215;LEN=1;MEANALT=1;MQM=255;PAIRED=1;PAO=0;PQA=0;QA=2593;RPL=44;RPP=6.42261;RPR=33;RUN=1;SAF=39;SAP=3.0385;SAR=38;TYPE=snp;technology.illumina=1;AN=9;AC=4	GT:DP:AD:RO:QR:AO:QA:GL	0:320:320,.:320:10985:.:.:0,.	0:162:153,9:153:5118:9:323:0,-431.526	0:522:522,.:522:18227:.:.:0,.	1:171:1,170:1:37:170:5932:-530.529,0	1:170:0,170:0:0:170:5988:-539.272,0	1:206:0,206:0:0:206:7386:-665.099,0	1:320:130,189:130:4554:189:6588:-183.059,0	0:288:185,103:185:6320:103:3587:0,-245.963	0:180:103,77:103:3418:77:2593:0,-74.2451
BDIQ01000006.1	1776059	.	T	C	5636.96	.	DPB=270;EPPR=11.3073;GTI=0;MQMR=255;NS=1;NUMALT=0;ODDS=0;PAIREDR=1;PQR=0;PRO=0;QR=9509;RO=268;RPPR=11.3073;SRF=2;SRP=7.35324;SRR=0;DP=1956;AB=0;ABP=0;AF=0;AO=82;CIGAR=1X;DPRA=0;EPP=26.8435;LEN=1;MEANALT=2;MQM=255;PAIRED=1;PAO=0;PQA=0;QA=2772;RPL=35;RPP=6.82362;RPR=47;RUN=1;SAF=31;SAP=13.6028;SAR=51;TYPE=snp;technology.illumina=1;AN=9;AC=4	GT:DP:AD:RO:QR:AO:QA:GL	0:270:268,.:268:9509:.:.:0,.	0:124:121,.:121:4230:.:.:0,.	0:421:420,.:420:14936:.:.:0,.	1:154:2,152:2:51:152:5429:-484.122,0	1:135:1,134:1:14:134:4803:-431.228,0	1:184:2,181:2:74:181:6449:-573.789,0	1:240:104,136:104:3642:136:4778:-102.241,0	0:251:162,87:162:5611:87:3004:0,-234.633	0:177:94,82:94:3315:82:2772:0,-48.8848
BDIQ01000006.1	1776077	.	C	T	4134.66	.	DPB=206;EPPR=4.06441;GTI=0;MQMR=255;NS=1;NUMALT=0;ODDS=0;PAIREDR=1;PQR=0;PRO=0;QR=6845;RO=206;RPPR=100.157;SRF=1;SRP=5.18177;SRR=0;DP=1485;AB=0;ABP=0;AF=0;AO=69;CIGAR=1X;DPRA=0;EPP=6.81824;LEN=1;MEANALT=2;MQM=255;PAIRED=1;PAO=0;PQA=0;QA=2433;RPL=43;RPP=12.1053;RPR=26;RUN=1;SAF=26;SAP=12.1053;SAR=43;TYPE=snp;technology.illumina=1;AN=9;AC=4	GT:DP:AD:RO:QR:AO:QA:GL	0:206:206,.:206:6845:.:.:0,.	0:81:78,.:78:2670:.:.:0,.	0:324:324,.:324:10879:.:.:0,.	1:127:1,126:1:27:126:4559:-407.972,0	1:109:1,108:1:33:108:3784:-337.61,0	1:138:0,138:0:0:138:4873:-438.923,0	1:177:69,108:69:2262:108:3741:-133.129,0	0:178:112,66:112:3702:66:2283:0,-127.695	0:145:75,69:75:2448:69:2433:0,-1.32438
BDIQ01000006.1	1776107	.	A	T	2405.47	.	DPB=126;EPPR=48.1943;GTI=0;MQMR=255;NS=1;NUMALT=0;ODDS=0;PAIREDR=1;PQR=0;PRO=0;QR=4308;RO=125;RPPR=224.831;SRF=0;SRP=5.18177;SRR=1;DP=909;AB=0;ABP=0;AF=1;AO=47;CIGAR=1X;DPRA=0;EPP=27.4509;LEN=1;MEANALT=1;MQM=255;PAIRED=1;PAO=0;PQA=0;QA=1700;RPL=46;RPP=96.5684;RPR=1;RUN=1;SAF=11;SAP=31.8863;SAR=36;TYPE=snp;technology.illumina=1;AN=9;AC=5	GT:DP:AD:RO:QR:AO:QA:GL	0:126:125,.:125:4308:.:.:0,.	0:43:41,.:41:1410:.:.:0,.	0:195:194,.:194:6830:.:.:0,.	1:70:1,69:1:14:69:2479:-222.069,0	1:72:0,71:0:0:71:2582:-232.601,0	1:87:0,87:0:0:87:3060:-275.752,0	1:117:47,70:47:1658:70:2486:-74.5224,0	0:106:73,33:73:2544:33:1065:0,-133.136	1:93:46,47:46:1618:47:1700:-7.38996,0
BDIQ01000006.1	1935587	.	T	C	1106.35	.	DPB=24;EPPR=6.26751;GTI=0;MQMR=255;NS=1;NUMALT=0;ODDS=0;PAIREDR=1;PQR=0;PRO=0;QR=872;RO=24;RPPR=6.26751;SRF=0;SRP=0;SRR=0;DP=189;AB=0;ABP=0;AF=0;AO=8;CIGAR=1X;DPRA=0;EPP=4.09604;LEN=1;MEANALT=1;MQM=255;PAIRED=1;PAO=0;PQA=0;QA=259;RPL=4;RPP=3.0103;RPR=4;RUN=1;SAF=3;SAP=4.09604;SAR=5;TYPE=snp;technology.illumina=1;AN=9;AC=5	GT:DP:AD:RO:QR:AO:QA:GL	0:24:24,.:24:872:.:.:0,.	0:11:10,.:10:366:.:.:0,.	0:20:20,.:20:717:.:.:0,.	1:35:0,35:0:0:35:1260:-113.76,0	1:21:0,21:0:0:21:736:-66.5905,0	1:13:0,13:0:0:13:477:-43.2969,0	1:23:9,14:9:315:14:480:-14.8429,0	1:22:11,11:11:395:11:407:-1.09091,0	0:20:12,8:12:380:8:259:0,-10.8829
BDIQ01000006.1	1935629	.	C	T	1102.25	.	DPB=20;EPPR=3.44459;GTI=0;MQMR=255;NS=1;NUMALT=0;ODDS=0;PAIREDR=1;PQR=0;PRO=0;QR=653;RO=20;RPPR=3.44459;SRF=0;SRP=5.18177;SRR=1;DP=191;AB=0;ABP=0;AF=0;AO=8;CIGAR=1X;DPRA=0;EPP=7.35324;LEN=1;MEANALT=1;MQM=255;PAIRED=1;PAO=0;PQA=0;QA=259;RPL=2;RPP=7.35324;RPR=6;RUN=1;SAF=4;SAP=3.0103;SAR=4;TYPE=snp;technology.illumina=1;AN=9;AC=4	GT:DP:AD:RO:QR:AO:QA:GL	0:20:20,.:20:653:.:.:0,.	0:13:12,.:12:426:.:.:0,.	0:21:21,.:21:722:.:.:0,.	1:37:1,36:1:33:36:1283:-112.526,0	1:14:0,14:0:0:14:480:-43.5429,0	1:21:0,21:0:0:21:698:-63.1524,0	1:25:9,16:9:325:16:565:-21.592,0	0:16:11,5:11:380:5:152:0,-20.5615	0:24:16,8:16:528:8:259:0,-24.2162
BDIQ01000006.1	1936556	.	G	A	1477.94	.	DPB=37;EPPR=5.88603;GTI=0;MQMR=255;NS=1;NUMALT=0;ODDS=0;PAIREDR=1;PQR=0;PRO=0;QR=1341;RO=37;RPPR=16.2152;SRF=10;SRP=4.1599;SRR=7;DP=256;AB=0;ABP=0;AF=0;AO=8;CIGAR=1X;DPRA=0;EPP=12.7819;LEN=1;MEANALT=1;MQM=255;PAIRED=1;PAO=0;PQA=0;QA=263;RPL=4;RPP=3.0103;RPR=4;RUN=1;SAF=3;SAP=4.09604;SAR=5;TYPE=snp;technology.illumina=1;AN=9;AC=4	GT:DP:AD:RO:QR:AO:QA:GL	0:37:37,.:37:1341:.:.:0,.	0:20:17,3:17:592:3:107:0,-43.6416	0:23:23,.:23:824:.:.:0,.	1:25:0,25:0:0:25:874:-79.0096,0	1:19:0,19:0:0:19:662:-59.9284,0	1:50:0,50:0:0:50:1695:-152.889,0	1:36:5,31:5:185:31:981:-71.5865,0	0:26:17,9:17:579:9:271:0,-27.7595	0:20:12,8:12:413:8:263:0,-13.5154
BDIQ01000006.1	1937241	.	G	A	1305.05	.	DPB=38;EPPR=5.06748;GTI=0;MQMR=255;NS=1;NUMALT=0;ODDS=0;PAIREDR=1;PQR=0;PRO=0;QR=1361;RO=38;RPPR=3.23888;SRF=0;SRP=0;SRR=0;DP=288;AB=0;ABP=0;AF=0;AO=16;CIGAR=1X;DPRA=0;EPP=5.18177;LEN=1;MEANALT=1;MQM=255;PAIRED=1;PAO=0;PQA=0;QA=588;RPL=9;RPP=3.55317;RPR=7;RUN=1;SAF=7;SAP=3.55317;SAR=9;TYPE=snp;technology.illumina=1;AN=9;AC=4	GT:DP:AD:RO:QR:AO:QA:GL	0:38:38,.:38:1361:.:.:0,.	0:11:11,.:11:376:.:.:0,.	0:27:27,.:27:944:.:.:0,.	1:42:0,42:0:0:42:1484:-133.913,0	1:24:0,24:0:0:24:866:-78.3008,0	1:36:0,36:0:0:36:1267:-114.382,0	1:43:11,32:11:337:32:1134:-71.778,0	0:29:22,7:22:759:7:238:0,-46.895	0:38:22,16:22:773:16:588:0,-16.6339
BDIQ01000006.1	2058431	.	A	G	770183	.	DPB=17;EPPR=6.20364;GTI=0;MQMR=255;NS=1;NUMALT=0;ODDS=0;PAIREDR=1;PQR=0;PRO=0;QR=584;RO=17;RPPR=3.13803;SRF=0;SRP=0;SRR=0;DP=179;AB=0;ABP=0;AF=1;AO=9;CIGAR=1X;DPRA=0;EPP=3.25157;LEN=1;MEANALT=1;MQM=255;PAIRED=0.777778;PAO=0;PQA=0;QA=295;RPL=5;RPP=3.25157;RPR=4;RUN=1;SAF=6;SAP=5.18177;SAR=3;TYPE=snp;technology.illumina=1;AN=9;AC=5	GT:DP:AD:RO:QR:AO:QA:GL	0:17:17,.:17:584:.:.:0,.	0:10:10,.:10:370:.:.:0,.	0:24:24,.:24:861:.:.:0,.	1:16:0,16:0:0:16:588:-53.2875,0	1:17:0,17:0:0:17:606:-54.8965,0	1:26:0,26:0:0:26:888:-80.2615,0	1:35:14,21:14:477:21:723:-22.1436,0	0:17:9,8:9:300:8:269:0,-2.78708	1:17:8,9:8:284:9:295:-0.962778,0
BDIQ01000006.1	2058467	.	C	T	683085	.	DPB=22;EPPR=4.58955;GTI=0;MQMR=255;NS=1;NUMALT=0;ODDS=0;PAIREDR=1;PQR=0;PRO=0;QR=729;RO=22;RPPR=3.0103;SRF=0;SRP=0;SRR=0;DP=208;AB=0;ABP=0;AF=0;AO=5;CIGAR=1X;DPRA=0;EPP=6.91895;LEN=1;MEANALT=1;MQM=255;PAIRED=0.8;PAO=0;PQA=0;QA=185;RPL=4;RPP=6.91895;RPR=1;RUN=1;SAF=3;SAP=3.44459;SAR=2;TYPE=snp;technology.illumina=1;AN=9;AC=3	GT:DP:AD:RO:QR:AO:QA:GL	0:22:22,.:22:729:.:.:0,.	0:20:19,.:19:679:.:.:0,.	0:32:32,.:32:1172:.:.:0,.	1:19:0,19:0:0:19:672:-60.8337,0	1:21:0,21:0:0:21:750:-67.8571,0	1:22:0,22:0:0:22:788:-71.2782,0	0:36:20,16:20:693:16:528:0,-14.8665	0:19:13,6:13:440:6:222:0,-19.5885	0:17:12,5:12:436:5:185:0,-22.5833
BDIQ01000006.1	2313100	.	A	G	2596.5	.	DPB=51;EPPR=5.78978;GTI=0;MQMR=255;NS=1;NUMALT=0;ODDS=0;PAIREDR=1;PQR=0;PRO=0;QR=1830;RO=50;RPPR=11.5225;SRF=1;SRP=3.0103;SRR=1;DP=709;AB=0;ABP=0;AF=0;AO=35;CIGAR=1X;DPRA=0;EPP=3.07234;LEN=1;MEANALT=1;MQM=255;PAIRED=1;PAO=0;PQA=0;QA=1200;RPL=15;RPP=4.56135;RPR=20;RUN=1;SAF=18;SAP=3.07234;SAR=17;TYPE=snp;technology.illumina=1;AN=9;AC=4	GT:DP:AD:RO:QR:AO:QA:GL	0:51:50,.:50:1830:.:.:0,.	0:17:17,.:17:625:.:.:0,.	0:79:79,.:79:2844:.:.:0,.	1:89:2,87:2:74:87:3019:-265.027,0	1:60:0,60:0:0:60:2028:-182.858,0	1:82:0,82:0:0:82:2866:-258.29,0	1:127:31,95:31:1025:95:3328:-207.289,0	0:90:46,42:46:1601:42:1413:0,-16.9316	0:114:79,35:79:2787:35:1200:0,-142.84
BDIQ01000006.1	2313258	.	A	G	4119.48	.	DPB=63;EPPR=3.872;GTI=0;MQMR=255;NS=1;NUMALT=0;ODDS=0;PAIREDR=1;PQR=0;PRO=0;QR=2225;RO=63;RPPR=50.1967;SRF=25;SRP=16.9698;SRR=10;DP=1004;AB=0;ABP=0;AF=0;AO=50;CIGAR=1X;DPRA=0;EPP=3.70517;LEN=1;MEANALT=1;MQM=255;PAIRED=0.98;PAO=0;PQA=0;QA=1704;RPL=40;RPP=42.0968;RPR=10;RUN=1;SAF=29;SAP=5.78978;SAR=21;TYPE=snp;technology.illumina=1;AN=9;AC=5	GT:DP:AD:RO:QR:AO:QA:GL	0:63:63,.:63:2225:.:.:0,.	0:38:35,3:35:1235:3:97:0,-102.45	0:110:110,.:110:4003:.:.:0,.	1:130:0,130:0:0:130:4468:-402.464,0	1:94:0,94:0:0:94:3180:-286.538,0	1:138:0,138:0:0:138:4839:-435.861,0	1:151:57,94:57:2018:94:3218:-107.988,0	1:143:67,76:67:2297:76:2592:-26.5482,0	0:137:87,50:87:2892:50:1704:0,-106.912
BDIQ01000006.1	2313318	.	G	T	4926.64	.	DPB=83;EPPR=3.03711;GTI=0;MQMR=255;NS=1;NUMALT=0;ODDS=0;PAIREDR=1;PQR=0;PRO=0;QR=2793;RO=81;RPPR=6.2541;SRF=0;SRP=0;SRR=0;DP=1057;AB=0;ABP=0;AF=0;AO=53;CIGAR=1X;DPRA=0;EPP=17.8009;LEN=1;MEANALT=2;MQM=255;PAIRED=0.981132;PAO=0;PQA=0;QA=1916;RPL=30;RPP=5.01789;RPR=23;RUN=1;SAF=25;SAP=3.37904;SAR=28;TYPE=snp;technology.illumina=1;AN=9;AC=4	GT:DP:AD:RO:QR:AO:QA:GL	0:83:81,.:81:2793:.:.:0,.	0:54:52,.:52:1807:.:.:0,.	0:129:129,.:129:4529:.:.:0,.	1:124:0,124:0:0:124:4376:-394.193,0	1:84:0,84:0:0:84:3037:-273.692,0	1:155:1,154:1:14:154:5531:-496.749,0	1:137:58,79:58:1933:79:2807:-78.682,0	0:138:73,65:73:2538:65:2267:0,-24.3889	0:153:99,53:99:3332:53:1916:0,-127.417
BDIQ01000006.1	2313698	.	A	G	3865.47	.	DPB=109;EPPR=7.4927;GTI=0;MQMR=255;NS=1;NUMALT=0;ODDS=0;PAIREDR=1;PQR=0;PRO=0;QR=3919;RO=109;RPPR=153.798;SRF=36;SRP=10.8276;SRR=54;DP=981;AB=0;ABP=0;AF=0;AO=26;CIGAR=1X;DPRA=0;EPP=4.34659;LEN=1;MEANALT=1;MQM=255;PAIRED=1;PAO=0;PQA=0;QA=856;RPL=3;RPP=36.4176;RPR=23;RUN=1;SAF=14;SAP=3.34437;SAR=12;TYPE=snp;technology.illumina=1;AN=9;AC=5	GT:DP:AD:RO:QR:AO:QA:GL	0:109:109,.:109:3919:.:.:0,.	0:95:90,5:90:3278:5:185:0,-278.364	0:104:104,.:104:3714:.:.:0,.	1:115:0,115:0:0:115:4130:-372.059,0	1:116:1,115:1:37:115:4091:-364.846,0	1:129:0,129:0:0:129:4514:-406.61,0	1:120:36,83:36:1281:83:2851:-141.291,0	1:102:45,57:45:1534:57:1896:-32.5717,0	0:91:65,26:65:2237:26:856:0,-124.305
BDIQ01000006.1	2313840	.	T	C	4061.62	.	DPB=60;EPPR=3.58936;GTI=0;MQMR=255;NS=1;NUMALT=0;ODDS=0;PAIREDR=1;PQR=0;PRO=0;QR=2124;RO=60;RPPR=8.22183;SRF=26;SRP=3.0103;SRR=26;DP=858;AB=0;ABP=0;AF=0;AO=28;CIGAR=1X;DPRA=0;EPP=4.25114;LEN=1;MEANALT=1;MQM=255;PAIRED=0.964286;PAO=0;PQA=0;QA=913;RPL=18;RPP=7.97367;RPR=10;RUN=1;SAF=16;SAP=4.25114;SAR=12;TYPE=snp;technology.illumina=1;AN=9;AC=4	GT:DP:AD:RO:QR:AO:QA:GL	0:60:60,.:60:2124:.:.:0,.	0:57:52,4:52:1775:4:148:0,-146.444	0:87:87,.:87:3048:.:.:0,.	1:128:0,128:0:0:128:4548:-409.675,0	1:105:0,105:0:0:105:3752:-338.037,0	1:131:0,131:0:0:131:4573:-411.919,0	1:92:26,65:26:888:65:2216:-119.524,0	0:97:48,48:48:1598:48:1592:0,-0.541224	0:101:73,28:73:2429:28:913:0,-136.447
BDIQ01000006.1	2316832	.	C	T	3359.59	.	DPB=61;EPPR=3.90025;GTI=0;MQMR=255;NS=1;NUMALT=0;ODDS=0;PAIREDR=1;PQR=0;PRO=0;QR=2184;RO=61;RPPR=25.259;SRF=13;SRP=39.6206;SRR=44;DP=748;AB=0;ABP=0;AF=0;AO=32;CIGAR=1X;DPRA=0;EPP=3.28173;LEN=1;MEANALT=1;MQM=255;PAIRED=1;PAO=0;PQA=0;QA=1106;RPL=20;RPP=7.35324;RPR=12;RUN=1;SAF=17;SAP=3.28173;SAR=15;TYPE=snp;technology.illumina=1;AN=9;AC=4	GT:DP:AD:RO:QR:AO:QA:GL	0:61:61,.:61:2184:.:.:0,.	0:60:57,3:57:2009:3:88:0,-172.949	0:87:87,.:87:3095:.:.:0,.	1:102:0,102:0:0:102:3629:-326.966,0	1:60:0,60:0:0:60:2128:-191.875,0	1:105:0,105:0:0:105:3780:-340.56,0	1:109:44,65:44:1500:65:2250:-67.5052,0	0:75:39,36:39:1363:36:1297:0,-5.92921	0:89:57,32:57:2031:32:1106:0,-83.2607
BDIQ01000006.1	2319288	.	T	C	799266	.	DPB=11;EPPR=4.78696;GTI=0;MQMR=255;NS=1;NUMALT=0;ODDS=0;PAIREDR=1;PQR=0;PRO=0;QR=407;RO=11;RPPR=3.20771;SRF=0;SRP=0;SRR=0;DP=154;AB=0;ABP=0;AF=0;AO=8;CIGAR=1X;DPRA=0;EPP=4.09604;LEN=1;MEANALT=1;MQM=255;PAIRED=1;PAO=0;PQA=0;QA=296;RPL=2;RPP=7.35324;RPR=6;RUN=1;SAF=5;SAP=4.09604;SAR=3;TYPE=snp;technology.illumina=1;AN=9;AC=5	GT:DP:AD:RO:QR:AO:QA:GL	0:11:11,.:11:407:.:.:0,.	0:13:13,.:13:463:.:.:0,.	0:12:12,.:12:424:.:.:0,.	1:19:0,19:0:0:19:672:-60.8337,0	1:13:0,13:0:0:13:477:-43.2969,0	1:27:0,27:0:0:27:916:-82.7793,0	1:17:9,8:9:286:8:296:-0.952222,0	1:17:6,11:6:212:11:383:-15.3848,0	0:25:17,8:17:629:8:296:0,-29.97
BDIQ01000006.1	2323140	.	G	C	3212.6	.	DPB=62;EPPR=3.15039;GTI=0;MQMR=255;NS=1;NUMALT=0;ODDS=0;PAIREDR=1;PQR=0;PRO=0;QR=2198;RO=62;RPPR=6.51267;SRF=0;SRP=0;SRR=0;DP=792;AB=0;ABP=0;AF=0;AO=40;CIGAR=1X;DPRA=0;EPP=3.0103;LEN=1;MEANALT=1;MQM=255;PAIRED=0.975;PAO=0;PQA=0;QA=1370;RPL=17;RPP=4.96463;RPR=23;RUN=1;SAF=23;SAP=4.96463;SAR=17;TYPE=snp;technology.illumina=1;AN=9;AC=4	GT:DP:AD:RO:QR:AO:QA:GL	0:62:62,.:62:2198:.:.:0,.	0:71:69,.:69:2431:.:.:0,.	0:97:96,.:96:3410:.:.:0,.	1:93:0,93:0:0:93:3297:-297.085,0	1:72:0,72:0:0:72:2507:-225.978,0	1:102:0,102:0:0:102:3604:-324.713,0	1:105:30,75:30:1079:75:2595:-136.426,0	0:58:34,24:34:1190:24:850:0,-30.5958	0:132:92,40:92:3148:40:1370:0,-160.02
BDIQ01000006.1	2466507	.	A	T	1527.62	.	DPB=10;EPPR=6.48466;GTI=0;MQMR=255;NS=1;NUMALT=0;ODDS=0;PAIREDR=1;PQR=0;PRO=0;QR=362;RO=10;RPPR=3.87889;SRF=0;SRP=0;SRR=0;DP=215;AB=0;ABP=0;AF=0;AO=5;CIGAR=1X;DPRA=0;EPP=3.44459;LEN=1;MEANALT=1;MQM=255;PAIRED=1;PAO=0;PQA=0;QA=181;RPL=3;RPP=3.44459;RPR=2;RUN=1;SAF=4;SAP=6.91895;SAR=1;TYPE=snp;technology.illumina=1;AN=9;AC=5	GT:DP:AD:RO:QR:AO:QA:GL	0:10:10,.:10:362:.:.:0,.	0:12:12,.:12:444:.:.:0,.	0:14:14,.:14:500:.:.:0,.	1:34:0,34:0:0:34:1217:-109.888,0	1:16:0,16:0:0:16:588:-53.2875,0	1:49:0,49:0:0:49:1734:-156.414,0	1:33:14,19:14:504:19:689:-16.6526,0	1:29:10,19:10:347:19:646:-26.903,0	0:18:13,5:13:458:5:181:0,-24.9203
BDIQ01000006.1	2508526	.	T	A	4274.1	.	DPB=56;EPPR=5.49198;GTI=0;MQMR=255;NS=1;NUMALT=0;ODDS=0;PAIREDR=1;PQR=0;PRO=0;QR=1786;RO=56;RPPR=8.59409;SRF=0;SRP=0;SRR=0;DP=637;AB=0;ABP=0;AF=0;AO=23;CIGAR=1X;DPRA=0;EPP=5.3706;LEN=1;MEANALT=1;MQM=255;PAIRED=1;PAO=0;PQA=0;QA=737;RPL=8;RPP=7.63648;RPR=15;RUN=1;SAF=14;SAP=5.3706;SAR=9;TYPE=snp;technology.illumina=1;AN=9;AC=4	GT:DP:AD:RO:QR:AO:QA:GL	0:56:56,.:56:1786:.:.:0,.	0:14:14,.:14:491:.:.:0,.	0:79:79,.:79:2784:.:.:0,.	1:83:0,83:0:0:83:2966:-267.297,0	1:60:0,60:0:0:60:2128:-191.875,0	1:136:0,136:0:0:136:4846:-436.496,0	1:88:39,49:39:1360:49:1611:-22.5701,0	0:64:33,31:33:1139:31:1071:0,-6.11967	0:57:34,23:34:1112:23:737:0,-33.7566
BDIQ01000006.1	2508759	.	A	G	4725.25	.	DPB=74;EPPR=6.60959;GTI=0;MQMR=255;NS=1;NUMALT=0;ODDS=0;PAIREDR=0.986301;PQR=0;PRO=0;QR=2541;RO=73;RPPR=28.0269;SRF=4;SRP=10.1038;SRR=11;DP=821;AB=0;ABP=0;AF=0;AO=28;CIGAR=1X;DPRA=0;EPP=14.1779;LEN=1;MEANALT=1;MQM=255;PAIRED=0.964286;PAO=0;PQA=0;QA=890;RPL=20;RPP=14.1779;RPR=8;RUN=1;SAF=8;SAP=14.1779;SAR=20;TYPE=snp;technology.illumina=1;AN=9;AC=5	GT:DP:AD:RO:QR:AO:QA:GL	0:74:73,.:73:2541:.:.:0,.	0:17:15,2:15:533:2:70:0,-41.6753	0:122:122,.:122:4363:.:.:0,.	1:86:0,86:0:0:86:2812:-253.407,0	1:94:0,94:0:0:94:3211:-289.332,0	1:161:0,161:0:0:161:5432:-489.217,0	1:105:38,67:38:1261:67:2193:-83.8755,0	1:94:42,52:42:1497:52:1759:-23.5618,0	0:68:40,28:40:1405:28:890:0,-46.3834
BDIQ01000006.1	2519269	.	C	A	648931	.	DPB=18;EPPR=3.49285;GTI=0;MQMR=255;NS=1;NUMALT=0;ODDS=0;PAIREDR=1;PQR=0;PRO=0;QR=648;RO=18;RPPR=3.49285;SRF=0;SRP=0;SRR=0;DP=153;AB=0;ABP=0;AF=0;AO=8;CIGAR=1X;DPRA=0;EPP=4.09604;LEN=1;MEANALT=1;MQM=255;PAIRED=1;PAO=0;PQA=0;QA=262;RPL=6;RPP=7.35324;RPR=2;RUN=1;SAF=3;SAP=4.09604;SAR=5;TYPE=snp;technology.illumina=1;AN=9;AC=4	GT:DP:AD:RO:QR:AO:QA:GL	0:18:18,.:18:648:.:.:0,.	0:12:12,.:12:403:.:.:0,.	0:15:15,.:15:545:.:.:0,.	1:15:0,15:0:0:15:473:-42.8853,0	1:13:0,13:0:0:13:469:-42.5708,0	1:22:0,22:0:0:22:752:-68.0218,0	1:20:6,14:6:218:14:504:-25.7367,0	0:11:6,5:6:204:5:175:0,-2.6	0:27:19,8:19:703:8:262:0,-39.7325
BDIQ01000006.1	2681015	.	A	T	1418.74	.	DPB=326;EPPR=3.25009;GTI=0;MQMR=255;NS=1;NUMALT=0;ODDS=0;PAIREDR=1;PQR=0;PRO=0;QR=11660;RO=326;RPPR=3.11688;SRF=0;SRP=0;SRR=0;DP=1473;AB=0;ABP=0;AF=0;AO=11;CIGAR=1X;DPRA=0;EPP=7.94546;LEN=1;MEANALT=1;MQM=255;PAIRED=1;PAO=0;PQA=0;QA=356;RPL=1;RPP=19.0002;RPR=10;RUN=1;SAF=7;SAP=4.78696;SAR=4;TYPE=snp;technology.illumina=1;AN=9;AC=3	GT:DP:AD:RO:QR:AO:QA:GL	0:326:326,.:326:11660:.:.:0,.	0:106:105,.:105:3760:.:.:0,.	0:467:467,.:467:16549:.:.:0,.	1:38:0,38:0:0:38:1388:-125.285,0	1:50:2,48:2:51:48:1677:-146.434,0	1:47:0,47:0:0:47:1647:-148.58,0	0:143:113,30:113:4009:30:980:0,-272.638	0:169:155,14:155:5431:14:514:0,-442.513	0:127:116,11:116:3912:11:356:0,-320.054
BDIQ01000006.1	2681848	.	T	C	1926.79	.	DPB=262;EPPR=6.32553;GTI=0;MQMR=255;NS=1;NUMALT=0;ODDS=0;PAIREDR=0.996183;PQR=0;PRO=0;QR=9270;RO=262;RPPR=8.61303;SRF=0;SRP=0;SRR=0;DP=1626;AB=0;ABP=0;AF=0;AO=23;CIGAR=1X;DPRA=0;EPP=18.9659;LEN=1;MEANALT=1;MQM=255;PAIRED=1;PAO=0;PQA=0;QA=752;RPL=9;RPP=5.3706;RPR=14;RUN=1;SAF=9;SAP=5.3706;SAR=14;TYPE=snp;technology.illumina=1;AN=9;AC=3	GT:DP:AD:RO:QR:AO:QA:GL	0:262:262,.:262:9270:.:.:0,.	0:69:67,.:67:2298:.:.:0,.	0:564:564,.:564:19663:.:.:0,.	1:36:0,36:0:0:36:1145:-103.368,0	1:64:0,64:0:0:64:2219:-200.057,0	1:62:0,62:0:0:62:2147:-193.576,0	0:197:150,47:150:5293:47:1612:0,-331.3	0:197:177,20:177:6086:20:672:0,-487.268	0:175:152,23:152:5315:23:752:0,-410.693
BDIQ01000006.1	2868928	.	T	C	2465.6	.	DPB=32;EPPR=12.7819;GTI=0;MQMR=255;NS=1;NUMALT=0;ODDS=0;PAIREDR=1;PQR=0;PRO=0;QR=1089;RO=32;RPPR=7.35324;SRF=16;SRP=7.26639;SRR=9;DP=518;AB=0;ABP=0;AF=0;AO=35;CIGAR=1X;DPRA=0;EPP=4.56135;LEN=1;MEANALT=1;MQM=255;PAIRED=1;PAO=0;PQA=0;QA=1163;RPL=15;RPP=4.56135;RPR=20;RUN=1;SAF=19;SAP=3.56868;SAR=16;TYPE=snp;technology.illumina=1;AN=9;AC=4	GT:DP:AD:RO:QR:AO:QA:GL	0:32:32,.:32:1089:.:.:0,.	0:27:25,2:25:905:2:74:0,-74.782	0:42:42,.:42:1492:.:.:0,.	1:78:0,78:0:0:78:2639:-237.848,0	1:51:0,51:0:0:51:1724:-155.498,0	1:78:0,78:0:0:78:2774:-250.016,0	1:69:21,48:21:700:48:1538:-75.4071,0	0:60:41,19:41:1403:19:667:0,-66.2311	0:81:46,35:46:1667:35:1163:0,-45.3901
BDIQ01000006.1	2876008	.	C	T	1634.88	.	DPB=36;EPPR=3.25157;GTI=0;MQMR=255;NS=1;NUMALT=0;ODDS=0;PAIREDR=1;PQR=0;PRO=0;QR=1284;RO=36;RPPR=57.2971;SRF=8;SRP=3.49285;SRR=10;DP=279;AB=0;ABP=0;AF=0;AO=8;CIGAR=1X;DPRA=0;EPP=4.09604;LEN=1;MEANALT=1;MQM=255;PAIRED=1;PAO=0;PQA=0;QA=282;RPL=8;RPP=20.3821;RPR=0;RUN=1;SAF=3;SAP=4.09604;SAR=5;TYPE=snp;technology.illumina=1;AN=9;AC=5	GT:DP:AD:RO:QR:AO:QA:GL	0:36:36,.:36:1284:.:.:0,.	0:20:18,2:18:658:2:70:0,-52.9356	0:33:33,.:33:1209:.:.:0,.	1:36:0,36:0:0:36:1268:-114.472,0	1:21:0,21:0:0:21:732:-66.2286,0	1:53:0,53:0:0:53:1914:-172.621,0	1:21:8,13:8:242:13:454:-19.1267,0	1:33:16,17:16:558:17:567:-0.794779,0	0:26:18,8:18:575:8:282:0,-26.3369
BDIQ01000006.1	2877491	.	C	T	1193.51	.	DPB=18;EPPR=4.9405;GTI=0;MQMR=255;NS=1;NUMALT=0;ODDS=0;PAIREDR=1;PQR=0;PRO=0;QR=606;RO=18;RPPR=10.7311;SRF=0;SRP=0;SRR=0;DP=239;AB=0;ABP=0;AF=0;AO=10;CIGAR=1X;DPRA=0;EPP=3.87889;LEN=1;MEANALT=1;MQM=255;PAIRED=1;PAO=0;PQA=0;QA=346;RPL=4;RPP=3.87889;RPR=6;RUN=1;SAF=6;SAP=3.87889;SAR=4;TYPE=snp;technology.illumina=1;AN=9;AC=4	GT:DP:AD:RO:QR:AO:QA:GL	0:18:18,.:18:606:.:.:0,.	0:16:16,.:16:574:.:.:0,.	0:34:34,.:34:1166:.:.:0,.	1:29:0,29:0:0:29:1014:-91.6097,0	1:11:0,11:0:0:11:395:-35.9091,0	1:40:0,40:0:0:40:1378:-124.364,0	0:28:15,13:15:520:13:423:0,-8.75128	1:24:9,15:9:333:15:547:-19.2547,0	0:39:29,10:29:1011:10:346:0,-59.8526
BDIQ01000006.1	2878485	.	G	A	1297.06	.	DPB=28;EPPR=5.80219;GTI=0;MQMR=255;NS=1;NUMALT=0;ODDS=0;PAIREDR=1;PQR=0;PRO=0;QR=991;RO=28;RPPR=3.0103;SRF=0;SRP=0;SRR=0;DP=293;AB=0;ABP=0;AF=0;AO=12;CIGAR=1X;DPRA=0;EPP=3.73412;LEN=1;MEANALT=1;MQM=255;PAIRED=0.916667;PAO=0;PQA=0;QA=436;RPL=5;RPP=3.73412;RPR=7;RUN=1;SAF=6;SAP=3.0103;SAR=6;TYPE=snp;technology.illumina=1;AN=9;AC=4	GT:DP:AD:RO:QR:AO:QA:GL	0:28:28,.:28:991:.:.:0,.	0:11:10,.:10:343:.:.:0,.	0:49:49,.:49:1760:.:.:0,.	1:35:0,35:0:0:35:1248:-112.677,0	1:22:0,22:0:0:22:788:-71.2782,0	1:42:0,42:0:0:42:1488:-134.274,0	1:39:9,30:9:333:30:1078:-67.0393,0	0:35:20,15:20:713:15:528:0,-16.6545	0:32:20,12:20:740:12:436:0,-27.3667
BDIQ01000006.1	2927013	.	G	A	921143	.	DPB=26;EPPR=3.34437;GTI=0;MQMR=255;NS=1;NUMALT=0;ODDS=0;PAIREDR=1;PQR=0;PRO=0;QR=958;RO=26;RPPR=15.0369;SRF=7;SRP=6.91895;SRR=13;DP=371;AB=0;ABP=0;AF=0;AO=17;CIGAR=1X;DPRA=0;EPP=18.4661;LEN=1;MEANALT=1;MQM=255;PAIRED=1;PAO=0;PQA=0;QA=598;RPL=17;RPP=39.9253;RPR=0;RUN=1;SAF=3;SAP=18.4661;SAR=14;TYPE=snp;technology.illumina=1;AN=9;AC=3	GT:DP:AD:RO:QR:AO:QA:GL	0:26:26,.:26:958:.:.:0,.	0:15:14,.:14:488:.:.:0,.	0:42:42,.:42:1472:.:.:0,.	1:63:20,43:20:705:43:1507:-72.178,0	1:20:8,12:8:213:12:440:-20.5304,0	1:64:17,47:17:523:47:1731:-108.781,0	0:35:26,9:26:867:9:325:0,-48.7524	0:56:30,26:30:989:26:901:0,-7.90313	0:50:33,17:33:1064:17:598:0,-41.9107
BDIQ01000006.1	2993571	.	T	C	459.09	.	DPB=43;EPPR=14.3727;GTI=0;MQMR=255;NS=1;NUMALT=0;ODDS=0;PAIREDR=1;PQR=0;PRO=0;QR=1565;RO=43;RPPR=4.27278;SRF=0;SRP=0;SRR=0;DP=241;AB=0;ABP=0;AF=0;AO=7;CIGAR=1X;DPRA=0;EPP=18.2106;LEN=1;MEANALT=1;MQM=255;PAIRED=1;PAO=0;PQA=0;QA=236;RPL=4;RPP=3.32051;RPR=3;RUN=1;SAF=4;SAP=3.32051;SAR=3;TYPE=snp;technology.illumina=1;AN=9;AC=4	GT:DP:AD:RO:QR:AO:QA:GL	0:43:43,.:43:1565:.:.:0,.	0:14:14,.:14:486:.:.:0,.	0:51:51,.:51:1828:.:.:0,.	1:11:0,10:0:0:10:323:-29.2364,0	1:10:0,10:0:0:10:366:-33.306,0	1:16:0,16:0:0:16:538:-48.7562,0	1:39:16,23:16:524:23:795:-24.4082,0	0:20:20,.:20:695:.:.:0,.	0:37:30,7:30:1034:7:236:0,-71.8275
BDIQ01000006.1	2993605	.	A	G	487184	.	DPB=43;EPPR=3.46479;GTI=0;MQMR=255;NS=1;NUMALT=0;ODDS=0;PAIREDR=1;PQR=0;PRO=0;QR=1557;RO=43;RPPR=11.5447;SRF=0;SRP=5.18177;SRR=1;DP=243;AB=0;ABP=0;AF=0;AO=4;CIGAR=1X;DPRA=0;EPP=5.18177;LEN=1;MEANALT=1;MQM=255;PAIRED=1;PAO=0;PQA=0;QA=148;RPL=4;RPP=11.6962;RPR=0;RUN=1;SAF=1;SAP=5.18177;SAR=3;TYPE=snp;technology.illumina=1;AN=9;AC=4	GT:DP:AD:RO:QR:AO:QA:GL	0:43:43,.:43:1557:.:.:0,.	0:11:11,.:11:399:.:.:0,.	0:57:57,.:57:2050:.:.:0,.	1:15:1,14:1:37:14:427:-35.035,0	1:12:0,12:0:0:12:436:-39.6033,0	1:16:0,16:0:0:16:569:-51.5656,0	1:39:16,23:16:528:23:803:-24.7691,0	0:18:18,.:18:654:.:.:0,.	0:32:28,4:28:1001:4:148:0,-76.7575
BDIQ01000006.1	2994213	.	T	C	1481.44	.	DPB=15;EPPR=3.15506;GTI=0;MQMR=255;NS=1;NUMALT=0;ODDS=0;PAIREDR=1;PQR=0;PRO=0;QR=528;RO=15;RPPR=10.1038;SRF=0;SRP=0;SRR=0;DP=312;AB=0;ABP=0;AF=0;AO=10;CIGAR=1X;DPRA=0;EPP=6.48466;LEN=1;MEANALT=1;MQM=255;PAIRED=1;PAO=0;PQA=0;QA=333;RPL=3;RPP=6.48466;RPR=7;RUN=1;SAF=8;SAP=10.8276;SAR=2;TYPE=snp;technology.illumina=1;AN=9;AC=4	GT:DP:AD:RO:QR:AO:QA:GL	0:15:15,.:15:528:.:.:0,.	0:14:13,.:13:450:.:.:0,.	0:49:49,.:49:1768:.:.:0,.	1:30:0,30:0:0:30:1092:-98.644,0	1:46:0,46:0:0:46:1694:-152.828,0	1:48:0,48:0:0:48:1661:-149.836,0	1:45:11,34:11:380:34:1139:-68.2995,0	0:32:19,13:19:644:13:457:0,-16.8174	0:33:23,10:23:839:10:333:0,-45.5718
BDIQ01000006.1	2994232	.	TAG	TAA	1160.92	.	DPB=17;EPPR=3.13803;GTI=0;MQMR=255;NS=1;NUMALT=0;ODDS=0;PAIREDR=1;PQR=0;PRO=0;QR=565;RO=17;RPPR=4.1599;SRF=0;SRP=0;SRR=0;DP=354;AB=0;ABP=0;AF=1;AO=37;CIGAR=2M1X;DPRA=0;EPP=3.5385;LEN=1;MEANALT=1;MQM=255;PAIRED=1;PAO=0;PQA=0;QA=1340;RPL=19;RPP=3.06899;RPR=18;RUN=1;SAF=28;SAP=24.1968;SAR=9;TYPE=snp;technology.illumina=1;AN=9;AC=1	GT:DP:AD:RO:QR:AO:QA:GL	0:17:17,.:17:565:.:.:0,.	0:19:18,.:18:593:.:.:0,.	0:60:60,.:60:2127:.:.:0,.	1:37:0,37:0:0:37:1340:-120.962,0	0:42:42,.:42:1526:.:.:0,.	0:53:53,.:53:1873:.:.:0,.	0:55:55,.:55:1883:.:.:0,.	0:40:40,.:40:1372:.:.:0,.	0:31:31,.:31:1085:.:.:0,.
BDIQ01000006.1	2997637	.	C	T	2527.38	.	DPB=84;EPPR=8.20065;GTI=0;MQMR=255;NS=1;NUMALT=0;ODDS=0;PAIREDR=1;PQR=0;PRO=0;QR=2879;RO=82;RPPR=3.434;SRF=0;SRP=0;SRR=0;DP=866;AB=0;ABP=0;AF=0;AO=30;CIGAR=1X;DPRA=0;EPP=3.29983;LEN=1;MEANALT=1;MQM=255;PAIRED=1;PAO=0;PQA=0;QA=1013;RPL=13;RPP=4.16842;RPR=17;RUN=1;SAF=11;SAP=7.64277;SAR=19;TYPE=snp;technology.illumina=1;AN=9;AC=4	GT:DP:AD:RO:QR:AO:QA:GL	0:84:82,.:82:2879:.:.:0,.	0:75:73,.:73:2653:.:.:0,.	0:205:205,.:205:7195:.:.:0,.	1:64:0,64:0:0:64:2264:-204.114,0	1:78:0,78:0:0:78:2759:-248.664,0	1:79:0,79:0:0:79:2857:-257.492,0	1:135:39,94:39:1361:94:3287:-173.343,0	0:85:47,37:47:1636:37:1150:0,-43.7774	0:61:31,30:31:1077:30:1013:0,-5.76975
BDIQ01000006.1	3008256	.	C	A	2626.25	.	DPB=37;EPPR=19.9713;GTI=0;MQMR=255;NS=1;NUMALT=0;ODDS=0;PAIREDR=0.972973;PQR=0;PRO=0;QR=1337;RO=37;RPPR=74.9036;SRF=0;SRP=0;SRR=0;DP=616;AB=0;ABP=0;AF=1;AO=42;CIGAR=1X;DPRA=0;EPP=19.7617;LEN=1;MEANALT=1;MQM=255;PAIRED=0.952381;PAO=0;PQA=0;QA=1484;RPL=3;RPP=70.0157;RPR=39;RUN=1;SAF=31;SAP=23.691;SAR=11;TYPE=snp;technology.illumina=1;AN=9;AC=6	GT:DP:AD:RO:QR:AO:QA:GL	0:37:37,.:37:1337:.:.:0,.	0:24:24,.:24:835:.:.:0,.	0:56:56,.:56:1963:.:.:0,.	1:92:0,92:0:0:92:3311:-298.35,0	1:79:0,79:0:0:79:2806:-252.895,0	1:84:0,84:0:0:84:2859:-257.65,0	1:84:29,55:29:969:55:1869:-81.0057,0	1:78:38,40:38:1324:40:1356:-2.87058,0	1:82:40,42:40:1337:42:1484:-13.2491,0
BDIQ01000006.1	3008390	.	C	A	6298.39	.	DPB=81;EPPR=7.6556;GTI=0;MQMR=255;NS=1;NUMALT=0;ODDS=0;PAIREDR=1;PQR=0;PRO=0;QR=2637;RO=79;RPPR=7.6556;SRF=0;SRP=0;SRR=0;DP=1221;AB=0;ABP=0;AF=0;AO=48;CIGAR=1X;DPRA=0;EPP=9.52472;LEN=1;MEANALT=1;MQM=255;PAIRED=1;PAO=0;PQA=0;QA=1695;RPL=30;RPP=9.52472;RPR=18;RUN=1;SAF=22;SAP=3.73412;SAR=26;TYPE=snp;technology.illumina=1;AN=9;AC=5	GT:DP:AD:RO:QR:AO:QA:GL	0:81:79,.:79:2637:.:.:0,.	0:103:98,.:98:3412:.:.:0,.	0:118:118,.:118:4165:.:.:0,.	1:154:0,154:0:0:154:5543:-499.23,0	1:196:0,196:0:0:196:7078:-637.381,0	1:167:0,167:0:0:167:5995:-539.909,0	1:133:42,91:42:1387:91:3197:-162.921,0	1:143:58,85:58:1920:85:2900:-88.2101,0	0:126:78,48:78:2759:48:1695:0,-95.7606
BDIQ01000006.1	3009552	.	G	T	2794.58	.	DPB=23;EPPR=3.86001;GTI=0;MQMR=255;NS=1;NUMALT=0;ODDS=0;PAIREDR=1;PQR=0;PRO=0;QR=843;RO=23;RPPR=37.093;SRF=0;SRP=0;SRR=0;DP=561;AB=0;ABP=0;AF=0;AO=37;CIGAR=1X;DPRA=0;EPP=3.5385;LEN=1;MEANALT=1;MQM=255;PAIRED=1;PAO=0;PQA=0;QA=1258;RPL=6;RPP=39.6906;RPR=31;RUN=1;SAF=18;SAP=3.06899;SAR=19;TYPE=snp;technology.illumina=1;AN=9;AC=4	GT:DP:AD:RO:QR:AO:QA:GL	0:23:23,.:23:843:.:.:0,.	0:21:20,.:20:691:.:.:0,.	0:54:54,.:54:1895:.:.:0,.	1:89:0,89:0:0:89:3200:-288.36,0	1:59:0,58:0:0:58:2087:-188.046,0	1:83:0,83:0:0:83:2968:-267.478,0	1:73:24,49:24:785:49:1701:-82.4601,0	0:85:47,38:47:1642:38:1313:0,-29.6138	0:74:37,37:37:1281:37:1258:0,-2.07622
BDIQ01000006.1	3069372	.	G	A	1477.75	.	DPB=38;EPPR=5.06748;GTI=0;MQMR=255;NS=1;NUMALT=0;ODDS=0;PAIREDR=1;PQR=0;PRO=0;QR=1402;RO=38;RPPR=3.9246;SRF=5;SRP=12.2676;SRR=14;DP=369;AB=0;ABP=0;AF=0;AO=13;CIGAR=1X;DPRA=0;EPP=11.1951;LEN=1;MEANALT=1;MQM=255;PAIRED=1;PAO=0;PQA=0;QA=462;RPL=4;RPP=7.18621;RPR=9;RUN=1;SAF=7;SAP=3.17734;SAR=6;TYPE=snp;technology.illumina=1;AN=9;AC=4	GT:DP:AD:RO:QR:AO:QA:GL	0:38:38,.:38:1402:.:.:0,.	0:21:19,2:19:633:2:51:0,-52.4582	0:43:43,.:43:1504:.:.:0,.	1:47:0,47:0:0:47:1675:-151.106,0	1:30:0,29:0:0:29:1018:-91.824,0	1:40:0,40:0:0:40:1365:-123.191,0	1:46:17,29:17:629:29:1027:-35.8041,0	0:57:30,27:30:951:27:944:0,-0.59737	0:47:34,13:34:1138:13:462:0,-60.8193
BDIQ01000006.1	3132491	.	C	T	4241.44	.	DPB=57;EPPR=14.02;GTI=0;MQMR=255;NS=1;NUMALT=0;ODDS=0;PAIREDR=1;PQR=0;PRO=0;QR=1954;RO=57;RPPR=16.763;SRF=0;SRP=0;SRR=0;DP=705;AB=0;ABP=0;AF=0;AO=21;CIGAR=1X;DPRA=0;EPP=5.59539;LEN=1;MEANALT=2;MQM=255;PAIRED=1;PAO=0;PQA=0;QA=746;RPL=8;RPP=5.59539;RPR=13;RUN=1;SAF=13;SAP=5.59539;SAR=8;TYPE=snp;technology.illumina=1;AN=9;AC=5	GT:DP:AD:RO:QR:AO:QA:GL	0:57:57,.:57:1954:.:.:0,.	0:30:29,.:29:934:.:.:0,.	0:80:79,.:79:2651:.:.:0,.	1:112:0,112:0:0:112:4002:-360.537,0	1:58:0,57:0:0:57:2045:-184.078,0	1:138:0,138:0:0:138:4776:-430.186,0	1:101:26,75:26:809:75:2634:-164.29,0	1:58:27,30:27:867:30:1031:-14.7825,0	0:71:49,21:49:1693:21:746:0,-85.2259
BDIQ01000006.1	3158635	.	C	A	839962	.	DPB=16;EPPR=4.31318;GTI=0;MQMR=255;NS=1;NUMALT=0;ODDS=0;PAIREDR=1;PQR=0;PRO=0;QR=541;RO=15;RPPR=3.15506;SRF=0;SRP=0;SRR=0;DP=166;AB=0;ABP=0;AF=0;AO=3;CIGAR=1X;DPRA=0;EPP=3.73412;LEN=1;MEANALT=1;MQM=255;PAIRED=1;PAO=0;PQA=0;QA=111;RPL=2;RPP=3.73412;RPR=1;RUN=1;SAF=1;SAP=3.73412;SAR=2;TYPE=snp;technology.illumina=1;AN=9;AC=5	GT:DP:AD:RO:QR:AO:QA:GL	0:16:15,.:15:541:.:.:0,.	0:11:11,.:11:399:.:.:0,.	0:18:18,.:18:626:.:.:0,.	1:15:0,15:0:0:15:528:-47.872,0	1:16:0,16:0:0:16:582:-52.7437,0	1:28:0,28:0:0:28:961:-86.8332,0	1:17:8,9:8:292:9:333:-3.695,0	1:20:8,12:8:272:12:434:-14.6017,0	0:25:22,3:22:792:3:111:0,-61.28
BDIQ01000006.1	3174371	.	T	C	2385.93	.	DPB=68;EPPR=3.13803;GTI=0;MQMR=255;NS=1;NUMALT=0;ODDS=0;PAIREDR=1;PQR=0;PRO=0;QR=2445;RO=68;RPPR=15.7837;SRF=6;SRP=3.63072;SRR=8;DP=645;AB=0;ABP=0;AF=0;AO=18;CIGAR=1X;DPRA=0;EPP=4.9405;LEN=1;MEANALT=1;MQM=255;PAIRED=1;PAO=0;PQA=0;QA=648;RPL=8;RPP=3.49285;RPR=10;RUN=1;SAF=11;SAP=4.9405;SAR=7;TYPE=snp;technology.illumina=1;AN=9;AC=4	GT:DP:AD:RO:QR:AO:QA:GL	0:68:68,.:68:2445:.:.:0,.	0:16:14,2:14:487:2:70:0,-37.5279	0:115:115,.:115:4117:.:.:0,.	1:70:0,69:0:0:69:2293:-206.56,0	1:67:0,67:0:0:67:2344:-211.31,0	1:78:0,78:0:0:78:2692:-242.625,0	1:105:41,64:41:1454:64:2234:-70.1944,0	0:58:38,20:38:1237:20:710:0,-47.4005	0:68:50,18:50:1761:18:648:0,-100.162
BDIQ01000006.1	3225334	.	A	T	2526.4	.	DPB=74;EPPR=59.8207;GTI=0;MQMR=255;NS=1;NUMALT=0;ODDS=0;PAIREDR=1;PQR=0;PRO=0;QR=2694;RO=74;RPPR=5.94472;SRF=0;SRP=0;SRR=0;DP=665;AB=0;ABP=0;AF=0;AO=16;CIGAR=1X;DPRA=0;EPP=16.582;LEN=1;MEANALT=1;MQM=255;PAIRED=1;PAO=0;PQA=0;QA=540;RPL=9;RPP=3.55317;RPR=7;RUN=1;SAF=10;SAP=5.18177;SAR=6;TYPE=snp;technology.illumina=1;AN=9;AC=4	GT:DP:AD:RO:QR:AO:QA:GL	0:74:74,.:74:2694:.:.:0,.	0:45:43,.:43:1513:.:.:0,.	0:99:99,.:99:3539:.:.:0,.	1:72:0,72:0:0:72:2575:-232.108,0	1:82:0,82:0:0:82:2892:-260.633,0	1:85:0,85:0:0:85:2910:-262.242,0	1:95:38,57:38:1248:57:1919:-60.3982,0	0:54:33,20:33:1134:20:645:0,-44.0338	0:59:43,16:43:1412:16:540:0,-78.4709
BDIQ01000006.1	3293257	.	C	T	2213.69	.	DPB=37;EPPR=7.76406;GTI=0;MQMR=255;NS=1;NUMALT=0;ODDS=0;PAIREDR=1;PQR=0;PRO=0;QR=1260;RO=37;RPPR=10.1116;SRF=0;SRP=0;SRR=0;DP=396;AB=0;ABP=0;AF=0;AO=14;CIGAR=1X;DPRA=0;EPP=3.0103;LEN=1;MEANALT=1;MQM=255;PAIRED=1;PAO=0;PQA=0;QA=477;RPL=6;RPP=3.63072;RPR=8;RUN=1;SAF=7;SAP=3.0103;SAR=7;TYPE=snp;technology.illumina=1;AN=9;AC=4	GT:DP:AD:RO:QR:AO:QA:GL	0:37:37,.:37:1260:.:.:0,.	0:24:23,.:23:798:.:.:0,.	0:59:59,.:59:2115:.:.:0,.	1:59:0,59:0:0:59:2123:-191.43,0	1:39:0,39:0:0:39:1427:-128.796,0	1:70:0,70:0:0:70:2523:-227.43,0	1:42:14,27:14:418:27:914:-44.6834,0	0:33:18,15:18:612:15:518:0,-8.45467	0:33:19,14:19:646:14:477:0,-15.2093
BDIQ01000006.1	3293446	.	A	T	1650.4	.	DPB=27;EPPR=3.73412;GTI=0;MQMR=255;NS=1;NUMALT=0;ODDS=0;PAIREDR=1;PQR=0;PRO=0;QR=962;RO=27;RPPR=3.09072;SRF=0;SRP=0;SRR=0;DP=387;AB=0;ABP=0;AF=0;AO=15;CIGAR=1X;DPRA=0;EPP=4.31318;LEN=1;MEANALT=1;MQM=255;PAIRED=1;PAO=0;PQA=0;QA=532;RPL=6;RPP=4.31318;RPR=9;RUN=1;SAF=7;SAP=3.15506;SAR=8;TYPE=snp;technology.illumina=1;AN=9;AC=4	GT:DP:AD:RO:QR:AO:QA:GL	0:27:27,.:27:962:.:.:0,.	0:34:33,.:33:1190:.:.:0,.	0:56:56,.:56:2026:.:.:0,.	1:44:0,44:0:0:44:1544:-139.311,0	1:45:0,45:0:0:45:1625:-146.611,0	1:52:0,52:0:0:52:1875:-169.111,0	1:47:14,33:14:483:33:1199:-64.4583,0	0:37:27,10:27:910:10:287:0,-56.12	0:45:30,15:30:1060:15:532:0,-47.5187
BDIQ01000006.1	3293985	.	G	A	1417.7	.	DPB=21;EPPR=3.94093;GTI=0;MQMR=255;NS=1;NUMALT=0;ODDS=0;PAIREDR=1;PQR=0;PRO=0;QR=746;RO=21;RPPR=5.59539;SRF=0;SRP=0;SRR=0;DP=301;AB=0;ABP=0;AF=0;AO=13;CIGAR=1X;DPRA=0;EPP=3.17734;LEN=1;MEANALT=1;MQM=255;PAIRED=0.923077;PAO=0;PQA=0;QA=461;RPL=6;RPP=3.17734;RPR=7;RUN=1;SAF=5;SAP=4.51363;SAR=8;TYPE=snp;technology.illumina=1;AN=9;AC=4	GT:DP:AD:RO:QR:AO:QA:GL	0:21:21,.:21:746:.:.:0,.	0:19:19,.:19:623:.:.:0,.	0:40:40,.:40:1385:.:.:0,.	1:37:0,37:0:0:37:1281:-115.636,0	1:20:0,20:0:0:20:685:-61.9925,0	1:45:0,45:0:0:45:1604:-144.716,0	1:54:23,31:23:833:31:1079:-22.1259,0	0:28:18,10:18:629:10:327:0,-27.2024	0:37:24,13:24:849:13:461:0,-34.9191
BDIQ01000006.1	3296108	.	G	C	783.05	.	DPB=13;EPPR=0;GTI=0;MQMR=0;NS=1;NUMALT=1;ODDS=74.9163;PAIREDR=0;PQR=0;PRO=0;QR=0;RO=0;RPPR=0;SRF=0;SRP=0;SRR=0;DP=185;AB=0;ABP=0;AF=1;AO=17;CIGAR=1X;DPRA=0;EPP=9.26925;LEN=1;MEANALT=1;MQM=255;PAIRED=1;PAO=0;PQA=0;QA=594;RPL=17;RPP=39.9253;RPR=0;RUN=1;SAF=12;SAP=9.26925;SAR=5;TYPE=snp;technology.illumina=1;AN=9;AC=9	GT:DP:AD:RO:QR:AO:QA:GL	1:13:0,12:0:0:12:416:-37.5754,0	1:18:0,17:0:0:17:593:-53.4444,0	1:31:1,30:1:37:30:1022:-88.6207,0	1:13:4,9:4:134:9:325:-17.2161,0	1:13:0,13:0:0:13:432:-39.2123,0	1:33:2,30:2:70:30:980:-81.9045,0	1:20:1,19:1:14:19:607:-53.5495,0	1:25:2,23:2:74:23:795:-64.8657,0	1:19:2,17:2:74:17:594:-46.7794,0
BDIQ01000006.1	3297346	.	C	T	401947	.	DPB=14;EPPR=9.52472;GTI=0;MQMR=255;NS=1;NUMALT=1;ODDS=46.1742;PAIREDR=1;PQR=0;PRO=0;QR=107;RO=3;RPPR=3.73412;SRF=2;SRP=3.73412;SRR=1;DP=150;AB=0;ABP=0;AF=1;AO=16;CIGAR=1X;DPRA=0;EPP=3.55317;LEN=1;MEANALT=2;MQM=255;PAIRED=1;PAO=0;PQA=0;QA=549;RPL=0;RPP=37.7539;RPR=16;RUN=1;SAF=9;SAP=3.55317;SAR=7;TYPE=snp;technology.illumina=1;AN=9;AC=9	GT:DP:AD:RO:QR:AO:QA:GL	1:14:3,11:3:107:11:365:-23.1952,0	1:12:1,11:1:37:11:394:-32.1182,0	1:18:3,15:3:88:15:503:-37.392,0	1:20:3,17:3:84:17:590:-45.6071,0	1:16:2,14:2:74:14:490:-37.42,0	1:15:2,13:2:74:13:447:-33.5438,0	1:20:5,15:5:171:15:476:-27.4253,0	1:16:2,14:2:70:14:439:-33.1736,0	1:19:2,16:2:64:16:549:-43.7075,0
BDIQ01000006.1	3297514	.	TA	TT	268374	.	DPB=18;EPPR=10.7311;GTI=0;MQMR=255;NS=1;NUMALT=0;ODDS=0;PAIREDR=1;PQR=0;PRO=0;QR=621;RO=18;RPPR=42.0968;SRF=0;SRP=5.18177;SRR=1;DP=184;AB=0;ABP=0;AF=1;AO=3;CIGAR=1M1X;DPRA=0;EPP=9.52472;LEN=1;MEANALT=2;MQM=255;PAIRED=1;PAO=10.5;PQA=384.5;QA=73;RPL=3;RPP=9.52472;RPR=0;RUN=1;SAF=0;SAP=9.52472;SAR=3;TYPE=snp;technology.illumina=1;AN=9;AC=1	GT:DP:AD:RO:QR:AO:QA:GL	0:18:18,.:18:621:.:.:0,.	1:5:1,3:1:20:3:73:-4.48902,0	0:41:41,.:41:1448:.:.:0,.	0:10:10,.:10:362:.:.:0,.	0:20:20,.:20:732:.:.:0,.	0:20:20,.:20:689:.:.:0,.	0:24:24,.:24:888:.:.:0,.	0:24:24,.:24:833:.:.:0,.	0:22:22,.:22:800:.:.:0,.
BDIQ01000006.1	3311942	.	A	G	20902.5	.	DPB=377;EPPR=44.6254;GTI=0;MQMR=255;NS=1;NUMALT=0;ODDS=0;PAIREDR=0.997347;PQR=0;PRO=0;QR=13192;RO=377;RPPR=66.5129;SRF=220;SRP=7.45363;SRR=191;DP=4878;AB=0;ABP=0;AF=0;AO=229;CIGAR=1X;DPRA=0;EPP=43.0735;LEN=1;MEANALT=2;MQM=255;PAIRED=0.9869;PAO=0;PQA=0;QA=7936;RPL=94;RPP=18.9502;RPR=135;RUN=1;SAF=125;SAP=7.19204;SAR=104;TYPE=snp;technology.illumina=1;AN=9;AC=4	GT:DP:AD:RO:QR:AO:QA:GL	0:377:377,.:377:13192:.:.:0,.	0:436:411,25:411:14623:25:861:0,-1238.59	0:536:533,.:533:18952:.:.:0,.	1:445:1,444:1:14:444:15642:-1406.73,0	1:556:0,556:0:0:556:19602:-1764.53,0	1:676:2,671:2:51:671:23373:-2099.1,0	1:722:258,464:258:9066:464:16087:-631.885,0	0:539:306,233:306:10729:233:7986:0,-246.878	0:591:360,229:360:12524:229:7936:0,-412.922
BDIQ01000006.1	3475113	.	T	C	1197.94	.	DPB=12;EPPR=3.73412;GTI=0;MQMR=255;NS=1;NUMALT=0;ODDS=0;PAIREDR=1;PQR=0;PRO=0;QR=434;RO=12;RPPR=3.0103;SRF=0;SRP=0;SRR=0;DP=227;AB=0;ABP=0;AF=1;AO=19;CIGAR=1X;DPRA=0;EPP=3.12459;LEN=1;MEANALT=1;MQM=255;PAIRED=1;PAO=0;PQA=0;QA=699;RPL=8;RPP=4.03889;RPR=11;RUN=1;SAF=9;SAP=3.12459;SAR=10;TYPE=snp;technology.illumina=1;AN=9;AC=6	GT:DP:AD:RO:QR:AO:QA:GL	0:12:12,.:12:434:.:.:0,.	0:14:14,.:14:462:.:.:0,.	0:24:24,.:24:853:.:.:0,.	1:26:0,26:0:0:26:924:-83.5154,0	1:31:0,30:0:0:30:1061:-95.6968,0	1:38:0,38:0:0:38:1380:-124.563,0	1:31:11,20:11:353:20:701:-31.3496,0	1:14:6,8:6:189:8:288:-8.955,0	1:37:18,19:18:640:19:699:-5.32234,0
BDIQ01000006.1	3519922	.	A	G	869286	.	DPB=41;EPPR=4.33437;GTI=0;MQMR=255;NS=1;NUMALT=0;ODDS=0;PAIREDR=1;PQR=0;PRO=0;QR=1499;RO=41;RPPR=7.30028;SRF=7;SRP=9.32731;SRR=15;DP=332;AB=0;ABP=0;AF=0;AO=13;CIGAR=1X;DPRA=0;EPP=3.17734;LEN=1;MEANALT=1;MQM=255;PAIRED=1;PAO=0;PQA=0;QA=459;RPL=7;RPP=3.17734;RPR=6;RUN=1;SAF=5;SAP=4.51363;SAR=8;TYPE=snp;technology.illumina=1;AN=9;AC=4	GT:DP:AD:RO:QR:AO:QA:GL	0:41:41,.:41:1499:.:.:0,.	0:26:22,4:22:814:4:121:0,-62.4375	0:66:66,.:66:2354:.:.:0,.	1:29:0,29:0:0:29:991:-89.5317,0	1:28:0,28:0:0:28:929:-83.9418,0	1:30:0,30:0:0:30:1007:-90.9657,0	1:44:20,24:20:712:24:812:-8.98233,0	0:31:20,11:20:644:11:370:0,-24.6456	0:37:24,13:24:835:13:459:0,-33.8348
BDIQ01000006.1	3527500	.	A	G	5025.94	.	DPB=85;EPPR=6.10145;GTI=0;MQMR=255;NS=1;NUMALT=0;ODDS=0;PAIREDR=1;PQR=0;PRO=0;QR=2981;RO=85;RPPR=34.305;SRF=17;SRP=3.5385;SRR=20;DP=1084;AB=0;ABP=0;AF=0;AO=51;CIGAR=1X;DPRA=0;EPP=3.3935;LEN=1;MEANALT=1;MQM=255;PAIRED=1;PAO=0;PQA=0;QA=1818;RPL=21;RPP=6.45911;RPR=30;RUN=1;SAF=24;SAP=3.3935;SAR=27;TYPE=snp;technology.illumina=1;AN=9;AC=5	GT:DP:AD:RO:QR:AO:QA:GL	0:85:85,.:85:2981:.:.:0,.	0:39:37,2:37:1307:2:74:0,-110.953	0:117:117,.:117:4150:.:.:0,.	1:136:1,135:1:14:135:4653:-417.715,0	1:108:0,108:0:0:108:3766:-339.289,0	1:165:0,165:0:0:165:5651:-508.932,0	1:168:70,98:70:2410:98:3303:-80.3628,0	1:127:58,69:58:1963:69:2363:-36.004,0	0:139:88,51:88:3077:51:1818:0,-113.303
BDIQ01000006.1	3542064	.	A	T	3043.78	.	DPB=105;EPPR=3.19643;GTI=0;MQMR=255;NS=1;NUMALT=0;ODDS=0;PAIREDR=1;PQR=0;PRO=0;QR=3705;RO=105;RPPR=12.1305;SRF=0;SRP=5.18177;SRR=1;DP=762;AB=0;ABP=0;AF=0;AO=40;CIGAR=1X;DPRA=0;EPP=8.43898;LEN=1;MEANALT=2;MQM=255;PAIRED=1;PAO=0;PQA=0;QA=1312;RPL=18;RPP=3.87889;RPR=22;RUN=1;SAF=17;SAP=4.96463;SAR=23;TYPE=snp;technology.illumina=1;AN=9;AC=4	GT:DP:AD:RO:QR:AO:QA:GL	0:105:105,.:105:3705:.:.:0,.	0:50:49,.:49:1702:.:.:0,.	0:122:122,.:122:4292:.:.:0,.	1:66:1,65:1:33:65:2319:-205.767,0	1:91:0,91:0:0:91:3197:-288.081,0	1:98:0,98:0:0:98:3448:-310.672,0	1:83:28,53:28:935:53:1715:-70.1905,0	0:55:30,25:30:1051:25:859:0,-17.2867	0:92:50,40:50:1638:40:1312:0,-29.3396
BDIQ01000006.1	3559708	.	G	A	3092.05	.	DPB=72;EPPR=20.3821;GTI=0;MQMR=255;NS=1;NUMALT=0;ODDS=0;PAIREDR=1;PQR=0;PRO=0;QR=2564;RO=72;RPPR=84.5612;SRF=25;SRP=51.1168;SRR=1;DP=914;AB=0;ABP=0;AF=0;AO=45;CIGAR=1X;DPRA=0;EPP=20.4303;LEN=1;MEANALT=1;MQM=255;PAIRED=1;PAO=0;PQA=0;QA=1620;RPL=6;RPP=55.5599;RPR=39;RUN=1;SAF=38;SAP=49.3833;SAR=7;TYPE=snp;technology.illumina=1;AN=9;AC=4	GT:DP:AD:RO:QR:AO:QA:GL	0:72:72,.:72:2564:.:.:0,.	0:30:26,4:26:892:4:148:0,-66.9331	0:144:143,.:143:4913:.:.:0,.	1:96:0,96:0:0:96:3351:-301.939,0	1:101:0,101:0:0:101:3596:-323.996,0	1:104:0,104:0:0:104:3718:-334.977,0	1:136:59,77:59:2023:77:2642:-55.7102,0	0:99:59,40:59:2032:40:1476:0,-50.0154	0:132:87,45:87:3059:45:1620:0,-129.502
BDIQ01000006.1	3591719	.	A	G	3982.54	.	DPB=109;EPPR=29.068;GTI=0;MQMR=255;NS=1;NUMALT=0;ODDS=0;PAIREDR=1;PQR=0;PRO=0;QR=3753;RO=108;RPPR=95.9815;SRF=27;SRP=49.8093;SRR=2;DP=1110;AB=0;ABP=0;AF=0;AO=47;CIGAR=1X;DPRA=0;EPP=5.27418;LEN=1;MEANALT=2;MQM=255;PAIRED=0.978723;PAO=0;PQA=0;QA=1622;RPL=13;RPP=23.3852;RPR=34;RUN=1;SAF=34;SAP=23.3852;SAR=13;TYPE=snp;technology.illumina=1;AN=9;AC=4	GT:DP:AD:RO:QR:AO:QA:GL	0:109:108,.:108:3753:.:.:0,.	0:31:29,2:29:974:2:74:0,-80.9659	0:171:171,.:171:5960:.:.:0,.	1:118:1,117:1:14:117:4056:-363.987,0	1:133:0,133:0:0:133:4543:-409.212,0	1:133:0,133:0:0:133:4586:-413.085,0	1:183:62,121:62:2138:121:4081:-174.862,0	0:110:63,46:63:2076:46:1583:0,-44.3568	0:122:74,47:74:2483:47:1622:0,-77.4821
BDIQ01000006.1	3670614	.	A	G	2972.08	.	DPB=140;EPPR=3.07234;GTI=0;MQMR=255;NS=1;NUMALT=0;ODDS=0;PAIREDR=1;PQR=0;PRO=0;QR=4969;RO=140;RPPR=5.24381;SRF=0;SRP=5.18177;SRR=1;DP=1279;AB=0;ABP=0;AF=0;AO=32;CIGAR=1X;DPRA=0;EPP=48.8827;LEN=1;MEANALT=1;MQM=255;PAIRED=1;PAO=0;PQA=0;QA=1009;RPL=2;RPP=56.2114;RPR=30;RUN=1;SAF=31;SAP=64.083;SAR=1;TYPE=snp;technology.illumina=1;AN=9;AC=3	GT:DP:AD:RO:QR:AO:QA:GL	0:140:140,.:140:4969:.:.:0,.	0:85:84,.:84:2908:.:.:0,.	0:277:277,.:277:9850:.:.:0,.	1:57:1,56:1:14:56:1926:-172.284,0	1:46:0,46:0:0:46:1556:-140.378,0	1:107:0,106:0:0:106:3729:-335.691,0	0:148:120,28:120:4128:28:1000:0,-281.507	0:183:151,32:151:5247:32:1009:0,-381.452	0:236:226,.:226:7873:.:.:0,.
BDIQ01000006.1	3812750	.	A	T	1052.76	.	DPB=43;EPPR=3.46479;GTI=0;MQMR=255;NS=1;NUMALT=0;ODDS=0;PAIREDR=1;PQR=0;PRO=0;QR=1513;RO=43;RPPR=3.0608;SRF=0;SRP=0;SRR=0;DP=325;AB=0;ABP=0;AF=1;AO=19;CIGAR=1X;DPRA=0;EPP=12.2676;LEN=1;MEANALT=1;MQM=255;PAIRED=1;PAO=0;PQA=0;QA=687;RPL=10;RPP=3.12459;RPR=9;RUN=1;SAF=11;SAP=4.03889;SAR=8;TYPE=snp;technology.illumina=1;AN=9;AC=4	GT:DP:AD:RO:QR:AO:QA:GL	0:43:43,.:43:1513:.:.:0,.	0:27:27,.:27:972:.:.:0,.	0:48:48,.:48:1670:.:.:0,.	1:28:0,28:0:0:28:981:-88.6404,0	1:35:0,35:0:0:35:1199:-108.253,0	1:30:0,29:0:0:29:1050:-94.7147,0	0:52:40,12:40:1416:12:444:0,-87.464	0:24:17,7:17:615:7:259:0,-32.0318	1:38:19,19:19:666:19:687:-1.90105,0
BDIQ01000010.1	52245	.	C	T	1535.66	.	DPB=22;EPPR=3.40511;GTI=0;MQMR=255;NS=1;NUMALT=0;ODDS=0;PAIREDR=1;PQR=0;PRO=0;QR=736;RO=22;RPPR=6.56362;SRF=0;SRP=0;SRR=0;DP=284;AB=0;ABP=0;AF=0;AO=14;CIGAR=1X;DPRA=0;EPP=3.63072;LEN=1;MEANALT=1;MQM=255;PAIRED=1;PAO=0;PQA=0;QA=477;RPL=5;RPP=5.49198;RPR=9;RUN=1;SAF=5;SAP=5.49198;SAR=9;TYPE=snp;technology.illumina=1;AN=9;AC=5	GT:DP:AD:RO:QR:AO:QA:GL	0:22:22,.:22:736:.:.:0,.	0:17:17,.:17:614:.:.:0,.	0:38:38,.:38:1384:.:.:0,.	1:36:0,36:0:0:36:1270:-114.653,0	1:26:1,25:1:14:25:917:-81.4968,0	1:48:0,48:0:0:48:1736:-156.602,0	1:33:10,23:10:315:23:814:-44.9489,0	1:34:14,20:14:458:20:726:-24.1559,0	0:30:16,14:16:584:14:477:0,-9.65429
BDIQ01000010.1	64745	.	G	T	505369	.	DPB=22;EPPR=4.58955;GTI=0;MQMR=255;NS=1;NUMALT=0;ODDS=0;PAIREDR=1;PQR=0;PRO=0;QR=810;RO=22;RPPR=3.0103;SRF=0;SRP=0;SRR=0;DP=200;AB=0;ABP=0;AF=0;AO=8;CIGAR=1X;DPRA=0;EPP=4.09604;LEN=1;MEANALT=1;MQM=255;PAIRED=1;PAO=0;PQA=0;QA=269;RPL=4;RPP=3.0103;RPR=4;RUN=1;SAF=3;SAP=4.09604;SAR=5;TYPE=snp;technology.illumina=1;AN=9;AC=3	GT:DP:AD:RO:QR:AO:QA:GL	0:22:22,.:22:810:.:.:0,.	0:10:10,.:10:366:.:.:0,.	0:41:41,.:41:1472:.:.:0,.	1:13:0,13:0:0:13:473:-42.9338,0	1:11:0,11:0:0:11:399:-36.2727,0	1:18:0,18:0:0:18:591:-53.5183,0	0:21:16,5:16:565:5:158:0,-36.6671	0:25:22,3:22:698:3:111:0,-52.7773	0:39:31,8:31:1061:8:269:0,-71.286
BDIQ01000010.1	65793	.	A	T	681528	.	DPB=21;EPPR=5.59539;GTI=0;MQMR=255;NS=1;NUMALT=0;ODDS=0;PAIREDR=1;PQR=0;PRO=0;QR=769;RO=21;RPPR=5.59539;SRF=3;SRP=9.52472;SRR=9;DP=263;AB=0;ABP=0;AF=0;AO=12;CIGAR=1X;DPRA=0;EPP=3.73412;LEN=1;MEANALT=1;MQM=255;PAIRED=0.916667;PAO=0;PQA=0;QA=422;RPL=2;RPP=14.5915;RPR=10;RUN=1;SAF=5;SAP=3.73412;SAR=7;TYPE=snp;technology.illumina=1;AN=9;AC=3	GT:DP:AD:RO:QR:AO:QA:GL	0:21:21,.:21:769:.:.:0,.	0:15:12,3:12:430:3:111:0,-28.6983	0:46:44,.:44:1566:.:.:0,.	1:14:0,14:0:0:14:487:-44.1779,0	1:23:0,23:0:0:23:788:-71.2626,0	1:15:0,15:0:0:15:504:-45.696,0	0:42:21,21:21:703:21:700:0,-0.271429	0:34:30,3:30:1000:3:88:0,-82.1107	0:53:41,12:41:1412:12:422:0,-89.0927
BDIQ01000010.1	65819	.	T	C	317016	.	DPB=20;EPPR=3.44459;GTI=0;MQMR=255;NS=1;NUMALT=0;ODDS=0;PAIREDR=1;PQR=0;PRO=0;QR=726;RO=20;RPPR=13.8677;SRF=0;SRP=0;SRR=0;DP=192;AB=0;ABP=0;AF=0;AO=10;CIGAR=1X;DPRA=0;EPP=10.8276;LEN=1;MEANALT=1;MQM=255;PAIRED=0.9;PAO=0;PQA=0;QA=343;RPL=6;RPP=3.87889;RPR=4;RUN=1;SAF=4;SAP=3.87889;SAR=6;TYPE=snp;technology.illumina=1;AN=9;AC=4	GT:DP:AD:RO:QR:AO:QA:GL	0:20:20,.:20:726:.:.:0,.	0:11:10,.:10:360:.:.:0,.	0:31:31,.:31:1120:.:.:0,.	1:11:0,11:0:0:11:403:-36.6364,0	1:10:0,10:0:0:10:356:-32.396,0	1:10:0,10:0:0:10:343:-31.213,0	1:37:17,20:17:569:20:587:-1.57879,0	0:28:25,3:25:880:3:101:0,-70.1253	0:34:24,10:24:847:10:343:0,-45.3699
BDIQ01000010.1	65832	.	C	T	310779	.	DPB=20;EPPR=4.74748;GTI=0;MQMR=255;NS=1;NUMALT=0;ODDS=0;PAIREDR=1;PQR=0;PRO=0;QR=714;RO=20;RPPR=4.74748;SRF=0;SRP=0;SRR=0;DP=190;AB=0;ABP=0;AF=0;AO=10;CIGAR=1X;DPRA=0;EPP=6.48466;LEN=1;MEANALT=1;MQM=255;PAIRED=0.9;PAO=0;PQA=0;QA=335;RPL=7;RPP=6.48466;RPR=3;RUN=1;SAF=4;SAP=3.87889;SAR=6;TYPE=snp;technology.illumina=1;AN=9;AC=3	GT:DP:AD:RO:QR:AO:QA:GL	0:20:20,.:20:714:.:.:0,.	0:13:12,.:12:436:.:.:0,.	0:32:32,.:32:1138:.:.:0,.	1:10:0,10:0:0:10:366:-33.306,0	1:10:0,10:0:0:10:366:-33.306,0	1:10:0,10:0:0:10:356:-32.396,0	0:35:18,17:18:621:17:532:0,-8.04206	0:28:25,3:25:851:3:88:0,-68.7171	0:32:22,10:22:742:10:335:0,-36.6323
BDIQ01000010.1	66202	.	T	G	848789	.	DPB=36;EPPR=3.9754;GTI=0;MQMR=255;NS=1;NUMALT=0;ODDS=0;PAIREDR=1;PQR=0;PRO=0;QR=1304;RO=36;RPPR=3.25157;SRF=0;SRP=0;SRR=0;DP=339;AB=0;ABP=0;AF=0;AO=7;CIGAR=1X;DPRA=0;EPP=5.80219;LEN=1;MEANALT=1;MQM=255;PAIRED=1;PAO=0;PQA=0;QA=259;RPL=4;RPP=3.32051;RPR=3;RUN=1;SAF=4;SAP=3.32051;SAR=3;TYPE=snp;technology.illumina=1;AN=9;AC=3	GT:DP:AD:RO:QR:AO:QA:GL	0:36:36,.:36:1304:.:.:0,.	0:33:32,.:32:1156:.:.:0,.	0:77:77,.:77:2752:.:.:0,.	1:17:0,17:0:0:17:519:-47.0153,0	1:27:0,27:0:0:27:975:-88.1111,0	1:28:0,28:0:0:28:978:-88.3693,0	0:26:16,10:16:524:10:347:0,-15.9105	0:41:26,15:26:870:15:490:0,-34.2079	0:54:47,7:47:1643:7:259:0,-124.54
BDIQ01000010.1	66356	.	G	A	1498.81	.	DPB=33;EPPR=17.8158;GTI=0;MQMR=255;NS=1;NUMALT=0;ODDS=0;PAIREDR=1;PQR=0;PRO=0;QR=1190;RO=33;RPPR=3.60252;SRF=0;SRP=0;SRR=0;DP=435;AB=0;ABP=0;AF=0;AO=6;CIGAR=1X;DPRA=0;EPP=4.45795;LEN=1;MEANALT=2;MQM=255;PAIRED=1;PAO=0;PQA=0;QA=214;RPL=2;RPP=4.45795;RPR=4;RUN=1;SAF=4;SAP=4.45795;SAR=2;TYPE=snp;technology.illumina=1;AN=9;AC=3	GT:DP:AD:RO:QR:AO:QA:GL	0:33:33,.:33:1190:.:.:0,.	0:45:43,.:43:1521:.:.:0,.	0:68:68,.:68:2415:.:.:0,.	1:43:0,43:0:0:43:1533:-138.327,0	1:35:0,35:0:0:35:1207:-108.975,0	1:49:0,49:0:0:49:1717:-154.88,0	0:46:24,21:24:856:21:709:0,-13.2494	0:45:35,10:35:1138:10:331:0,-72.6241	0:71:63,6:63:2178:6:214:0,-176.797
BDIQ01000010.1	67800	.	C	T	1344.37	.	DPB=19;EPPR=8.61041;GTI=0;MQMR=255;NS=1;NUMALT=0;ODDS=0;PAIREDR=1;PQR=0;PRO=0;QR=656;RO=19;RPPR=36.0395;SRF=0;SRP=0;SRR=0;DP=276;AB=0;ABP=0;AF=1;AO=19;CIGAR=1X;DPRA=0;EPP=5.8675;LEN=1;MEANALT=1;MQM=255;PAIRED=1;PAO=0;PQA=0;QA=658;RPL=6;RPP=8.61041;RPR=13;RUN=1;SAF=12;SAP=5.8675;SAR=7;TYPE=snp;technology.illumina=1;AN=9;AC=6	GT:DP:AD:RO:QR:AO:QA:GL	0:19:19,.:19:656:.:.:0,.	0:17:16,.:16:570:.:.:0,.	0:50:50,.:50:1640:.:.:0,.	1:29:0,29:0:0:29:1028:-92.8745,0	1:24:1,23:1:33:23:744:-63.9835,0	1:43:0,43:0:0:43:1521:-137.244,0	1:26:8,18:8:253:18:611:-32.2432,0	1:32:15,17:15:510:17:603:-8.38471,0	1:36:17,19:17:611:19:658:-4.2169,0
BDIQ01000010.1	69548	.	G	A	1700.14	.	DPB=41;EPPR=3.48696;GTI=0;MQMR=255;NS=1;NUMALT=0;ODDS=0;PAIREDR=0.95122;PQR=0;PRO=0;QR=1482;RO=41;RPPR=3.06326;SRF=9;SRP=7.18621;SRR=4;DP=354;AB=0;ABP=0;AF=0;AO=21;CIGAR=1X;DPRA=0;EPP=11.386;LEN=1;MEANALT=1;MQM=255;PAIRED=1;PAO=0;PQA=0;QA=765;RPL=10;RPP=3.1137;RPR=11;RUN=1;SAF=12;SAP=3.94093;SAR=9;TYPE=snp;technology.illumina=1;AN=9;AC=4	GT:DP:AD:RO:QR:AO:QA:GL	0:41:41,.:41:1482:.:.:0,.	0:16:13,3:13:446:3:101:0,-31.0564	0:35:35,.:35:1241:.:.:0,.	1:34:0,34:0:0:34:1170:-105.644,0	1:55:0,55:0:0:55:1927:-173.78,0	1:42:0,42:0:0:42:1513:-136.53,0	1:48:11,36:11:384:36:1259:-78.7624,0	0:36:19,17:19:666:17:615:0,-4.57876	0:47:26,21:26:921:21:765:0,-14.0299
BDIQ01000010.1	70183	.	T	C	1305.16	.	DPB=11;EPPR=3.20771;GTI=0;MQMR=255;NS=1;NUMALT=0;ODDS=0;PAIREDR=1;PQR=0;PRO=0;QR=397;RO=11;RPPR=3.20771;SRF=4;SRP=3.32051;SRR=3;DP=197;AB=0;ABP=0;AF=0;AO=11;CIGAR=1X;DPRA=0;EPP=4.78696;LEN=1;MEANALT=1;MQM=255;PAIRED=1;PAO=0;PQA=0;QA=399;RPL=7;RPP=4.78696;RPR=4;RUN=1;SAF=6;SAP=3.20771;SAR=5;TYPE=snp;technology.illumina=1;AN=9;AC=4	GT:DP:AD:RO:QR:AO:QA:GL	0:11:11,.:11:397:.:.:0,.	0:10:7,3:7:259:3:91:0,-15.1867	0:13:13,.:13:444:.:.:0,.	1:45:0,45:0:0:45:1495:-134.882,0	1:24:0,24:0:0:24:797:-72.0621,0	1:34:0,34:0:0:34:1112:-100.407,0	0:17:9,8:9:302:8:288:0,-1.23556	1:19:6,12:6:185:12:394:-18.8396,0	0:24:13,11:13:477:11:399:0,-7.0242
BDIQ01000010.1	73905	.	A	G	25121.3	.	DPB=1087;EPPR=289.765;GTI=0;MQMR=255;NS=1;NUMALT=0;ODDS=0;PAIREDR=0.999076;PQR=0;PRO=0;QR=38912;RO=1082;RPPR=529.109;SRF=0;SRP=0;SRR=0;DP=7663;AB=0;ABP=0;AF=0;AO=285;CIGAR=1X;DPRA=0;EPP=33.2509;LEN=1;MEANALT=2;MQM=255;PAIRED=0.985965;PAO=0;PQA=0;QA=10050;RPL=206;RPP=125.9;RPR=79;RUN=1;SAF=193;SAP=80.7338;SAR=92;TYPE=snp;technology.illumina=1;AN=9;AC=4	GT:DP:AD:RO:QR:AO:QA:GL	0:1087:1082,.:1082:38912:.:.:0,.	0:601:580,.:580:20800:.:.:0,.	0:1554:1553,.:1553:55422:.:.:0,.	1:652:0,650:0:0:650:22883:-2059.68,0	1:730:0,729:0:0:729:26162:-2354.74,0	1:803:0,803:0:0:803:28569:-2571.57,0	1:823:301,522:301:10573:522:18343:-699.3,0	0:692:354,337:354:12443:337:11746:0,-62.733	0:721:435,285:435:15203:285:10050:0,-463.767
BDIQ01000010.1	262543	.	T	C	2119.01	.	DPB=66;EPPR=42.2325;GTI=0;MQMR=255;NS=1;NUMALT=0;ODDS=0;PAIREDR=1;PQR=0;PRO=0;QR=2304;RO=64;RPPR=5.18177;SRF=11;SRP=6.20364;SRR=6;DP=489;AB=0;ABP=0;AF=1;AO=25;CIGAR=1X;DPRA=0;EPP=3.79203;LEN=1;MEANALT=1;MQM=255;PAIRED=1;PAO=0;PQA=0;QA=818;RPL=17;RPP=10.0459;RPR=8;RUN=1;SAF=13;SAP=3.09716;SAR=12;TYPE=snp;technology.illumina=1;AN=9;AC=6	GT:DP:AD:RO:QR:AO:QA:GL	0:66:64,.:64:2304:.:.:0,.	0:19:17,2:17:592:2:74:0,-46.5982	0:85:85,.:85:3006:.:.:0,.	1:32:0,32:0:0:32:1132:-102.234,0	1:71:1,70:1:37:70:2452:-217.33,0	1:41:0,41:0:0:41:1464:-132.117,0	1:88:31,57:31:1085:57:1934:-76.3993,0	1:46:21,25:21:689:25:822:-11.9707,0	1:41:16,25:16:551:25:818:-24.0128,0
BDIQ01000010.1	262675	.	C	T	1841.88	.	DPB=63;EPPR=5.80219;GTI=0;MQMR=255;NS=1;NUMALT=0;ODDS=0;PAIREDR=1;PQR=0;PRO=0;QR=2245;RO=63;RPPR=5.80219;SRF=5;SRP=13.8677;SRR=15;DP=498;AB=0;ABP=0;AF=1;AO=19;CIGAR=1X;DPRA=0;EPP=4.03889;LEN=1;MEANALT=1;MQM=255;PAIRED=1;PAO=0;PQA=0;QA=681;RPL=7;RPP=5.8675;RPR=12;RUN=1;SAF=8;SAP=4.03889;SAR=11;TYPE=snp;technology.illumina=1;AN=9;AC=6	GT:DP:AD:RO:QR:AO:QA:GL	0:63:63,.:63:2245:.:.:0,.	0:25:20,5:20:682:5:185:0,-44.701	0:82:82,.:82:2780:.:.:0,.	1:43:0,43:0:0:43:1534:-138.417,0	1:58:0,58:0:0:58:2082:-187.739,0	1:47:0,47:0:0:47:1681:-151.648,0	1:85:39,46:39:1292:46:1602:-27.917,0	1:58:26,32:26:874:32:1102:-20.5282,0	1:37:18,19:18:616:19:681:-5.8662,0
BDIQ01000010.1	262715	.	C	T	1827.74	.	DPB=83;EPPR=6.17594;GTI=0;MQMR=255;NS=1;NUMALT=0;ODDS=0;PAIREDR=1;PQR=0;PRO=0;QR=2950;RO=83;RPPR=35.0591;SRF=11;SRP=5.02092;SRR=16;DP=623;AB=0;ABP=0;AF=1;AO=26;CIGAR=1X;DPRA=0;EPP=3.0103;LEN=1;MEANALT=1;MQM=255;PAIRED=1;PAO=0;PQA=0;QA=884;RPL=4;RPP=30.0702;RPR=22;RUN=1;SAF=13;SAP=3.0103;SAR=13;TYPE=snp;technology.illumina=1;AN=9;AC=5	GT:DP:AD:RO:QR:AO:QA:GL	0:83:83,.:83:2950:.:.:0,.	0:32:27,5:27:943:5:185:0,-68.1993	0:106:106,.:106:3736:.:.:0,.	1:46:0,46:0:0:46:1651:-148.949,0	1:56:0,56:0:0:56:2000:-180.357,0	1:61:0,61:0:0:61:2132:-192.23,0	1:107:43,64:43:1472:64:2212:-66.6033,0	0:81:42,39:42:1440:39:1425:0,-1.32747	1:51:25,26:25:864:26:884:-1.7944,0
BDIQ01000010.1	448933	.	G	A	3682.34	.	DPB=231;EPPR=34.7704;GTI=0;MQMR=255;NS=1;NUMALT=0;ODDS=0;PAIREDR=0.995652;PQR=0;PRO=0;QR=8070;RO=230;RPPR=3.61454;SRF=0;SRP=0;SRR=0;DP=1663;AB=0;ABP=0;AF=1;AO=77;CIGAR=1X;DPRA=0;EPP=3.71532;LEN=1;MEANALT=1;MQM=255;PAIRED=0.974026;PAO=0;PQA=0;QA=2744;RPL=32;RPP=7.77626;RPR=45;RUN=1;SAF=38;SAP=3.0385;SAR=39;TYPE=snp;technology.illumina=1;AN=9;AC=5	GT:DP:AD:RO:QR:AO:QA:GL	0:231:230,.:230:8070:.:.:0,.	0:177:171,.:171:5953:.:.:0,.	0:341:341,.:341:11732:.:.:0,.	1:92:0,92:0:0:92:3245:-292.403,0	1:118:0,117:0:0:117:4135:-372.362,0	1:113:0,113:0:0:113:3987:-359.183,0	1:253:104,149:104:3574:149:5122:-139.32,0	0:182:119,63:119:4028:63:2250:0,-160.001	1:156:79,77:79:2684:77:2744:-5.41662,0
BDIQ01000010.1	476090	.	A	G	1723.59	.	DPB=21;EPPR=5.59539;GTI=0;MQMR=255;NS=1;NUMALT=0;ODDS=0;PAIREDR=1;PQR=0;PRO=0;QR=711;RO=21;RPPR=20.4855;SRF=4;SRP=10.1038;SRR=11;DP=355;AB=0;ABP=0;AF=0;AO=16;CIGAR=1X;DPRA=0;EPP=3.55317;LEN=1;MEANALT=1;MQM=255;PAIRED=1;PAO=0;PQA=0;QA=582;RPL=12;RPP=11.6962;RPR=4;RUN=1;SAF=3;SAP=16.582;SAR=13;TYPE=snp;technology.illumina=1;AN=9;AC=5	GT:DP:AD:RO:QR:AO:QA:GL	0:21:21,.:21:711:.:.:0,.	0:17:15,2:15:528:2:74:0,-40.842	0:42:42,.:42:1517:.:.:0,.	1:38:0,38:0:0:38:1374:-124.022,0	1:56:0,56:0:0:56:1981:-178.644,0	1:45:0,45:0:0:45:1540:-138.942,0	1:46:18,28:18:602:28:876:-24.6384,0	1:37:13,24:13:477:24:847:-33.286,0	0:53:37,16:37:1328:16:582:0,-67.1352
BDIQ01000010.1	500514	.	C	T	1900.31	.	DPB=36;EPPR=3.25157;GTI=0;MQMR=255;NS=1;NUMALT=0;ODDS=0;PAIREDR=1;PQR=0;PRO=0;QR=1210;RO=36;RPPR=3.0103;SRF=23;SRP=14.1309;SRR=10;DP=471;AB=0;ABP=0;AF=0;AO=23;CIGAR=1X;DPRA=0;EPP=3.10471;LEN=1;MEANALT=2;MQM=255;PAIRED=1;PAO=0;PQA=0;QA=767;RPL=12;RPP=3.10471;RPR=11;RUN=1;SAF=10;SAP=3.86001;SAR=13;TYPE=snp;technology.illumina=1;AN=9;AC=4	GT:DP:AD:RO:QR:AO:QA:GL	0:36:36,.:36:1210:.:.:0,.	0:36:33,3:33:1141:3:107:0,-93.0491	0:63:63,.:63:2145:.:.:0,.	1:60:0,60:0:0:60:2151:-193.948,0	1:59:0,59:0:0:59:2016:-181.782,0	1:52:0,52:0:0:52:1881:-169.652,0	1:74:36,38:36:1185:38:1357:-15.5079,0	0:40:23,17:23:796:17:603:0,-17.3614	0:51:27,23:27:956:23:767:0,-17.031
BDIQ01000010.1	500574	.	T	A	1292.1	.	DPB=32;EPPR=4.09604;GTI=0;MQMR=255;NS=1;NUMALT=0;ODDS=0;PAIREDR=1;PQR=0;PRO=0;QR=1180;RO=32;RPPR=3.0103;SRF=17;SRP=3.28173;SRR=15;DP=410;AB=0;ABP=0;AF=0;AO=19;CIGAR=1X;DPRA=0;EPP=5.8675;LEN=1;MEANALT=1;MQM=255;PAIRED=1;PAO=0;PQA=0;QA=652;RPL=14;RPP=12.2676;RPR=5;RUN=1;SAF=7;SAP=5.8675;SAR=12;TYPE=snp;technology.illumina=1;AN=9;AC=4	GT:DP:AD:RO:QR:AO:QA:GL	0:32:32,.:32:1180:.:.:0,.	0:36:32,4:32:1157:4:121:0,-93.2991	0:55:55,.:55:1990:.:.:0,.	1:39:0,39:0:0:39:1384:-124.915,0	1:42:0,42:0:0:42:1476:-133.191,0	1:38:0,38:0:0:38:1320:-119.147,0	1:69:31,37:31:1060:37:1312:-22.6924,0	0:50:31,19:31:1040:19:617:0,-38.0807	0:49:30,19:30:1032:19:652:0,-34.2008
BDIQ01000010.1	500601	.	G	A	1848.53	.	DPB=57;EPPR=9.44853;GTI=0;MQMR=255;NS=1;NUMALT=0;ODDS=0;PAIREDR=1;PQR=0;PRO=0;QR=2085;RO=57;RPPR=19.8106;SRF=18;SRP=4.76149;SRR=13;DP=505;AB=0;ABP=0;AF=0;AO=17;CIGAR=1X;DPRA=0;EPP=6.20364;LEN=1;MEANALT=1;MQM=255;PAIRED=1;PAO=0;PQA=0;QA=587;RPL=13;RPP=13.3567;RPR=4;RUN=1;SAF=6;SAP=6.20364;SAR=11;TYPE=snp;technology.illumina=1;AN=9;AC=4	GT:DP:AD:RO:QR:AO:QA:GL	0:57:57,.:57:2085:.:.:0,.	0:35:31,4:31:1123:4:138:0,-88.6673	0:66:66,.:66:2273:.:.:0,.	1:54:0,54:0:0:54:1872:-168.827,0	1:61:0,61:0:0:61:2099:-189.254,0	1:47:0,47:0:0:47:1657:-149.483,0	1:77:30,46:30:986:46:1595:-54.8294,0	0:58:33,25:33:1147:25:839:0,-27.732	0:50:33,17:33:1162:17:587:0,-51.7568
BDIQ01000010.1	552119	.	C	T	2499.36	.	DPB=28;EPPR=3.73412;GTI=0;MQMR=255;NS=1;NUMALT=0;ODDS=0;PAIREDR=1;PQR=0;PRO=0;QR=949;RO=27;RPPR=45.5551;SRF=0;SRP=0;SRR=0;DP=497;AB=0;ABP=0;AF=0;AO=24;CIGAR=1X;DPRA=0;EPP=3.37221;LEN=1;MEANALT=1;MQM=255;PAIRED=1;PAO=0;PQA=0;QA=813;RPL=4;RPP=26.1727;RPR=20;RUN=1;SAF=11;SAP=3.37221;SAR=13;TYPE=snp;technology.illumina=1;AN=9;AC=5	GT:DP:AD:RO:QR:AO:QA:GL	0:28:27,.:27:949:.:.:0,.	0:19:19,.:19:653:.:.:0,.	0:81:81,.:81:2918:.:.:0,.	1:83:0,83:0:0:83:3020:-272.164,0	1:46:0,46:0:0:46:1624:-146.513,0	1:69:0,69:0:0:69:2418:-217.97,0	1:59:14,45:14:454:45:1566:-100.104,0	1:48:20,28:20:699:28:909:-18.8751,0	0:64:40,24:40:1304:24:813:0,-44.1772
BDIQ01000010.1	553634	.	T	A	1442.54	.	DPB=83;EPPR=10.5712;GTI=0;MQMR=255;NS=1;NUMALT=0;ODDS=0;PAIREDR=1;PQR=0;PRO=0;QR=2796;RO=83;RPPR=3.66436;SRF=10;SRP=19.0002;SRR=1;DP=839;AB=0;ABP=0;AF=0;AO=13;CIGAR=1X;DPRA=0;EPP=16.5402;LEN=1;MEANALT=3;MQM=255;PAIRED=1;PAO=0;PQA=0;QA=473;RPL=0;RPP=31.2394;RPR=13;RUN=1;SAF=11;SAP=16.5402;SAR=2;TYPE=snp;technology.illumina=1;AN=9;AC=3	GT:DP:AD:RO:QR:AO:QA:GL	0:83:83,.:83:2796:.:.:0,.	0:83:83,.:83:2919:.:.:0,.	0:192:192,.:192:6776:.:.:0,.	1:51:11,40:11:388:40:1448:-95.4093,0	1:38:2,36:2:74:36:1190:-100.401,0	1:88:16,72:16:564:72:2482:-172.612,0	0:115:86,28:86:2882:28:853:0,-182.644	0:82:59,23:59:2116:23:810:0,-117.546	0:107:92,13:92:3149:13:473:0,-240.844
BDIQ01000010.1	553748	.	C	T	5244.07	.	DPB=70;EPPR=3.13438;GTI=0;MQMR=255;NS=1;NUMALT=0;ODDS=0;PAIREDR=1;PQR=0;PRO=0;QR=2436;RO=70;RPPR=74.4828;SRF=8;SRP=4.51363;SRR=5;DP=1258;AB=0;ABP=0;AF=0;AO=35;CIGAR=1X;DPRA=0;EPP=3.56868;LEN=1;MEANALT=1;MQM=255;PAIRED=1;PAO=0;PQA=0;QA=1164;RPL=6;RPP=35.8306;RPR=29;RUN=1;SAF=18;SAP=3.07234;SAR=17;TYPE=snp;technology.illumina=1;AN=9;AC=5	GT:DP:AD:RO:QR:AO:QA:GL	0:70:70,.:70:2436:.:.:0,.	0:50:50,.:50:1786:.:.:0,.	0:160:160,.:160:5444:.:.:0,.	1:169:13,155:13:455:155:5481:-452.354,0	1:133:20,112:20:666:112:3959:-296.398,0	1:222:25,196:25:878:196:6910:-542.888,0	1:176:82,94:82:2781:94:3274:-44.3792,0	1:151:62,88:62:2080:88:3021:-84.698,0	0:127:92,35:92:3159:35:1164:0,-179.561
BDIQ01000010.1	553753	.	T	G	6465.54	.	DPB=74;EPPR=3.0103;GTI=0;MQMR=255;NS=1;NUMALT=0;ODDS=0;PAIREDR=1;PQR=0;PRO=0;QR=2632;RO=74;RPPR=76.3709;SRF=0;SRP=0;SRR=0;DP=1256;AB=0;ABP=0;AF=0;AO=36;CIGAR=1X;DPRA=0;EPP=3.25157;LEN=1;MEANALT=1;MQM=255;PAIRED=1;PAO=0;PQA=0;QA=1224;RPL=6;RPP=37.7539;RPR=30;RUN=1;SAF=17;SAP=3.25157;SAR=19;TYPE=snp;technology.illumina=1;AN=9;AC=5	GT:DP:AD:RO:QR:AO:QA:GL	0:74:74,.:74:2632:.:.:0,.	0:52:52,.:52:1872:.:.:0,.	0:153:153,.:153:5399:.:.:0,.	1:172:0,172:0:0:172:5952:-536.026,0	1:134:0,134:0:0:134:4582:-412.722,0	1:219:0,219:0:0:219:7514:-676.603,0	1:175:77,98:77:2625:98:3373:-67.3233,0	1:149:49,100:49:1686:100:3478:-161.284,0	0:128:92,36:92:3238:36:1224:0,-181.272
BDIQ01000010.1	554010	.	CT	CC	2540.92	.	DPB=21;EPPR=3.1137;GTI=0;MQMR=255;NS=1;NUMALT=0;ODDS=0;PAIREDR=1;PQR=0;PRO=0;QR=677;RO=21;RPPR=11.386;SRF=0;SRP=0;SRR=0;DP=582;AB=0;ABP=0;AF=1;AO=89;CIGAR=1M1X;DPRA=0;EPP=3.0347;LEN=1;MEANALT=1;MQM=255;PAIRED=0.977528;PAO=1;PQA=14;QA=2894;RPL=59;RPP=23.5295;RPR=30;RUN=1;SAF=33;SAP=15.9171;SAR=56;TYPE=snp;technology.illumina=1;AN=9;AC=1	GT:DP:AD:RO:QR:AO:QA:GL	0:21:21,.:21:677:.:.:0,.	0:12:12,.:12:398:.:.:0,.	0:63:63,.:63:2171:.:.:0,.	1:89:0,89:0:0:89:2894:-260.673,0	0:58:58,.:58:1939:.:.:0,.	0:105:105,.:105:3459:.:.:0,.	0:98:96,.:96:3319:.:.:0,.	0:63:62,.:62:2122:.:.:0,.	0:73:73,.:73:2537:.:.:0,.
BDIQ01000010.1	556450	.	T	C	4464.45	.	DPB=29;EPPR=3.08518;GTI=0;MQMR=255;NS=1;NUMALT=0;ODDS=0;PAIREDR=1;PQR=0;PRO=0;QR=1047;RO=29;RPPR=9.07545;SRF=0;SRP=0;SRR=0;DP=953;AB=0;ABP=0;AF=0;AO=28;CIGAR=1X;DPRA=0;EPP=3.32051;LEN=1;MEANALT=1;MQM=255;PAIRED=0.964286;PAO=0;PQA=0;QA=956;RPL=23;RPP=28.1373;RPR=5;RUN=1;SAF=14;SAP=3.0103;SAR=14;TYPE=snp;technology.illumina=1;AN=9;AC=5	GT:DP:AD:RO:QR:AO:QA:GL	0:29:29,.:29:1047:.:.:0,.	0:24:24,.:24:880:.:.:0,.	0:96:95,.:95:3419:.:.:0,.	1:141:0,141:0:0:141:4904:-441.708,0	1:111:0,111:0:0:111:3817:-343.874,0	1:151:0,151:0:0:151:5107:-459.968,0	1:129:40,89:40:1444:89:3005:-140.467,0	1:125:47,77:47:1638:77:2612:-87.651,0	0:147:119,28:119:4106:28:956:0,-283.504
BDIQ01000010.1	561426	.	T	G	3736.21	.	DPB=92;EPPR=40.775;GTI=0;MQMR=255;NS=1;NUMALT=0;ODDS=0;PAIREDR=1;PQR=0;PRO=0;QR=3223;RO=92;RPPR=57.3915;SRF=0;SRP=0;SRR=0;DP=1047;AB=0;ABP=0;AF=0;AO=75;CIGAR=1X;DPRA=0;EPP=3.03925;LEN=1;MEANALT=1;MQM=255;PAIRED=1;PAO=0;PQA=0;QA=2612;RPL=22;RPP=30.8341;RPR=53;RUN=1;SAF=38;SAP=3.03925;SAR=37;TYPE=snp;technology.illumina=1;AN=9;AC=4	GT:DP:AD:RO:QR:AO:QA:GL	0:92:92,.:92:3223:.:.:0,.	0:37:36,.:36:1287:.:.:0,.	0:141:141,.:141:5095:.:.:0,.	1:111:0,110:0:0:110:3802:-342.324,0	1:59:0,59:0:0:59:1984:-178.896,0	1:124:0,124:0:0:124:4204:-378.699,0	1:170:67,103:67:2315:103:3633:-118.627,0	0:129:80,49:80:2884:49:1699:0,-106.664	0:184:109,75:109:3829:75:2612:0,-109.533
BDIQ01000010.1	561434	.	G	T	4012.4	.	DPB=111;EPPR=24.3142;GTI=0;MQMR=255;NS=1;NUMALT=0;ODDS=0;PAIREDR=1;PQR=0;PRO=0;QR=3918;RO=111;RPPR=80.6551;SRF=0;SRP=0;SRR=0;DP=1123;AB=0;ABP=0;AF=0;AO=76;CIGAR=1X;DPRA=0;EPP=5.8675;LEN=1;MEANALT=1;MQM=255;PAIRED=1;PAO=0;PQA=0;QA=2649;RPL=32;RPP=7.12467;RPR=44;RUN=1;SAF=39;SAP=3.12459;SAR=37;TYPE=snp;technology.illumina=1;AN=9;AC=4	GT:DP:AD:RO:QR:AO:QA:GL	0:111:111,.:111:3918:.:.:0,.	0:39:38,.:38:1363:.:.:0,.	0:164:163,.:163:5745:.:.:0,.	1:110:0,109:0:0:109:3841:-345.791,0	1:66:0,66:0:0:66:2294:-206.808,0	1:125:0,125:0:0:125:4503:-405.63,0	1:177:77,100:77:2569:100:3537:-87.1401,0	0:136:87,48:87:3028:48:1696:0,-119.877	0:195:119,76:119:4060:76:2649:0,-126.983
BDIQ01000010.1	561473	.	T	G	4169.6	.	DPB=174;EPPR=11.4466;GTI=0;MQMR=255;NS=1;NUMALT=0;ODDS=0;PAIREDR=1;PQR=0;PRO=0;QR=6175;RO=174;RPPR=25.0245;SRF=0;SRP=0;SRR=0;DP=1484;AB=0;ABP=0;AF=0;AO=73;CIGAR=1X;DPRA=0;EPP=8.03741;LEN=1;MEANALT=1;MQM=255;PAIRED=1;PAO=0;PQA=0;QA=2459;RPL=48;RPP=18.746;RPR=25;RUN=1;SAF=34;SAP=3.75395;SAR=39;TYPE=snp;technology.illumina=1;AN=9;AC=4	GT:DP:AD:RO:QR:AO:QA:GL	0:174:174,.:174:6175:.:.:0,.	0:77:75,.:75:2704:.:.:0,.	0:250:250,.:250:9019:.:.:0,.	1:125:0,125:0:0:125:4331:-390.136,0	1:111:0,111:0:0:111:3806:-342.883,0	1:134:0,134:0:0:134:4675:-421.099,0	1:208:101,106:101:3539:106:3689:-13.4977,0	0:175:126,48:126:4345:48:1601:0,-246.974	0:230:157,73:157:5312:73:2459:0,-256.771
BDIQ01000010.1	561492	.	G	A	4054.27	.	DPB=194;EPPR=39.5653;GTI=0;MQMR=255;NS=1;NUMALT=0;ODDS=0;PAIREDR=1;PQR=0;PRO=0;QR=6884;RO=193;RPPR=8.96216;SRF=0;SRP=0;SRR=0;DP=1529;AB=0;ABP=0;AF=0;AO=57;CIGAR=1X;DPRA=0;EPP=7.61992;LEN=1;MEANALT=1;MQM=255;PAIRED=1;PAO=0;PQA=0;QA=2001;RPL=46;RPP=49.6779;RPR=11;RUN=1;SAF=24;SAP=6.09608;SAR=33;TYPE=snp;technology.illumina=1;AN=9;AC=3	GT:DP:AD:RO:QR:AO:QA:GL	0:194:193,.:193:6884:.:.:0,.	0:90:89,.:89:3071:.:.:0,.	0:291:290,.:290:10312:.:.:0,.	1:119:0,119:0:0:119:4229:-380.965,0	1:105:0,105:0:0:105:3696:-332.992,0	1:130:0,130:0:0:130:4569:-411.561,0	0:203:104,99:104:3603:99:3508:0,-8.5421	0:183:137,46:137:4727:46:1600:0,-281.427	0:214:157,57:157:5408:57:2001:0,-306.623
BDIQ01000010.1	561515	.	A	G	3462.83	.	DPB=175;EPPR=13.4458;GTI=0;MQMR=255;NS=1;NUMALT=0;ODDS=0;PAIREDR=1;PQR=0;PRO=0;QR=6253;RO=175;RPPR=14.9348;SRF=0;SRP=0;SRR=0;DP=1294;AB=0;ABP=0;AF=0;AO=37;CIGAR=1X;DPRA=0;EPP=28.8919;LEN=1;MEANALT=1;MQM=255;PAIRED=1;PAO=0;PQA=0;QA=1310;RPL=27;RPP=19.9713;RPR=10;RUN=1;SAF=14;SAP=7.76406;SAR=23;TYPE=snp;technology.illumina=1;AN=9;AC=3	GT:DP:AD:RO:QR:AO:QA:GL	0:175:175,.:175:6253:.:.:0,.	0:78:76,.:76:2733:.:.:0,.	0:248:247,.:247:8903:.:.:0,.	1:105:0,105:0:0:105:3789:-341.371,0	1:114:0,114:0:0:114:3920:-353.144,0	1:100:2,98:2:51:98:3398:-301.322,0	0:167:91,76:91:3152:76:2663:0,-44.006	0:147:112,35:112:3902:35:1160:0,-246.797	0:160:123,37:123:4335:37:1310:0,-272.248
BDIQ01000010.1	561527	.	T	A	3673.84	.	DPB=162;EPPR=6.44176;GTI=0;MQMR=255;NS=1;NUMALT=0;ODDS=0;PAIREDR=1;PQR=0;PRO=0;QR=5688;RO=162;RPPR=57.9137;SRF=0;SRP=0;SRR=0;DP=1262;AB=0;ABP=0;AF=0;AO=36;CIGAR=1X;DPRA=0;EPP=22.5536;LEN=1;MEANALT=1;MQM=255;PAIRED=1;PAO=0;PQA=0;QA=1279;RPL=19;RPP=3.25157;RPR=17;RUN=1;SAF=22;SAP=6.8707;SAR=14;TYPE=snp;technology.illumina=1;AN=9;AC=3	GT:DP:AD:RO:QR:AO:QA:GL	0:162:162,.:162:5688:.:.:0,.	0:77:74,.:74:2593:.:.:0,.	0:230:230,.:230:8260:.:.:0,.	1:109:0,109:0:0:109:3908:-352.079,0	1:117:0,116:0:0:116:4172:-375.509,0	1:97:0,96:0:0:96:3421:-307.916,0	0:157:86,71:86:2959:71:2449:0,-45.8991	0:150:114,36:114:3832:36:1229:0,-234.265	0:163:127,36:127:4383:36:1279:0,-279.35
BDIQ01000010.1	561539	.	C	T	3362.87	.	DPB=150;EPPR=14.3599;GTI=0;MQMR=255;NS=1;NUMALT=0;ODDS=0;PAIREDR=1;PQR=0;PRO=0;QR=5296;RO=150;RPPR=11.3488;SRF=0;SRP=0;SRR=0;DP=1237;AB=0;ABP=0;AF=0;AO=30;CIGAR=1X;DPRA=0;EPP=13.4334;LEN=1;MEANALT=1;MQM=255;PAIRED=1;PAO=0;PQA=0;QA=1065;RPL=12;RPP=5.61607;RPR=18;RUN=1;SAF=21;SAP=13.4334;SAR=9;TYPE=snp;technology.illumina=1;AN=9;AC=3	GT:DP:AD:RO:QR:AO:QA:GL	0:150:150,.:150:5296:.:.:0,.	0:86:84,.:84:2892:.:.:0,.	0:246:246,.:246:8684:.:.:0,.	1:103:0,103:0:0:103:3676:-331.197,0	1:109:0,109:0:0:109:3871:-348.745,0	1:104:0,104:0:0:104:3716:-334.797,0	0:139:75,63:75:2606:63:2155:0,-40.5958	0:147:110,37:110:3783:37:1309:0,-222.65	0:153:123,30:123:4275:30:1065:0,-288.893
BDIQ01000010.1	561560	.	C	T	3925.14	.	DPB=151;EPPR=37.5381;GTI=0;MQMR=255;NS=1;NUMALT=0;ODDS=0;PAIREDR=1;PQR=0;PRO=0;QR=5309;RO=151;RPPR=3.02468;SRF=0;SRP=0;SRR=0;DP=1262;AB=0;ABP=0;AF=0;AO=37;CIGAR=1X;DPRA=0;EPP=3.5385;LEN=1;MEANALT=2;MQM=255;PAIRED=1;PAO=0;PQA=0;QA=1305;RPL=7;RPP=34.0565;RPR=30;RUN=1;SAF=25;SAP=12.9286;SAR=12;TYPE=snp;technology.illumina=1;AN=9;AC=4	GT:DP:AD:RO:QR:AO:QA:GL	0:151:151,.:151:5309:.:.:0,.	0:84:82,.:82:2816:.:.:0,.	0:239:239,.:239:8484:.:.:0,.	1:121:0,121:0:0:121:4286:-386.094,0	1:106:0,106:0:0:106:3814:-343.62,0	1:128:0,128:0:0:128:4593:-413.729,0	1:137:70,67:70:2338:67:2349:-1.0066,0	0:134:97,37:97:3217:37:1179:0,-183.433	0:162:123,37:123:4198:37:1305:0,-260.366
BDIQ01000010.1	561608	.	T	C	7916.49	.	DPB=177;EPPR=23.6332;GTI=0;MQMR=255;NS=1;NUMALT=0;ODDS=0;PAIREDR=1;PQR=0;PRO=0;QR=6199;RO=177;RPPR=4.00402;SRF=0;SRP=0;SRR=0;DP=1894;AB=0;ABP=0;AF=0;AO=71;CIGAR=1X;DPRA=0;EPP=6.71098;LEN=1;MEANALT=2;MQM=255;PAIRED=0.985915;PAO=0;PQA=0;QA=2501;RPL=32;RPP=4.50892;RPR=39;RUN=1;SAF=40;SAP=5.48761;SAR=31;TYPE=snp;technology.illumina=1;AN=9;AC=4	GT:DP:AD:RO:QR:AO:QA:GL	0:177:177,.:177:6199:.:.:0,.	0:121:119,.:119:4180:.:.:0,.	0:273:273,.:273:9745:.:.:0,.	1:220:0,220:0:0:220:7794:-701.814,0	1:195:0,195:0:0:195:6936:-624.596,0	1:253:0,253:0:0:253:8953:-806.124,0	1:225:90,133:90:3123:133:4499:-123.833,0	0:193:111,82:111:3889:82:2720:0,-105.229	0:237:165,71:165:5717:71:2501:0,-289.436
BDIQ01000010.1	561818	.	A	G	13331.4	.	DPB=268;EPPR=18.0479;GTI=0;MQMR=255;NS=1;NUMALT=0;ODDS=0;PAIREDR=1;PQR=0;PRO=0;QR=9448;RO=267;RPPR=8.09333;SRF=0;SRP=0;SRR=0;DP=2871;AB=0;ABP=0;AF=0;AO=107;CIGAR=1X;DPRA=0;EPP=3.51765;LEN=1;MEANALT=1;MQM=255;PAIRED=0.990654;PAO=0;PQA=0;QA=3744;RPL=79;RPP=55.7953;RPR=28;RUN=1;SAF=54;SAP=3.03059;SAR=53;TYPE=snp;technology.illumina=1;AN=9;AC=4	GT:DP:AD:RO:QR:AO:QA:GL	0:268:267,.:267:9448:.:.:0,.	0:185:181,.:181:6484:.:.:0,.	0:415:415,.:415:14855:.:.:0,.	1:294:0,294:0:0:294:10199:-918.257,0	1:423:0,423:0:0:423:14968:-1347.47,0	1:355:0,355:0:0:355:12546:-1129.49,0	1:332:112,220:112:3975:220:7606:-326.781,0	0:266:162,103:162:5655:103:3550:0,-189.455	0:333:226,107:226:7956:107:3744:0,-379.082
BDIQ01000010.1	561823	.	T	C	12628.7	.	DPB=275;EPPR=10.1429;GTI=0;MQMR=255;NS=1;NUMALT=0;ODDS=0;PAIREDR=1;PQR=0;PRO=0;QR=9172;RO=274;RPPR=3.042;SRF=0;SRP=0;SRR=0;DP=2755;AB=0;ABP=0;AF=0;AO=102;CIGAR=1X;DPRA=0;EPP=3.09546;LEN=1;MEANALT=2;MQM=255;PAIRED=0.990196;PAO=0;PQA=0;QA=3576;RPL=73;RPP=44.2257;RPR=29;RUN=1;SAF=51;SAP=3.0103;SAR=51;TYPE=snp;technology.illumina=1;AN=9;AC=4	GT:DP:AD:RO:QR:AO:QA:GL	0:275:274,.:274:9172:.:.:0,.	0:180:175,.:175:5922:.:.:0,.	0:402:401,.:401:13543:.:.:0,.	1:273:0,273:0:0:273:9555:-860.3,0	1:399:0,399:0:0:399:14141:-1273.04,0	1:336:1,335:1:33:335:11929:-1070.67,0	1:317:106,209:106:3601:209:7204:-324.277,0	0:249:146,102:146:4817:102:3446:0,-123.383	0:324:221,102:221:7190:102:3576:0,-325.236
BDIQ01000010.1	561851	.	C	T	10606.3	.	DPB=267;EPPR=8.17064;GTI=0;MQMR=255;NS=1;NUMALT=0;ODDS=0;PAIREDR=1;PQR=0;PRO=0;QR=9191;RO=263;RPPR=5.39644;SRF=0;SRP=0;SRR=0;DP=2352;AB=0;ABP=0;AF=0;AO=75;CIGAR=1X;DPRA=0;EPP=13.4623;LEN=1;MEANALT=2;MQM=255;PAIRED=0.986667;PAO=0;PQA=0;QA=2530;RPL=47;RPP=13.4623;RPR=28;RUN=1;SAF=36;SAP=3.27088;SAR=39;TYPE=snp;technology.illumina=1;AN=9;AC=4	GT:DP:AD:RO:QR:AO:QA:GL	0:267:263,.:263:9191:.:.:0,.	0:141:138,.:138:4828:.:.:0,.	0:338:336,.:336:11731:.:.:0,.	1:225:0,225:0:0:225:7792:-701.626,0	1:335:0,335:0:0:335:11864:-1068.11,0	1:289:0,289:0:0:289:10051:-904.938,0	1:280:94,185:94:3102:185:6202:-279.006,0	0:210:137,72:137:4501:72:2282:0,-199.723	0:267:191,75:191:6643:75:2530:0,-370.182
BDIQ01000010.1	561861	.	A	G	10391.7	.	DPB=277;EPPR=5.27584;GTI=0;MQMR=255;NS=1;NUMALT=0;ODDS=0;PAIREDR=1;PQR=0;PRO=0;QR=9522;RO=277;RPPR=8.72511;SRF=0;SRP=0;SRR=0;DP=2412;AB=0;ABP=0;AF=0;AO=82;CIGAR=1X;DPRA=0;EPP=8.20065;LEN=1;MEANALT=1;MQM=255;PAIRED=0.987805;PAO=0;PQA=0;QA=2731;RPL=43;RPP=3.434;RPR=39;RUN=1;SAF=41;SAP=3.0103;SAR=41;TYPE=snp;technology.illumina=1;AN=9;AC=4	GT:DP:AD:RO:QR:AO:QA:GL	0:277:277,.:277:9522:.:.:0,.	0:140:136,.:136:4722:.:.:0,.	0:336:334,.:334:11747:.:.:0,.	1:226:0,226:0:0:226:7694:-692.8,0	1:341:0,340:0:0:340:11663:-1049.87,0	1:299:1,298:1:14:298:9983:-897.405,0	1:302:115,186:115:3983:186:6176:-197.356,0	0:209:135,73:135:4562:73:2454:0,-189.722	0:282:200,82:200:6904:82:2731:0,-375.582
BDIQ01000010.1	566165	.	A	G	2783.02	.	DPB=33;EPPR=14.1309;GTI=0;MQMR=255;NS=1;NUMALT=0;ODDS=0;PAIREDR=1;PQR=0;PRO=0;QR=1171;RO=33;RPPR=4.65535;SRF=0;SRP=0;SRR=0;DP=585;AB=0;ABP=0;AF=0;AO=25;CIGAR=1X;DPRA=0;EPP=3.09716;LEN=1;MEANALT=1;MQM=255;PAIRED=1;PAO=0;PQA=0;QA=801;RPL=16;RPP=7.26639;RPR=9;RUN=1;SAF=16;SAP=7.26639;SAR=9;TYPE=snp;technology.illumina=1;AN=9;AC=5	GT:DP:AD:RO:QR:AO:QA:GL	0:33:33,.:33:1171:.:.:0,.	0:10:10,.:10:347:.:.:0,.	0:34:34,.:34:1236:.:.:0,.	1:92:0,92:0:0:92:3118:-280.959,0	1:85:0,85:0:0:85:2969:-267.559,0	1:92:0,92:0:0:92:3156:-284.383,0	1:100:29,71:29:1021:71:2476:-130.947,0	1:70:30,40:30:1049:40:1348:-26.8973,0	0:69:44,25:44:1454:25:801:0,-58.7801
BDIQ01000010.1	566186	.	T	G	3809.89	.	DPB=37;EPPR=9.04217;GTI=0;MQMR=255;NS=1;NUMALT=0;ODDS=0;PAIREDR=1;PQR=0;PRO=0;QR=1272;RO=36;RPPR=6.8707;SRF=0;SRP=0;SRR=0;DP=676;AB=0;ABP=0;AF=0;AO=30;CIGAR=1X;DPRA=0;EPP=3.29983;LEN=1;MEANALT=1;MQM=255;PAIRED=1;PAO=0;PQA=0;QA=1053;RPL=16;RPP=3.29983;RPR=14;RUN=1;SAF=18;SAP=5.61607;SAR=12;TYPE=snp;technology.illumina=1;AN=9;AC=5	GT:DP:AD:RO:QR:AO:QA:GL	0:37:36,.:36:1272:.:.:0,.	0:19:18,.:18:643:.:.:0,.	0:40:40,.:40:1445:.:.:0,.	1:106:0,106:0:0:106:3686:-332.088,0	1:98:1,96:1:27:96:3329:-297.32,0	1:121:0,121:0:0:121:4303:-387.626,0	1:102:33,69:33:1186:69:2407:-109.879,0	1:75:30,45:30:1023:45:1555:-47.8846,0	0:78:48,30:48:1646:30:1053:0,-53.3619
BDIQ01000010.1	566265	.	A	T	5802.93	.	DPB=55;EPPR=3.36563;GTI=0;MQMR=255;NS=1;NUMALT=0;ODDS=0;PAIREDR=1;PQR=0;PRO=0;QR=1926;RO=55;RPPR=23.8959;SRF=11;SRP=4.9405;SRR=7;DP=890;AB=0;ABP=0;AF=0;AO=42;CIGAR=1X;DPRA=0;EPP=3.83753;LEN=1;MEANALT=1;MQM=255;PAIRED=1;PAO=0;PQA=0;QA=1449;RPL=16;RPP=8.18047;RPR=26;RUN=1;SAF=23;SAP=3.83753;SAR=19;TYPE=snp;technology.illumina=1;AN=9;AC=5	GT:DP:AD:RO:QR:AO:QA:GL	0:55:55,.:55:1926:.:.:0,.	0:23:18,5:18:648:5:185:0,-41.66	0:85:85,.:85:3052:.:.:0,.	1:160:0,160:0:0:160:5764:-519.12,0	1:104:0,104:0:0:104:3778:-340.383,0	1:181:0,181:0:0:181:6497:-585.089,0	1:90:32,58:32:1116:58:2025:-81.8104,0	1:96:32,64:32:1104:64:2244:-102.606,0	0:96:54,42:54:1861:42:1449:0,-37.0796
BDIQ01000010.1	566804	.	T	C	3164.09	.	DPB=20;EPPR=3.44459;GTI=0;MQMR=255;NS=1;NUMALT=0;ODDS=0;PAIREDR=1;PQR=0;PRO=0;QR=693;RO=20;RPPR=4.74748;SRF=3;SRP=18.4661;SRR=14;DP=586;AB=0;ABP=0;AF=1;AO=44;CIGAR=1X;DPRA=0;EPP=3.0103;LEN=1;MEANALT=1;MQM=255;PAIRED=0.977273;PAO=0;PQA=0;QA=1519;RPL=31;RPP=19.0002;RPR=13;RUN=1;SAF=15;SAP=12.6832;SAR=29;TYPE=snp;technology.illumina=1;AN=9;AC=6	GT:DP:AD:RO:QR:AO:QA:GL	0:20:20,.:20:693:.:.:0,.	0:19:17,2:17:582:2:70:0,-46.0724	0:42:42,.:42:1488:.:.:0,.	1:105:0,105:0:0:105:3616:-325.784,0	1:65:0,65:0:0:65:2363:-213.034,0	1:90:0,90:0:0:90:3209:-289.167,0	1:93:20,73:20:670:73:2536:-167.952,0	1:81:33,48:33:1140:48:1645:-45.4473,0	1:71:27,44:27:915:44:1519:-54.3663,0
BDIQ01000010.1	576888	.	C	T	5217.21	.	DPB=111;EPPR=3.18637;GTI=0;MQMR=255;NS=1;NUMALT=0;ODDS=0;PAIREDR=1;PQR=0;PRO=0;QR=3856;RO=111;RPPR=15.2371;SRF=0;SRP=0;SRR=0;DP=881;AB=0;ABP=0;AF=1;AO=63;CIGAR=1X;DPRA=0;EPP=7.18091;LEN=1;MEANALT=1;MQM=255;PAIRED=1;PAO=0;PQA=0;QA=2103;RPL=42;RPP=18.2106;RPR=21;RUN=1;SAF=33;SAP=3.32051;SAR=30;TYPE=snp;technology.illumina=1;AN=9;AC=6	GT:DP:AD:RO:QR:AO:QA:GL	0:111:111,.:111:3856:.:.:0,.	0:19:19,.:19:647:.:.:0,.	0:60:60,.:60:2092:.:.:0,.	1:168:0,168:0:0:168:5893:-530.721,0	1:90:0,90:0:0:90:3152:-284.03,0	1:135:0,135:0:0:135:4767:-429.383,0	1:84:24,60:24:848:60:2139:-116.193,0	1:96:11,85:11:392:85:2902:-225.885,0	1:118:55,63:55:1820:63:2103:-25.4729,0
BDIQ01000010.1	584718	.	T	C	9508.32	.	DPB=53;EPPR=3.37904;GTI=0;MQMR=255;NS=1;NUMALT=0;ODDS=0;PAIREDR=1;PQR=0;PRO=0;QR=1898;RO=53;RPPR=3.05127;SRF=0;SRP=0;SRR=0;DP=1383;AB=0;ABP=0;AF=0;AO=48;CIGAR=1X;DPRA=0;EPP=3.73412;LEN=1;MEANALT=1;MQM=255;PAIRED=0.958333;PAO=0;PQA=0;QA=1661;RPL=19;RPP=7.5342;RPR=29;RUN=1;SAF=27;SAP=4.6389;SAR=21;TYPE=snp;technology.illumina=1;AN=9;AC=5	GT:DP:AD:RO:QR:AO:QA:GL	0:53:53,.:53:1898:.:.:0,.	0:43:42,.:42:1421:.:.:0,.	0:162:162,.:162:5752:.:.:0,.	1:233:0,233:0:0:233:8157:-734.48,0	1:161:0,161:0:0:161:5641:-508.04,0	1:303:0,303:0:0:303:10609:-955.16,0	1:127:42,85:42:1444:85:2944:-135.003,0	1:128:36,92:36:1253:92:3237:-178.564,0	0:173:125,48:125:4260:48:1661:0,-233.905
BDIQ01000010.1	584889	.	A	C	5341.51	.	DPB=43;EPPR=3.46479;GTI=0;MQMR=255;NS=1;NUMALT=0;ODDS=0;PAIREDR=1;PQR=0;PRO=0;QR=1555;RO=43;RPPR=25.2805;SRF=0;SRP=0;SRR=0;DP=866;AB=0;ABP=0;AF=0;AO=32;CIGAR=1X;DPRA=0;EPP=7.35324;LEN=1;MEANALT=1;MQM=255;PAIRED=1;PAO=0;PQA=0;QA=1106;RPL=24;RPP=20.3821;RPR=8;RUN=1;SAF=8;SAP=20.3821;SAR=24;TYPE=snp;technology.illumina=1;AN=9;AC=5	GT:DP:AD:RO:QR:AO:QA:GL	0:43:43,.:43:1555:.:.:0,.	0:31:30,.:30:1040:.:.:0,.	0:91:91,.:91:3259:.:.:0,.	1:144:0,144:0:0:144:5089:-458.363,0	1:99:0,99:0:0:99:3477:-313.281,0	1:177:0,177:0:0:177:6203:-558.62,0	1:93:40,53:40:1369:53:1743:-33.6466,0	1:68:29,39:29:974:39:1388:-37.28,0	0:120:88,32:88:3007:32:1106:0,-171.086
BDIQ01000010.1	593915	.	C	G	1486.41	.	DPB=21;EPPR=5.59539;GTI=0;MQMR=255;NS=1;NUMALT=0;ODDS=0;PAIREDR=1;PQR=0;PRO=0;QR=761;RO=21;RPPR=3.1137;SRF=0;SRP=0;SRR=0;DP=355;AB=0;ABP=0;AF=0;AO=10;CIGAR=1X;DPRA=0;EPP=3.87889;LEN=1;MEANALT=1;MQM=255;PAIRED=1;PAO=0;PQA=0;QA=347;RPL=5;RPP=3.0103;RPR=5;RUN=1;SAF=3;SAP=6.48466;SAR=7;TYPE=snp;technology.illumina=1;AN=9;AC=5	GT:DP:AD:RO:QR:AO:QA:GL	0:21:21,.:21:761:.:.:0,.	0:10:10,.:10:312:.:.:0,.	0:42:42,.:42:1468:.:.:0,.	1:48:0,48:0:0:48:1699:-153.264,0	1:32:0,32:0:0:32:1102:-99.5244,0	1:46:0,46:0:0:46:1608:-145.07,0	1:53:24,29:24:833:29:978:-13.0402,0	1:48:17,31:17:584:31:1042:-41.2126,0	0:55:45,10:45:1545:10:347:0,-107.816
BDIQ01000010.1	909834	.	T	A	779854	.	DPB=23;EPPR=3.10471;GTI=0;MQMR=255;NS=1;NUMALT=0;ODDS=0;PAIREDR=1;PQR=0;PRO=0;QR=778;RO=23;RPPR=37.093;SRF=0;SRP=0;SRR=0;DP=278;AB=0;ABP=0;AF=1;AO=27;CIGAR=1X;DPRA=0;EPP=12.7417;LEN=1;MEANALT=1;MQM=255;PAIRED=1;PAO=0;PQA=0;QA=948;RPL=0;RPP=61.6401;RPR=27;RUN=1;SAF=19;SAP=12.7417;SAR=8;TYPE=snp;technology.illumina=1;AN=9;AC=5	GT:DP:AD:RO:QR:AO:QA:GL	0:23:23,.:23:778:.:.:0,.	0:27:27,.:27:991:.:.:0,.	0:46:46,.:46:1631:.:.:0,.	1:21:0,21:0:0:21:767:-69.3952,0	1:15:0,15:0:0:15:551:-49.9573,0	1:29:1,28:1:14:28:1014:-90.2221,0	0:39:24,15:24:768:15:479:0,-26.0107	1:24:10,14:10:346:14:494:-13.3269,0	1:54:27,27:27:934:27:948:-1.26519,0
BDIQ01000010.1	909937	.	C	T	293569	.	DPB=26;EPPR=4.34659;GTI=0;MQMR=255;NS=1;NUMALT=0;ODDS=0;PAIREDR=1;PQR=0;PRO=0;QR=934;RO=26;RPPR=6.01695;SRF=5;SRP=5.49198;SRR=9;DP=351;AB=0;ABP=0;AF=0;AO=25;CIGAR=1X;DPRA=0;EPP=10.0459;LEN=1;MEANALT=1;MQM=255;PAIRED=1;PAO=0;PQA=0;QA=877;RPL=17;RPP=10.0459;RPR=8;RUN=1;SAF=17;SAP=10.0459;SAR=8;TYPE=snp;technology.illumina=1;AN=9;AC=3	GT:DP:AD:RO:QR:AO:QA:GL	0:26:26,.:26:934:.:.:0,.	0:23:23,.:23:810:.:.:0,.	0:44:44,.:44:1555:.:.:0,.	1:29:14,15:14:445:15:551:-9.58948,0	1:21:7,14:7:213:14:510:-26.79,0	1:48:19,29:19:653:29:1045:-35.2967,0	0:52:42,10:42:1455:10:334:0,-100.902	0:28:19,9:19:662:9:230:0,-38.9729	0:80:55,25:55:1874:25:877:0,-89.7199
BDIQ01000010.1	909946	.	C	T	295462	.	DPB=32;EPPR=5.45321;GTI=0;MQMR=255;NS=1;NUMALT=0;ODDS=0;PAIREDR=1;PQR=0;PRO=0;QR=1123;RO=32;RPPR=3.28173;SRF=5;SRP=5.49198;SRR=9;DP=350;AB=0;ABP=0;AF=0;AO=23;CIGAR=1X;DPRA=0;EPP=10.6577;LEN=1;MEANALT=1;MQM=255;PAIRED=1;PAO=0;PQA=0;QA=816;RPL=16;RPP=10.6577;RPR=7;RUN=1;SAF=15;SAP=7.63648;SAR=8;TYPE=snp;technology.illumina=1;AN=9;AC=3	GT:DP:AD:RO:QR:AO:QA:GL	0:32:32,.:32:1123:.:.:0,.	0:25:25,.:25:876:.:.:0,.	0:44:44,.:44:1606:.:.:0,.	1:28:14,14:14:485:14:518:-2.99357,0	1:20:7,13:7:235:13:477:-21.8112,0	1:46:17,29:17:615:29:1009:-35.4462,0	0:53:43,10:43:1490:10:342:0,-103.325	0:27:18,9:18:643:9:315:0,-29.5272	0:75:52,23:52:1782:23:816:0,-86.9279
BDIQ01000010.1	909976	.	A	G	132917	.	DPB=34;EPPR=9.39698;GTI=0;MQMR=255;NS=1;NUMALT=0;ODDS=0;PAIREDR=1;PQR=0;PRO=0;QR=1165;RO=34;RPPR=3.26577;SRF=3;SRP=6.48466;SRR=7;DP=300;AB=0;ABP=0;AF=0;AO=11;CIGAR=1X;DPRA=0;EPP=3.20771;LEN=1;MEANALT=1;MQM=255;PAIRED=1;PAO=0;PQA=0;QA=399;RPL=11;RPP=26.8965;RPR=0;RUN=1;SAF=6;SAP=3.20771;SAR=5;TYPE=snp;technology.illumina=1;AN=9;AC=2	GT:DP:AD:RO:QR:AO:QA:GL	0:34:34,.:34:1165:.:.:0,.	0:28:28,.:28:1022:.:.:0,.	0:48:48,.:48:1721:.:.:0,.	0:17:10,7:10:358:7:245:0,-10.178	1:10:4,6:4:148:6:199:-4.55167,0	1:29:12,17:12:421:17:599:-16.0215,0	0:47:41,6:41:1401:6:172:0,-110.665	0:23:20,2:20:659:2:51:0,-54.8238	0:64:53,11:53:1804:11:399:0,-126.428
BDIQ01000010.1	910175	.	T	C	2144.11	.	DPB=21;EPPR=26.2761;GTI=0;MQMR=255;NS=1;NUMALT=0;ODDS=0;PAIREDR=1;PQR=0;PRO=0;QR=719;RO=21;RPPR=15.5221;SRF=0;SRP=0;SRR=0;DP=335;AB=0;ABP=0;AF=1;AO=41;CIGAR=1X;DPRA=0;EPP=4.33437;LEN=1;MEANALT=1;MQM=255;PAIRED=1;PAO=0;PQA=0;QA=1440;RPL=19;RPP=3.48696;RPR=22;RUN=1;SAF=31;SAP=26.3669;SAR=10;TYPE=snp;technology.illumina=1;AN=9;AC=5	GT:DP:AD:RO:QR:AO:QA:GL	0:21:21,.:21:719:.:.:0,.	0:21:21,.:21:750:.:.:0,.	0:35:35,.:35:1273:.:.:0,.	1:27:0,26:0:0:26:958:-86.44,0	1:12:0,12:0:0:12:444:-40.33,0	1:70:0,70:0:0:70:2454:-221.211,0	0:37:27,10:27:895:10:347:0,-49.3045	1:37:6,31:6:222:31:1070:-76.2952,0	1:75:34,41:34:1246:41:1440:-17.4447,0
BDIQ01000010.1	910201	.	T	A	2741.12	.	DPB=22;EPPR=34.9902;GTI=0;MQMR=255;NS=1;NUMALT=0;ODDS=0;PAIREDR=1;PQR=0;PRO=0;QR=753;RO=22;RPPR=3.40511;SRF=1;SRP=5.18177;SRR=0;DP=417;AB=0;ABP=0;AF=1;AO=54;CIGAR=1X;DPRA=0;EPP=3.17115;LEN=1;MEANALT=1;MQM=255;PAIRED=1;PAO=0;PQA=0;QA=1952;RPL=23;RPP=5.5839;RPR=31;RUN=1;SAF=33;SAP=8.80089;SAR=21;TYPE=snp;technology.illumina=1;AN=9;AC=5	GT:DP:AD:RO:QR:AO:QA:GL	0:22:22,.:22:753:.:.:0,.	0:29:29,.:29:1059:.:.:0,.	0:45:45,.:45:1588:.:.:0,.	1:35:1,34:1:27:34:1226:-108.001,0	1:21:0,21:0:0:21:757:-68.4905,0	1:88:0,88:0:0:88:3100:-279.352,0	0:43:24,19:24:835:19:623:0,-19.1	1:49:8,41:8:292:41:1451:-104.299,0	1:85:31,54:31:1080:54:1952:-78.4931,0
BDIQ01000010.1	910261	.	C	T	2400.6	.	DPB=15;EPPR=6.62942;GTI=0;MQMR=255;NS=1;NUMALT=0;ODDS=0;PAIREDR=1;PQR=0;PRO=0;QR=491;RO=15;RPPR=3.15506;SRF=0;SRP=0;SRR=0;DP=459;AB=0;ABP=0;AF=1;AO=75;CIGAR=1X;DPRA=0;EPP=34.5401;LEN=1;MEANALT=2;MQM=255;PAIRED=1;PAO=0;PQA=0;QA=2501;RPL=37;RPP=3.03925;RPR=38;RUN=1;SAF=28;SAP=13.4623;SAR=47;TYPE=snp;technology.illumina=1;AN=9;AC=5	GT:DP:AD:RO:QR:AO:QA:GL	0:15:15,.:15:491:.:.:0,.	0:33:33,.:33:1221:.:.:0,.	0:63:63,.:63:2202:.:.:0,.	1:25:0,25:0:0:25:900:-81.36,0	1:21:0,21:0:0:21:724:-65.5048,0	1:75:0,75:0:0:75:2755:-248.317,0	0:55:29,26:29:1055:26:859:0,-17.6734	1:64:13,50:13:392:50:1781:-125.06,0	1:108:32,75:32:1102:75:2501:-125.903,0
BDIQ01000010.1	910268	.	A	G	2373.64	.	DPB=18;EPPR=10.7311;GTI=0;MQMR=255;NS=1;NUMALT=0;ODDS=0;PAIREDR=1;PQR=0;PRO=0;QR=616;RO=18;RPPR=4.9405;SRF=0;SRP=0;SRR=0;DP=484;AB=0;ABP=0;AF=1;AO=73;CIGAR=1X;DPRA=0;EPP=39.4494;LEN=1;MEANALT=2;MQM=255;PAIRED=1;PAO=0;PQA=0;QA=2486;RPL=36;RPP=3.04005;RPR=37;RUN=1;SAF=27;SAP=13.7487;SAR=46;TYPE=snp;technology.illumina=1;AN=9;AC=5	GT:DP:AD:RO:QR:AO:QA:GL	0:18:18,.:18:616:.:.:0,.	0:33:33,.:33:1199:.:.:0,.	0:73:73,.:73:2492:.:.:0,.	1:25:0,25:0:0:25:887:-80.1848,0	1:21:0,21:0:0:21:766:-69.3048,0	1:80:0,79:0:0:79:2730:-245.775,0	0:58:32,25:32:1100:25:824:0,-24.8553	1:63:15,48:15:482:48:1619:-102.346,0	1:113:39,73:39:1325:73:2486:-104.493,0
BDIQ01000010.1	910279	.	C	T	2072.5	.	DPB=22;EPPR=6.56362;GTI=0;MQMR=255;NS=1;NUMALT=0;ODDS=0;PAIREDR=1;PQR=0;PRO=0;QR=718;RO=22;RPPR=3.40511;SRF=0;SRP=0;SRR=0;DP=467;AB=0;ABP=0;AF=1;AO=62;CIGAR=1X;DPRA=0;EPP=23.184;LEN=1;MEANALT=1;MQM=255;PAIRED=1;PAO=0;PQA=0;QA=2128;RPL=31;RPP=3.0103;RPR=31;RUN=1;SAF=22;SAP=14.358;SAR=40;TYPE=snp;technology.illumina=1;AN=9;AC=5	GT:DP:AD:RO:QR:AO:QA:GL	0:22:22,.:22:718:.:.:0,.	0:34:34,.:34:1217:.:.:0,.	0:79:79,.:79:2607:.:.:0,.	1:21:0,21:0:0:21:773:-69.9381,0	1:19:0,19:0:0:19:643:-58.2084,0	1:68:0,68:0:0:68:2379:-214.46,0	0:59:38,21:38:1255:21:709:0,-49.1326	1:62:15,47:15:483:47:1532:-94.414,0	1:103:41,62:41:1344:62:2128:-70.5754,0
BDIQ01000010.1	910309	.	G	T	1094.63	.	DPB=21;EPPR=3.1137;GTI=0;MQMR=255;NS=1;NUMALT=0;ODDS=0;PAIREDR=1;PQR=0;PRO=0;QR=749;RO=21;RPPR=3.94093;SRF=0;SRP=0;SRR=0;DP=349;AB=0;ABP=0;AF=1;AO=43;CIGAR=1X;DPRA=0;EPP=11.5447;LEN=1;MEANALT=1;MQM=255;PAIRED=1;PAO=0;PQA=0;QA=1494;RPL=39;RPP=64.872;RPR=4;RUN=1;SAF=11;SAP=25.2805;SAR=32;TYPE=snp;technology.illumina=1;AN=9;AC=5	GT:DP:AD:RO:QR:AO:QA:GL	0:21:21,.:21:749:.:.:0,.	0:23:23,.:23:839:.:.:0,.	0:58:57,.:57:2029:.:.:0,.	1:17:0,17:0:0:17:615:-55.7118,0	1:12:0,12:0:0:12:411:-37.3325,0	1:37:0,37:0:0:37:1336:-120.601,0	0:54:40,14:40:1422:14:479:0,-84.8834	1:47:14,33:14:490:33:1100:-54.8833,0	1:80:37,43:37:1293:43:1494:-18.088,0
BDIQ01000010.1	910314	.	G	A	973366	.	DPB=20;EPPR=3.0103;GTI=0;MQMR=255;NS=1;NUMALT=0;ODDS=0;PAIREDR=1;PQR=0;PRO=0;QR=680;RO=20;RPPR=4.74748;SRF=0;SRP=0;SRR=0;DP=318;AB=0;ABP=0;AF=1;AO=39;CIGAR=1X;DPRA=0;EPP=37.8095;LEN=1;MEANALT=1;MQM=255;PAIRED=1;PAO=0;PQA=0;QA=1378;RPL=38;RPP=79.2345;RPR=1;RUN=1;SAF=6;SAP=43.6001;SAR=33;TYPE=snp;technology.illumina=1;AN=9;AC=5	GT:DP:AD:RO:QR:AO:QA:GL	0:20:20,.:20:680:.:.:0,.	0:20:20,.:20:713:.:.:0,.	0:53:53,.:53:1842:.:.:0,.	1:17:0,17:0:0:17:625:-56.6176,0	1:11:0,11:0:0:11:407:-37,0	1:34:0,34:0:0:34:1250:-112.868,0	0:49:35,14:35:1204:14:504:0,-62.984	1:41:10,31:10:343:31:1087:-66.9676,0	1:73:34,39:34:1200:39:1378:-16.0204,0
BDIQ01000010.1	928359	.	C	A	942855	.	DPB=196;EPPR=3.40914;GTI=0;MQMR=255;NS=1;NUMALT=0;ODDS=0;PAIREDR=1;PQR=0;PRO=0;QR=6939;RO=196;RPPR=11.6962;SRF=7;SRP=12.7819;SRR=1;DP=1097;AB=0;ABP=0;AF=0;AO=35;CIGAR=1X;DPRA=0;EPP=16.9698;LEN=1;MEANALT=1;MQM=255;PAIRED=1;PAO=0;PQA=0;QA=1271;RPL=15;RPP=4.56135;RPR=20;RUN=1;SAF=19;SAP=3.56868;SAR=16;TYPE=snp;technology.illumina=1;AN=9;AC=3	GT:DP:AD:RO:QR:AO:QA:GL	0:196:196,.:196:6939:.:.:0,.	0:174:173,.:173:6081:.:.:0,.	0:218:218,.:218:7744:.:.:0,.	1:33:8,25:8:269:25:872:-54.2825,0	1:16:6,10:6:199:10:343:-12.9713,0	1:82:27,55:27:961:55:1994:-92.9766,0	0:87:79,8:79:2696:8:269:0,-218.435	0:108:68,40:68:2254:40:1403:0,-76.5707	0:183:148,35:148:5049:35:1271:0,-339.998
BDIQ01000010.1	928373	.	T	C	3086.65	.	DPB=186;EPPR=8.18662;GTI=0;MQMR=255;NS=1;NUMALT=0;ODDS=0;PAIREDR=1;PQR=0;PRO=0;QR=6519;RO=185;RPPR=7.24761;SRF=0;SRP=0;SRR=0;DP=1147;AB=0;ABP=0;AF=0;AO=70;CIGAR=1X;DPRA=0;EPP=10.9517;LEN=1;MEANALT=1;MQM=255;PAIRED=0.985714;PAO=0;PQA=0;QA=2371;RPL=34;RPP=3.13438;RPR=36;RUN=1;SAF=39;SAP=4.99565;SAR=31;TYPE=snp;technology.illumina=1;AN=9;AC=4	GT:DP:AD:RO:QR:AO:QA:GL	0:186:185,.:185:6519:.:.:0,.	0:170:170,.:170:6005:.:.:0,.	0:223:221,.:221:7739:.:.:0,.	1:44:0,44:0:0:44:1523:-137.416,0	1:16:2,14:2:70:14:496:-38.3443,0	1:102:0,102:0:0:102:3484:-313.902,0	0:92:74,18:74:2473:18:640:0,-164.949	1:118:40,78:40:1361:78:2657:-116.64,0	0:196:126,70:126:4233:70:2371:0,-167.577
BDIQ01000010.1	928463	.	G	A	2646.02	.	DPB=169;EPPR=9.80739;GTI=0;MQMR=255;NS=1;NUMALT=0;ODDS=0;PAIREDR=1;PQR=0;PRO=0;QR=6008;RO=169;RPPR=3.33152;SRF=0;SRP=0;SRR=0;DP=910;AB=0;ABP=0;AF=0;AO=44;CIGAR=1X;DPRA=0;EPP=6.16881;LEN=1;MEANALT=1;MQM=255;PAIRED=0.931818;PAO=0;PQA=0;QA=1583;RPL=41;RPP=74.2741;RPR=3;RUN=1;SAF=17;SAP=7.94546;SAR=27;TYPE=snp;technology.illumina=1;AN=9;AC=4	GT:DP:AD:RO:QR:AO:QA:GL	0:169:169,.:169:6008:.:.:0,.	0:141:141,.:141:4962:.:.:0,.	0:176:176,.:176:6229:.:.:0,.	1:38:0,38:0:0:38:1354:-122.216,0	1:11:0,11:0:0:11:374:-34,0	1:89:0,89:0:0:89:3138:-282.773,0	0:74:59,15:59:2088:15:495:0,-143.394	1:60:28,32:28:950:32:1134:-16.5751,0	0:152:108,44:108:3782:44:1583:0,-197.9
BDIQ01000010.1	928469	.	A	G	2384.08	.	DPB=170;EPPR=16.0902;GTI=0;MQMR=255;NS=1;NUMALT=0;ODDS=0;PAIREDR=1;PQR=0;PRO=0;QR=6083;RO=170;RPPR=4.84966;SRF=0;SRP=0;SRR=0;DP=917;AB=0;ABP=0;AF=0;AO=43;CIGAR=1X;DPRA=0;EPP=7.10075;LEN=1;MEANALT=2;MQM=255;PAIRED=0.930233;PAO=0;PQA=0;QA=1498;RPL=40;RPP=72.1439;RPR=3;RUN=1;SAF=16;SAP=9.12072;SAR=27;TYPE=snp;technology.illumina=1;AN=9;AC=3	GT:DP:AD:RO:QR:AO:QA:GL	0:170:170,.:170:6083:.:.:0,.	0:142:142,.:142:5080:.:.:0,.	0:175:175,.:175:6183:.:.:0,.	1:37:0,37:0:0:37:1304:-117.712,0	1:11:0,11:0:0:11:370:-33.6364,0	1:83:0,83:0:0:83:2882:-259.727,0	0:81:67,14:67:2259:14:506:0,-157.746	0:62:33,28:33:1146:28:920:0,-20.3591	0:156:112,43:112:3822:43:1498:0,-209.156
BDIQ01000010.1	928614	.	C	T	525238	.	DPB=162;EPPR=3.02379;GTI=0;MQMR=255;NS=1;NUMALT=0;ODDS=0;PAIREDR=1;PQR=0;PRO=0;QR=5698;RO=161;RPPR=15.9717;SRF=1;SRP=5.18177;SRR=3;DP=918;AB=0;ABP=0;AF=0;AO=21;CIGAR=1X;DPRA=0;EPP=15.5221;LEN=1;MEANALT=1;MQM=255;PAIRED=1;PAO=0;PQA=0;QA=724;RPL=1;RPP=40.3389;RPR=20;RUN=1;SAF=15;SAP=11.386;SAR=6;TYPE=snp;technology.illumina=1;AN=9;AC=3	GT:DP:AD:RO:QR:AO:QA:GL	0:162:161,.:161:5698:.:.:0,.	0:166:166,.:166:5806:.:.:0,.	0:207:207,.:207:7347:.:.:0,.	1:13:4,9:4:148:9:315:-15.01,0	1:11:5,6:5:162:6:218:-5.07933,0	1:27:5,22:5:154:22:794:-57.6529,0	0:78:72,6:72:2529:6:218:0,-207.978	0:63:51,12:51:1718:12:430:0,-115.899	0:191:170,21:170:5895:21:724:0,-465.392
BDIQ01000010.1	928710	.	A	G	603618	.	DPB=174;EPPR=34.2096;GTI=0;MQMR=255;NS=1;NUMALT=0;ODDS=0;PAIREDR=1;PQR=0;PRO=0;QR=6128;RO=174;RPPR=148.574;SRF=7;SRP=6.48466;SRR=3;DP=1023;AB=0;ABP=0;AF=0;AO=50;CIGAR=1X;DPRA=0;EPP=5.78978;LEN=1;MEANALT=1;MQM=255;PAIRED=0.98;PAO=0;PQA=0;QA=1720;RPL=13;RPP=28.0257;RPR=37;RUN=1;SAF=20;SAP=7.35324;SAR=30;TYPE=snp;technology.illumina=1;AN=9;AC=3	GT:DP:AD:RO:QR:AO:QA:GL	0:174:174,.:174:6128:.:.:0,.	0:138:137,.:137:4869:.:.:0,.	0:173:172,.:172:6111:.:.:0,.	1:38:10,28:10:327:28:942:-55.3594,0	1:37:12,25:12:410:25:894:-43.5759,0	1:67:24,43:24:804:43:1498:-62.4734,0	0:93:73,20:73:2460:20:691:0,-159.201	0:99:59,40:59:2005:40:1352:0,-58.7718	0:204:154,50:154:5312:50:1720:0,-323.281
BDIQ01000010.1	928813	.	C	T	251344	.	DPB=192;EPPR=21.1059;GTI=0;MQMR=255;NS=1;NUMALT=0;ODDS=0;PAIREDR=1;PQR=0;PRO=0;QR=6842;RO=192;RPPR=116.108;SRF=9;SRP=7.26639;SRR=16;DP=1094;AB=0;ABP=0;AF=0;AO=18;CIGAR=1X;DPRA=0;EPP=7.35324;LEN=1;MEANALT=1;MQM=255;PAIRED=1;PAO=0;PQA=0;QA=590;RPL=10;RPP=3.49285;RPR=8;RUN=1;SAF=10;SAP=3.49285;SAR=8;TYPE=snp;technology.illumina=1;AN=9;AC=2	GT:DP:AD:RO:QR:AO:QA:GL	0:192:192,.:192:6842:.:.:0,.	0:160:160,.:160:5601:.:.:0,.	0:205:205,.:205:7098:.:.:0,.	0:40:25,15:25:880:15:543:0,-30.32	1:32:14,18:14:500:18:641:-12.689,0	1:68:31,37:31:1115:37:1334:-19.7109,0	0:99:86,13:86:2988:13:448:0,-228.603	0:86:60,26:60:2103:26:871:0,-110.895	0:212:194,18:194:6678:18:590:0,-547.936
BDIQ01000010.1	928818	.	T	C	543346	.	DPB=190;EPPR=21.2964;GTI=0;MQMR=255;NS=1;NUMALT=0;ODDS=0;PAIREDR=1;PQR=0;PRO=0;QR=6868;RO=190;RPPR=87.5377;SRF=8;SRP=7.63648;SRR=15;DP=1078;AB=0;ABP=0;AF=0;AO=19;CIGAR=1X;DPRA=0;EPP=8.61041;LEN=1;MEANALT=2;MQM=255;PAIRED=1;PAO=0;PQA=0;QA=669;RPL=10;RPP=3.12459;RPR=9;RUN=1;SAF=11;SAP=4.03889;SAR=8;TYPE=snp;technology.illumina=1;AN=9;AC=2	GT:DP:AD:RO:QR:AO:QA:GL	0:190:190,.:190:6868:.:.:0,.	0:161:161,.:161:5780:.:.:0,.	0:204:204,.:204:7319:.:.:0,.	0:39:23,16:23:806:16:565:0,-21.6873	1:32:13,19:13:481:19:695:-19.2558,0	1:65:25,40:25:884:40:1445:-50.4976,0	0:95:80,15:80:2775:15:504:0,-204.401	0:86:59,27:59:2137:27:909:0,-110.546	0:206:185,19:185:6629:19:669:0,-536.424
BDIQ01000010.1	928824	.	T	C	563985	.	DPB=179;EPPR=29.808;GTI=0;MQMR=255;NS=1;NUMALT=0;ODDS=0;PAIREDR=1;PQR=0;PRO=0;QR=6448;RO=179;RPPR=60.7666;SRF=5;SRP=12.2676;SRR=14;DP=1038;AB=0;ABP=0;AF=0;AO=19;CIGAR=1X;DPRA=0;EPP=8.61041;LEN=1;MEANALT=1;MQM=255;PAIRED=1;PAO=0;PQA=0;QA=652;RPL=10;RPP=3.12459;RPR=9;RUN=1;SAF=11;SAP=4.03889;SAR=8;TYPE=snp;technology.illumina=1;AN=9;AC=2	GT:DP:AD:RO:QR:AO:QA:GL	0:179:179,.:179:6448:.:.:0,.	0:154:154,.:154:5557:.:.:0,.	0:191:190,.:190:6777:.:.:0,.	0:36:19,17:19:656:17:594:0,-5.57585	1:31:12,19:12:398:19:685:-25.8589,0	1:64:22,41:22:802:41:1403:-54.0689,0	0:98:80,18:80:2849:18:646:0,-198.267	0:82:55,27:55:1921:27:927:0,-89.4659	0:203:184,19:184:6528:19:652:0,-528.852
BDIQ01000010.1	928888	.	G	T	2774.66	.	DPB=225;EPPR=11.1268;GTI=0;MQMR=255;NS=1;NUMALT=0;ODDS=0;PAIREDR=1;PQR=0;PRO=0;QR=7913;RO=225;RPPR=3.4832;SRF=3;SRP=4.09604;SRR=5;DP=1273;AB=0;ABP=0;AF=0;AO=44;CIGAR=1X;DPRA=0;EPP=7.94546;LEN=1;MEANALT=1;MQM=255;PAIRED=1;PAO=0;PQA=0;QA=1454;RPL=14;RPP=15.6443;RPR=30;RUN=1;SAF=23;SAP=3.20771;SAR=21;TYPE=snp;technology.illumina=1;AN=9;AC=3	GT:DP:AD:RO:QR:AO:QA:GL	0:225:225,.:225:7913:.:.:0,.	0:187:187,.:187:6599:.:.:0,.	0:236:236,.:236:8261:.:.:0,.	1:50:8,42:8:288:42:1482:-107.453,0	1:31:4,26:4:148:26:953:-72.4532,0	1:118:16,102:16:551:102:3651:-279.014,0	0:105:70,35:70:2474:35:1224:0,-112.504	0:107:55,52:55:1964:52:1773:0,-17.2061	0:214:170,44:170:5920:44:1454:0,-401.958
BDIQ01000010.1	928942	.	T	A	1855.15	.	DPB=176;EPPR=3.79993;GTI=0;MQMR=255;NS=1;NUMALT=0;ODDS=0;PAIREDR=1;PQR=0;PRO=0;QR=6232;RO=176;RPPR=31.4368;SRF=4;SRP=4.78696;SRR=7;DP=1140;AB=0;ABP=0;AF=0;AO=40;CIGAR=1X;DPRA=0;EPP=3.22745;LEN=1;MEANALT=2;MQM=255;PAIRED=1;PAO=0;PQA=0;QA=1385;RPL=31;RPP=29.2851;RPR=9;RUN=1;SAF=14;SAP=10.8276;SAR=26;TYPE=snp;technology.illumina=1;AN=9;AC=3	GT:DP:AD:RO:QR:AO:QA:GL	0:176:176,.:176:6232:.:.:0,.	0:176:176,.:176:6409:.:.:0,.	0:215:214,.:214:7453:.:.:0,.	1:43:11,32:11:384:32:1049:-59.8287,0	1:21:4,17:4:148:17:625:-42.9276,0	1:95:18,77:18:652:77:2798:-193.141,0	0:103:80,23:80:2807:23:798:0,-180.814	0:96:56,40:56:2005:40:1416:0,-53.014	0:215:174,40:174:6172:40:1385:0,-430.841
BDIQ01000010.1	928956	.	C	T	1294.61	.	DPB=153;EPPR=3.06744;GTI=0;MQMR=255;NS=1;NUMALT=0;ODDS=0;PAIREDR=1;PQR=0;PRO=0;QR=5315;RO=152;RPPR=5.06748;SRF=4;SRP=5.9056;SRR=8;DP=1048;AB=0;ABP=0;AF=0;AO=29;CIGAR=1X;DPRA=0;EPP=6.67934;LEN=1;MEANALT=1;MQM=255;PAIRED=1;PAO=0;PQA=0;QA=983;RPL=23;RPP=24.6501;RPR=6;RUN=1;SAF=5;SAP=30.0414;SAR=24;TYPE=snp;technology.illumina=1;AN=9;AC=3	GT:DP:AD:RO:QR:AO:QA:GL	0:153:152,.:152:5315:.:.:0,.	0:157:156,.:156:5553:.:.:0,.	0:196:195,.:195:6737:.:.:0,.	1:41:12,29:12:421:29:1003:-52.375,0	1:18:5,13:5:181:13:477:-26.6449,0	1:84:21,63:21:750:63:2259:-135.811,0	0:96:75,21:75:2674:21:703:0,-177.412	0:105:59,44:59:2090:44:1553:0,-48.3313	0:198:169,29:169:5873:29:983:0,-440.109
BDIQ01000010.1	928974	.	A	T	523.51	.	DPB=112;EPPR=9.29206;GTI=0;MQMR=255;NS=1;NUMALT=0;ODDS=0;PAIREDR=1;PQR=0;PRO=0;QR=4008;RO=112;RPPR=3.0103;SRF=3;SRP=7.94546;SRR=8;DP=838;AB=0;ABP=0;AF=0;AO=20;CIGAR=1X;DPRA=0;EPP=6.91895;LEN=1;MEANALT=2;MQM=255;PAIRED=1;PAO=0;PQA=0;QA=691;RPL=15;RPP=13.8677;RPR=5;RUN=1;SAF=2;SAP=30.8051;SAR=18;TYPE=snp;technology.illumina=1;AN=9;AC=3	GT:DP:AD:RO:QR:AO:QA:GL	0:112:112,.:112:4008:.:.:0,.	0:121:121,.:121:4384:.:.:0,.	0:177:177,.:177:6286:.:.:0,.	1:33:11,22:11:403:22:762:-32.29,0	1:15:4,11:4:144:11:380:-21.2255,0	1:57:19,38:19:676:38:1328:-58.6737,0	0:84:68,16:68:2368:16:489:0,-169.153	0:84:51,33:51:1799:33:1065:0,-66.09	0:155:134,20:134:4693:20:691:0,-360.19
BDIQ01000010.1	928980	.	T	C	141687	.	DPB=113;EPPR=6.2579;GTI=0;MQMR=255;NS=1;NUMALT=0;ODDS=0;PAIREDR=1;PQR=0;PRO=0;QR=3971;RO=113;RPPR=4.56684;SRF=3;SRP=7.94546;SRR=8;DP=825;AB=0;ABP=0;AF=0;AO=17;CIGAR=1X;DPRA=0;EPP=4.1599;LEN=1;MEANALT=1;MQM=255;PAIRED=1;PAO=0;PQA=0;QA=557;RPL=12;RPP=9.26925;RPR=5;RUN=1;SAF=2;SAP=24.5973;SAR=15;TYPE=snp;technology.illumina=1;AN=9;AC=2	GT:DP:AD:RO:QR:AO:QA:GL	0:113:113,.:113:3971:.:.:0,.	0:112:112,.:112:4012:.:.:0,.	0:194:194,.:194:6771:.:.:0,.	1:23:11,12:11:393:12:436:-3.87606,0	1:12:3,9:3:111:9:305:-17.4289,0	0:52:26,26:26:940:26:921:0,-1.71731	0:88:75,12:75:2610:12:360:0,-202.558	0:74:50,24:50:1819:24:817:0,-90.2034	0:157:140,17:140:4822:17:557:0,-383.867
BDIQ01000010.1	928990	.	A	G	916359	.	DPB=120;EPPR=6.55704;GTI=0;MQMR=255;NS=1;NUMALT=0;ODDS=0;PAIREDR=1;PQR=0;PRO=0;QR=4230;RO=120;RPPR=8.87328;SRF=1;SRP=16.9077;SRR=9;DP=809;AB=0;ABP=0;AF=0;AO=12;CIGAR=1X;DPRA=0;EPP=5.9056;LEN=1;MEANALT=2;MQM=255;PAIRED=1;PAO=0;PQA=0;QA=399;RPL=9;RPP=9.52472;RPR=3;RUN=1;SAF=1;SAP=21.1059;SAR=11;TYPE=snp;technology.illumina=1;AN=9;AC=2	GT:DP:AD:RO:QR:AO:QA:GL	0:120:120,.:120:4230:.:.:0,.	0:103:103,.:103:3683:.:.:0,.	0:192:192,.:192:6689:.:.:0,.	1:21:10,11:10:360:11:386:-2.33091,0	1:10:3,7:3:111:7:245:-12.04,0	0:53:28,25:28:990:25:884:0,-9.53997	0:83:73,9:73:2578:9:333:0,-202.053	0:78:55,22:55:1836:22:745:0,-98.1904	0:149:136,12:136:4754:12:399:0,-391.978
BDIQ01000010.1	928995	.	C	T	1588.63	.	DPB=117;EPPR=7.80251;GTI=0;MQMR=255;NS=1;NUMALT=0;ODDS=0;PAIREDR=1;PQR=0;PRO=0;QR=4010;RO=116;RPPR=36.0317;SRF=0;SRP=0;SRR=0;DP=789;AB=0;ABP=0;AF=0;AO=26;CIGAR=1X;DPRA=0;EPP=6.01695;LEN=1;MEANALT=1;MQM=255;PAIRED=1;PAO=0;PQA=0;QA=944;RPL=16;RPP=6.01695;RPR=10;RUN=1;SAF=4;SAP=30.0702;SAR=22;TYPE=snp;technology.illumina=1;AN=9;AC=3	GT:DP:AD:RO:QR:AO:QA:GL	0:117:116,.:116:4010:.:.:0,.	0:100:100,.:100:3515:.:.:0,.	0:187:185,.:185:6355:.:.:0,.	1:21:0,21:0:0:21:747:-67.5857,0	1:10:0,10:0:0:10:347:-31.577,0	1:55:2,53:2:74:53:1911:-165.321,0	0:79:62,17:62:2118:17:590:0,-137.515	0:76:42,34:42:1424:34:1189:0,-21.1393	0:144:118,26:118:4067:26:944:0,-281.052
BDIQ01000010.1	1042313	.	T	A	845764	.	DPB=53;EPPR=3.05127;GTI=0;MQMR=255;NS=1;NUMALT=0;ODDS=0;PAIREDR=0.981132;PQR=0;PRO=0;QR=1862;RO=53;RPPR=9.93443;SRF=0;SRP=0;SRR=0;DP=503;AB=0;ABP=0;AF=0;AO=22;CIGAR=1X;DPRA=0;EPP=3.40511;LEN=1;MEANALT=1;MQM=255;PAIRED=1;PAO=0;PQA=0;QA=657;RPL=7;RPP=9.32731;RPR=15;RUN=1;SAF=19;SAP=28.2783;SAR=3;TYPE=snp;technology.illumina=1;AN=9;AC=4	GT:DP:AD:RO:QR:AO:QA:GL	0:53:53,.:53:1862:.:.:0,.	0:25:24,.:24:843:.:.:0,.	0:107:107,.:107:3752:.:.:0,.	1:33:0,33:0:0:33:1072:-96.8048,0	1:30:0,30:0:0:30:1031:-93.1337,0	1:32:0,32:0:0:32:1054:-95.1894,0	1:93:41,52:41:1297:52:1657:-32.4023,0	0:60:49,11:49:1686:11:356:0,-119.72	0:70:48,22:48:1602:22:657:0,-85.0851
BDIQ01000010.1	1042463	.	A	G	6107.8	.	DPB=134;EPPR=4.65535;GTI=0;MQMR=255;NS=1;NUMALT=0;ODDS=0;PAIREDR=1;PQR=0;PRO=0;QR=4636;RO=132;RPPR=5.37918;SRF=80;SRP=33.6846;SRR=39;DP=1400;AB=0;ABP=0;AF=1;AO=88;CIGAR=1X;DPRA=0;EPP=3.0103;LEN=1;MEANALT=1;MQM=255;PAIRED=0.988636;PAO=0;PQA=0;QA=2940;RPL=36;RPP=9.32731;RPR=52;RUN=1;SAF=54;SAP=12.8806;SAR=34;TYPE=snp;technology.illumina=1;AN=9;AC=5	GT:DP:AD:RO:QR:AO:QA:GL	0:134:132,.:132:4636:.:.:0,.	0:128:119,8:119:4217:8:292:0,-353.263	0:245:245,.:245:8669:.:.:0,.	1:151:0,151:0:0:151:5325:-479.603,0	1:126:0,126:0:0:126:4451:-400.943,0	1:200:1,199:1:14:199:6847:-615.174,0	1:170:56,113:56:1937:113:4018:-187.301,0	0:104:55,49:55:1904:49:1671:0,-20.9752	1:142:54,88:54:1876:88:2940:-95.7467,0
BDIQ01000010.1	1042498	.	T	A	5844.81	.	DPB=145;EPPR=11.0432;GTI=0;MQMR=255;NS=1;NUMALT=0;ODDS=0;PAIREDR=1;PQR=0;PRO=0;QR=5146;RO=143;RPPR=5.57659;SRF=71;SRP=5.41562;SRR=59;DP=1480;AB=0;ABP=0;AF=1;AO=95;CIGAR=1X;DPRA=0;EPP=3.58174;LEN=1;MEANALT=2;MQM=255;PAIRED=0.978947;PAO=0;PQA=0;QA=3217;RPL=55;RPP=8.15326;RPR=40;RUN=1;SAF=50;SAP=3.58174;SAR=45;TYPE=snp;technology.illumina=1;AN=9;AC=6	GT:DP:AD:RO:QR:AO:QA:GL	0:145:143,.:143:5146:.:.:0,.	0:138:130,8:130:4515:8:273:0,-381.786	0:271:271,.:271:9654:.:.:0,.	1:156:0,155:0:0:155:5534:-498.087,0	1:135:0,135:0:0:135:4715:-424.699,0	1:185:0,185:0:0:185:6544:-589.314,0	1:186:54,132:54:1834:132:4658:-254.173,0	1:108:52,55:52:1733:55:1917:-16.575,0	1:156:60,95:60:2039:95:3217:-106.02,0
BDIQ01000010.1	1042508	.	T	G	6064.3	.	DPB=157;EPPR=7.05905;GTI=0;MQMR=255;NS=1;NUMALT=0;ODDS=0;PAIREDR=1;PQR=0;PRO=0;QR=5494;RO=155;RPPR=14.7923;SRF=79;SRP=8.03571;SRR=61;DP=1589;AB=0;ABP=0;AF=1;AO=100;CIGAR=1X;DPRA=0;EPP=3.09716;LEN=1;MEANALT=2;MQM=255;PAIRED=0.98;PAO=0;PQA=0;QA=3376;RPL=51;RPP=3.09716;RPR=49;RUN=1;SAF=54;SAP=4.40004;SAR=46;TYPE=snp;technology.illumina=1;AN=9;AC=5	GT:DP:AD:RO:QR:AO:QA:GL	0:157:155,.:155:5494:.:.:0,.	0:151:140,11:140:4949:11:380:0,-411.218	0:289:288,.:288:10158:.:.:0,.	1:164:0,164:0:0:164:5822:-524.335,0	1:146:0,146:0:0:146:5150:-463.853,0	1:196:0,196:0:0:196:6779:-610.456,0	1:202:62,140:62:2012:140:4879:-258.054,0	0:114:58,56:58:1959:56:1956:0,-0.258473	1:170:69,100:69:2272:100:3376:-99.3681,0
BDIQ01000010.1	1042528	.	T	C	5924.86	.	DPB=161;EPPR=3.22745;GTI=0;MQMR=255;NS=1;NUMALT=0;ODDS=0;PAIREDR=1;PQR=0;PRO=0;QR=5773;RO=160;RPPR=7.40753;SRF=81;SRP=4.75035;SRR=70;DP=1575;AB=0;ABP=0;AF=1;AO=98;CIGAR=1X;DPRA=0;EPP=5.22609;LEN=1;MEANALT=1;MQM=255;PAIRED=0.979592;PAO=0;PQA=0;QA=3393;RPL=49;RPP=3.0103;RPR=49;RUN=1;SAF=55;SAP=6.20103;SAR=43;TYPE=snp;technology.illumina=1;AN=9;AC=5	GT:DP:AD:RO:QR:AO:QA:GL	0:161:160,.:160:5773:.:.:0,.	0:160:151,9:151:5396:9:325:0,-456.386	0:269:269,.:269:9586:.:.:0,.	1:160:0,159:0:0:159:5643:-508.084,0	1:139:0,139:0:0:139:4877:-439.281,0	1:192:0,192:0:0:192:6627:-596.775,0	1:223:70,153:70:2425:153:5151:-245.33,0	0:111:61,50:61:1977:50:1766:0,-18.9609	1:160:62,98:62:2160:98:3393:-110.968,0
BDIQ01000010.1	1042588	.	A	T	5842.74	.	DPB=171;EPPR=5.15638;GTI=0;MQMR=255;NS=1;NUMALT=0;ODDS=0;PAIREDR=1;PQR=0;PRO=0;QR=6185;RO=171;RPPR=3.32777;SRF=79;SRP=3.71495;SRR=72;DP=1640;AB=0;ABP=0;AF=1;AO=109;CIGAR=1X;DPRA=0;EPP=4.62396;LEN=1;MEANALT=1;MQM=255;PAIRED=1;PAO=0;PQA=0;QA=3719;RPL=57;RPP=3.50834;RPR=52;RUN=1;SAF=50;SAP=4.62396;SAR=59;TYPE=snp;technology.illumina=1;AN=9;AC=5	GT:DP:AD:RO:QR:AO:QA:GL	0:171:171,.:171:6185:.:.:0,.	0:163:151,12:151:5339:12:426:0,-442.169	0:299:299,.:299:10644:.:.:0,.	1:157:1,156:1:14:156:5444:-488.909,0	1:147:0,147:0:0:147:5153:-464.121,0	1:191:1,190:1:14:190:6540:-587.544,0	1:212:79,133:79:2751:133:4547:-161.634,0	0:127:71,55:71:2549:55:1841:0,-63.744	1:173:64,109:64:2260:109:3719:-131.298,0
BDIQ01000010.1	1042606	.	A	T	6452.78	.	DPB=191;EPPR=3.93119;GTI=0;MQMR=255;NS=1;NUMALT=0;ODDS=0;PAIREDR=1;PQR=0;PRO=0;QR=6830;RO=191;RPPR=12.5716;SRF=75;SRP=5.9714;SRR=90;DP=1774;AB=0;ABP=0;AF=1;AO=105;CIGAR=1X;DPRA=0;EPP=12.1305;LEN=1;MEANALT=1;MQM=255;PAIRED=1;PAO=0;PQA=0;QA=3526;RPL=56;RPP=4.02365;RPR=49;RUN=1;SAF=43;SAP=10.476;SAR=62;TYPE=snp;technology.illumina=1;AN=9;AC=5	GT:DP:AD:RO:QR:AO:QA:GL	0:191:191,.:191:6830:.:.:0,.	0:174:165,9:165:5839:9:306:0,-497.984	0:344:343,.:343:12111:.:.:0,.	1:152:0,152:0:0:152:5298:-477.169,0	1:171:0,171:0:0:171:5911:-532.336,0	1:208:0,208:0:0:208:7226:-650.687,0	1:220:71,147:71:2440:147:5063:-236.074,0	0:145:90,55:90:3060:55:1849:0,-108.994	1:169:64,105:64:2112:105:3526:-127.266,0
BDIQ01000010.1	1042787	.	A	G	8646.62	.	DPB=258;EPPR=40.9392;GTI=0;MQMR=255;NS=1;NUMALT=0;ODDS=0;PAIREDR=1;PQR=0;PRO=0;QR=9038;RO=257;RPPR=58.4462;SRF=0;SRP=0;SRR=0;DP=2356;AB=0;ABP=0;AF=0;AO=81;CIGAR=1X;DPRA=0;EPP=3.03711;LEN=1;MEANALT=2;MQM=255;PAIRED=1;PAO=0;PQA=0;QA=2730;RPL=33;RPP=9.04217;RPR=48;RUN=1;SAF=45;SAP=5.18177;SAR=36;TYPE=snp;technology.illumina=1;AN=9;AC=4	GT:DP:AD:RO:QR:AO:QA:GL	0:258:257,.:257:9038:.:.:0,.	0:247:234,.:234:8199:.:.:0,.	0:458:456,.:456:16289:.:.:0,.	1:203:0,203:0:0:203:7251:-652.947,0	1:221:0,221:0:0:221:7860:-707.756,0	1:277:0,277:0:0:277:9720:-875.151,0	1:283:92,189:92:3235:189:6480:-292.042,0	0:208:140,68:140:4839:68:2349:0,-224.1	0:201:119,81:119:4102:81:2730:0,-123.488
BDIQ01000010.1	1043417	.	G	T	11218.2	.	DPB=291;EPPR=5.72276;GTI=0;MQMR=255;NS=1;NUMALT=0;ODDS=0;PAIREDR=1;PQR=0;PRO=0;QR=10285;RO=289;RPPR=8.48782;SRF=138;SRP=10.2297;SRR=170;DP=2971;AB=0;ABP=0;AF=1;AO=143;CIGAR=1X;DPRA=0;EPP=3.02549;LEN=1;MEANALT=2;MQM=255;PAIRED=0.993007;PAO=0;PQA=0;QA=4832;RPL=73;RPP=3.14697;RPR=70;RUN=1;SAF=76;SAP=4.24029;SAR=67;TYPE=snp;technology.illumina=1;AN=9;AC=5	GT:DP:AD:RO:QR:AO:QA:GL	0:291:289,.:289:10285:.:.:0,.	0:334:308,24:308:10696:24:860:0,-885.24	0:628:628,.:628:22331:.:.:0,.	1:205:0,203:0:0:203:6822:-614.174,0	1:364:1,361:1:27:361:12566:-1128.67,0	1:281:2,278:2:66:278:9637:-861.469,0	1:339:108,230:108:3567:230:7848:-385.302,0	0:254:146,107:146:5126:107:3597:0,-137.625	1:275:131,143:131:4529:143:4832:-27.2624,0
BDIQ01000010.1	1043596	.	G	A	1487.3	.	DPB=40;EPPR=9.74743;GTI=0;MQMR=255;NS=1;NUMALT=0;ODDS=0;PAIREDR=1;PQR=0;PRO=0;QR=1417;RO=39;RPPR=63.6445;SRF=6;SRP=22.8638;SRR=22;DP=479;AB=0;ABP=0;AF=1;AO=23;CIGAR=1X;DPRA=0;EPP=14.4341;LEN=1;MEANALT=1;MQM=255;PAIRED=1;PAO=0;PQA=0;QA=791;RPL=23;RPP=52.9542;RPR=0;RUN=1;SAF=6;SAP=14.4341;SAR=17;TYPE=snp;technology.illumina=1;AN=9;AC=5	GT:DP:AD:RO:QR:AO:QA:GL	0:40:39,.:39:1417:.:.:0,.	0:30:28,2:28:910:2:74:0,-75.195	0:110:110,.:110:3893:.:.:0,.	1:33:0,33:0:0:33:1211:-109.357,0	1:50:0,50:0:0:50:1818:-163.984,0	1:47:0,47:0:0:47:1708:-154.083,0	1:87:25,62:25:800:62:2178:-124.051,0	0:38:21,17:21:665:17:611:0,-4.81725	1:44:21,23:21:750:23:791:-3.67677,0
BDIQ01000010.1	1092042	.	A	T	1480.12	.	DPB=17;EPPR=4.1599;GTI=0;MQMR=255;NS=1;NUMALT=0;ODDS=0;PAIREDR=1;PQR=0;PRO=0;QR=607;RO=17;RPPR=6.20364;SRF=0;SRP=0;SRR=0;DP=184;AB=0;ABP=0;AF=0;AO=4;CIGAR=1X;DPRA=0;EPP=3.0103;LEN=1;MEANALT=2;MQM=255;PAIRED=1;PAO=0;PQA=0;QA=124;RPL=2;RPP=3.0103;RPR=2;RUN=1;SAF=2;SAP=3.0103;SAR=2;TYPE=snp;technology.illumina=1;AN=9;AC=5	GT:DP:AD:RO:QR:AO:QA:GL	0:17:17,.:17:607:.:.:0,.	0:17:16,.:16:588:.:.:0,.	0:17:17,.:17:629:.:.:0,.	1:21:0,20:0:0:20:619:-55.8714,0	1:54:0,53:0:0:53:1697:-152.907,0	1:15:0,15:0:0:15:527:-47.7813,0	1:15:2,13:2:70:13:454:-34.5592,0	1:16:6,10:6:172:10:316:-12.9893,0	0:12:7,4:7:216:4:124:0,-8.2915
BDIQ01000010.1	1115701	.	A	G	2926.35	.	DPB=33;EPPR=12.7819;GTI=0;MQMR=255;NS=1;NUMALT=0;ODDS=0;PAIREDR=1;PQR=0;PRO=0;QR=1133;RO=32;RPPR=3.0103;SRF=8;SRP=4.51363;SRR=5;DP=456;AB=0;ABP=0;AF=1;AO=31;CIGAR=1X;DPRA=0;EPP=3.08035;LEN=1;MEANALT=1;MQM=255;PAIRED=1;PAO=0;PQA=0;QA=1071;RPL=15;RPP=3.08035;RPR=16;RUN=1;SAF=21;SAP=11.486;SAR=10;TYPE=snp;technology.illumina=1;AN=9;AC=5	GT:DP:AD:RO:QR:AO:QA:GL	0:33:32,.:32:1133:.:.:0,.	0:15:13,2:13:471:2:51:0,-37.9073	0:84:84,.:84:2915:.:.:0,.	1:51:0,51:0:0:51:1812:-163.435,0	1:42:0,42:0:0:42:1469:-132.56,0	1:99:0,98:0:0:98:3302:-297.375,0	1:36:18,18:18:553:18:635:-7.42556,0	0:58:50,8:50:1654:8:292:0,-122.546	1:38:7,31:7:232:31:1071:-75.5241,0
BDIQ01000010.1	1187371	.	GT	GA	253947	.	DPB=13;EPPR=3.17734;GTI=0;MQMR=255;NS=1;NUMALT=0;ODDS=0;PAIREDR=1;PQR=0;PRO=0;QR=434;RO=13;RPPR=11.1951;SRF=8;SRP=3.63072;SRR=6;DP=213;AB=0;ABP=0;AF=1;AO=25;CIGAR=1M1X;DPRA=0;EPP=10.0459;LEN=1;MEANALT=1;MQM=255;PAIRED=1;PAO=0;PQA=0;QA=765;RPL=13;RPP=3.09716;RPR=12;RUN=1;SAF=13;SAP=3.09716;SAR=12;TYPE=snp;technology.illumina=1;AN=9;AC=1	GT:DP:AD:RO:QR:AO:QA:GL	0:13:13,.:13:434:.:.:0,.	0:16:16,.:16:578:.:.:0,.	0:13:13,.:13:469:.:.:0,.	0:22:22,.:22:771:.:.:0,.	0:17:17,.:17:598:.:.:0,.	0:33:33,.:33:1157:.:.:0,.	1:39:14,25:14:483:25:765:-25.341,0	0:35:35,.:35:1249:.:.:0,.	0:25:25,.:25:884:.:.:0,.
BDIQ01000010.1	1193484	.	G	A	4161.88	.	DPB=59;EPPR=5.99147;GTI=0;MQMR=255;NS=1;NUMALT=0;ODDS=0;PAIREDR=1;PQR=0;PRO=0;QR=2118;RO=59;RPPR=26.0132;SRF=0;SRP=0;SRR=0;DP=917;AB=0;ABP=0;AF=0;AO=38;CIGAR=1X;DPRA=0;EPP=3.0103;LEN=1;MEANALT=1;MQM=255;PAIRED=0.973684;PAO=0;PQA=0;QA=1336;RPL=27;RPP=17.6392;RPR=11;RUN=1;SAF=10;SAP=21.525;SAR=28;TYPE=snp;technology.illumina=1;AN=9;AC=4	GT:DP:AD:RO:QR:AO:QA:GL	0:59:59,.:59:2118:.:.:0,.	0:104:104,.:104:3619:.:.:0,.	0:112:112,.:112:4029:.:.:0,.	1:136:0,136:0:0:136:4772:-429.831,0	1:116:0,116:0:0:116:4148:-373.678,0	1:22:0,22:0:0:22:781:-70.645,0	1:112:24,88:24:874:88:2987:-190.145,0	0:171:91,80:91:3141:80:2809:0,-29.874	0:85:47,38:47:1654:38:1336:0,-28.6203
BDIQ01000010.1	1194824	.	G	T	4725.82	.	DPB=99;EPPR=3.03223;GTI=0;MQMR=255;NS=1;NUMALT=0;ODDS=0;PAIREDR=1;PQR=0;PRO=0;QR=3484;RO=99;RPPR=3.20771;SRF=5;SRP=3.0103;SRR=5;DP=814;AB=0;ABP=0;AF=1;AO=50;CIGAR=1X;DPRA=0;EPP=9.26414;LEN=1;MEANALT=1;MQM=255;PAIRED=1;PAO=0;PQA=0;QA=1730;RPL=26;RPP=3.18402;RPR=24;RUN=1;SAF=21;SAP=5.78978;SAR=29;TYPE=snp;technology.illumina=1;AN=9;AC=6	GT:DP:AD:RO:QR:AO:QA:GL	0:99:99,.:99:3484:.:.:0,.	1:25:10,15:10:346:15:525:-16.114,0	0:136:136,.:136:4762:.:.:0,.	1:83:1,82:1:37:82:2951:-262.25,0	1:150:0,150:0:0:150:5326:-479.695,0	1:41:0,41:0:0:41:1445:-130.402,0	1:96:35,61:35:1139:61:1982:-75.8695,0	0:110:61,49:61:2079:49:1699:0,-34.1941	1:74:24,50:24:815:50:1730:-82.3564,0
BDIQ01000010.1	1194833	.	T	G	4695.6	.	DPB=98;EPPR=11.8735;GTI=0;MQMR=255;NS=1;NUMALT=0;ODDS=0;PAIREDR=1;PQR=0;PRO=0;QR=3490;RO=98;RPPR=17.989;SRF=6;SRP=3.0103;SRR=6;DP=815;AB=0;ABP=0;AF=1;AO=52;CIGAR=1X;DPRA=0;EPP=11.1951;LEN=1;MEANALT=1;MQM=255;PAIRED=1;PAO=0;PQA=0;QA=1711;RPL=32;RPP=9.02361;RPR=20;RUN=1;SAF=19;SAP=11.1951;SAR=33;TYPE=snp;technology.illumina=1;AN=9;AC=6	GT:DP:AD:RO:QR:AO:QA:GL	0:98:98,.:98:3490:.:.:0,.	1:25:12,13:12:430:13:434:-0.335513,0	0:128:128,.:128:4545:.:.:0,.	1:83:1,82:1:33:82:2928:-260.577,0	1:151:0,150:0:0:150:5324:-479.374,0	1:34:0,34:0:0:34:1161:-104.831,0	1:105:39,66:39:1331:66:2114:-70.449,0	0:111:61,50:61:2111:50:1714:0,-35.7333	1:80:28,52:28:960:52:1711:-67.5762,0
BDIQ01000010.1	1200502	.	A	G	3900.58	.	DPB=63;EPPR=3.872;GTI=0;MQMR=255;NS=1;NUMALT=0;ODDS=0;PAIREDR=1;PQR=0;PRO=0;QR=2234;RO=63;RPPR=7.18091;SRF=37;SRP=12.5947;SRR=21;DP=893;AB=0;ABP=0;AF=0;AO=38;CIGAR=1X;DPRA=0;EPP=3.9246;LEN=1;MEANALT=1;MQM=255;PAIRED=1;PAO=0;PQA=0;QA=1326;RPL=18;RPP=3.23888;RPR=20;RUN=1;SAF=19;SAP=3.0103;SAR=19;TYPE=snp;technology.illumina=1;AN=9;AC=5	GT:DP:AD:RO:QR:AO:QA:GL	0:63:63,.:63:2234:.:.:0,.	0:62:58,4:58:2025:4:144:0,-169.279	0:132:132,.:132:4678:.:.:0,.	1:91:0,91:0:0:91:3149:-283.756,0	1:89:0,89:0:0:89:3159:-284.665,0	1:126:0,126:0:0:126:4414:-397.61,0	1:132:50,82:50:1717:82:2811:-98.4594,0	1:92:39,53:39:1336:53:1800:-41.7571,0	0:106:68,38:68:2326:38:1326:0,-89.9931
BDIQ01000010.1	1200631	.	G	A	1885.3	.	DPB=65;EPPR=3.04371;GTI=0;MQMR=255;NS=1;NUMALT=0;ODDS=0;PAIREDR=1;PQR=0;PRO=0;QR=2228;RO=65;RPPR=3.84548;SRF=0;SRP=0;SRR=0;DP=524;AB=0;ABP=0;AF=0;AO=16;CIGAR=1X;DPRA=0;EPP=16.582;LEN=1;MEANALT=2;MQM=255;PAIRED=1;PAO=0;PQA=0;QA=520;RPL=5;RPP=7.89611;RPR=11;RUN=1;SAF=8;SAP=3.0103;SAR=8;TYPE=snp;technology.illumina=1;AN=9;AC=5	GT:DP:AD:RO:QR:AO:QA:GL	0:65:65,.:65:2228:.:.:0,.	0:43:41,.:41:1460:.:.:0,.	0:82:82,.:82:2932:.:.:0,.	1:44:0,44:0:0:44:1554:-140.213,0	1:54:1,53:1:33:53:1853:-163.82,0	1:61:0,61:0:0:61:2142:-193.131,0	1:59:28,31:28:958:31:1056:-8.8185,0	1:54:26,28:26:815:28:939:-11.1819,0	0:62:44,16:44:1437:16:520:0,-82.5407
BDIQ01000010.1	1200751	.	C	T	2870.28	.	DPB=49;EPPR=4.11819;GTI=0;MQMR=255;NS=1;NUMALT=0;ODDS=0;PAIREDR=1;PQR=0;PRO=0;QR=1705;RO=49;RPPR=4.11819;SRF=29;SRP=3.36563;SRR=26;DP=728;AB=0;ABP=0;AF=0;AO=37;CIGAR=1X;DPRA=0;EPP=5.88603;LEN=1;MEANALT=2;MQM=255;PAIRED=1;PAO=0;PQA=0;QA=1248;RPL=25;RPP=12.9286;RPR=12;RUN=1;SAF=16;SAP=4.47751;SAR=21;TYPE=snp;technology.illumina=1;AN=9;AC=5	GT:DP:AD:RO:QR:AO:QA:GL	0:49:49,.:49:1705:.:.:0,.	0:59:55,4:55:1884:4:144:0,-156.583	0:89:89,.:89:3127:.:.:0,.	1:60:1,59:1:22:59:2123:-189.23,0	1:78:2,76:2:66:76:2685:-235.733,0	1:99:3,96:3:111:96:3338:-290.408,0	1:100:37,63:37:1283:63:2145:-77.5737,0	1:108:50,57:50:1639:57:2013:-33.6854,0	0:86:48,37:48:1600:37:1248:0,-31.6765
BDIQ01000010.1	1200760	.	T	C	2582.7	.	DPB=49;EPPR=3.73412;GTI=0;MQMR=255;NS=1;NUMALT=0;ODDS=0;PAIREDR=1;PQR=0;PRO=0;QR=1731;RO=48;RPPR=3.0103;SRF=33;SRP=6.09608;SRR=24;DP=710;AB=0;ABP=0;AF=0;AO=37;CIGAR=1X;DPRA=0;EPP=3.06899;LEN=1;MEANALT=1;MQM=255;PAIRED=1;PAO=0;PQA=0;QA=1252;RPL=20;RPP=3.5385;RPR=17;RUN=1;SAF=15;SAP=5.88603;SAR=22;TYPE=snp;technology.illumina=1;AN=9;AC=5	GT:DP:AD:RO:QR:AO:QA:GL	0:49:48,.:48:1731:.:.:0,.	0:61:57,4:57:2025:4:125:0,-171.043	0:96:96,.:96:3417:.:.:0,.	1:52:0,52:0:0:52:1851:-166.946,0	1:75:0,75:0:0:75:2591:-233.535,0	1:85:0,85:0:0:85:2903:-261.612,0	1:93:38,55:38:1396:55:1864:-42.0915,0	1:110:49,61:49:1753:61:2096:-30.8559,0	0:89:52,37:52:1776:37:1252:0,-47.1632
BDIQ01000010.1	1287043	.	T	A	1003.49	.	DPB=185;EPPR=33.54;GTI=0;MQMR=255;NS=1;NUMALT=0;ODDS=0;PAIREDR=1;PQR=0;PRO=0;QR=6571;RO=185;RPPR=3.96105;SRF=1;SRP=5.18177;SRR=0;DP=1246;AB=0;ABP=0;AF=0;AO=13;CIGAR=1X;DPRA=0;EPP=7.18621;LEN=1;MEANALT=1;MQM=255;PAIRED=0.923077;PAO=0;PQA=0;QA=411;RPL=6;RPP=3.17734;RPR=7;RUN=1;SAF=10;SAP=11.1951;SAR=3;TYPE=snp;technology.illumina=1;AN=9;AC=3	GT:DP:AD:RO:QR:AO:QA:GL	0:185:185,.:185:6571:.:.:0,.	0:150:149,.:149:5302:.:.:0,.	0:359:359,.:359:12890:.:.:0,.	1:30:1,29:1:37:29:928:-80.14,0	1:30:1,29:1:14:29:1029:-91.5648,0	1:35:0,35:0:0:35:1178:-106.357,0	0:146:118,28:118:3961:28:971:0,-269.089	0:160:146,14:146:4854:14:448:0,-396.552	0:151:138,13:138:4630:13:411:0,-379.729
BDIQ01000010.1	1287163	.	T	C	2153.64	.	DPB=508;EPPR=21.1059;GTI=0;MQMR=255;NS=1;NUMALT=0;ODDS=0;PAIREDR=1;PQR=0;PRO=0;QR=18343;RO=507;RPPR=57.6997;SRF=0;SRP=0;SRR=0;DP=2541;AB=0;ABP=0;AF=0;AO=34;CIGAR=1X;DPRA=0;EPP=5.30951;LEN=1;MEANALT=1;MQM=255;PAIRED=1;PAO=0;PQA=0;QA=1190;RPL=22;RPP=9.39698;RPR=12;RUN=1;SAF=14;SAP=5.30951;SAR=20;TYPE=snp;technology.illumina=1;AN=9;AC=3	GT:DP:AD:RO:QR:AO:QA:GL	0:508:507,.:507:18343:.:.:0,.	0:284:282,.:282:10140:.:.:0,.	0:907:907,.:907:32796:.:.:0,.	1:48:0,48:0:0:48:1679:-151.46,0	1:70:0,69:0:0:69:2442:-219.991,0	1:56:0,56:0:0:56:1994:-179.816,0	0:189:144,45:144:5057:45:1587:0,-312.299	0:264:235,28:235:8273:28:965:0,-657.734	0:215:181,34:181:6425:34:1190:0,-471.155
BDIQ01000010.1	1292663	.	C	T	1502.88	.	DPB=44;EPPR=4.78696;GTI=0;MQMR=255;NS=1;NUMALT=0;ODDS=0;PAIREDR=1;PQR=0;PRO=0;QR=1563;RO=44;RPPR=7.94546;SRF=0;SRP=0;SRR=0;DP=341;AB=0;ABP=0;AF=0;AO=11;CIGAR=1X;DPRA=0;EPP=3.20771;LEN=1;MEANALT=1;MQM=255;PAIRED=1;PAO=0;PQA=0;QA=369;RPL=6;RPP=3.20771;RPR=5;RUN=1;SAF=5;SAP=3.20771;SAR=6;TYPE=snp;technology.illumina=1;AN=9;AC=4	GT:DP:AD:RO:QR:AO:QA:GL	0:44:44,.:44:1563:.:.:0,.	0:17:17,.:17:619:.:.:0,.	0:44:44,.:44:1550:.:.:0,.	1:41:0,41:0:0:41:1505:-135.817,0	1:17:0,17:0:0:17:602:-54.5341,0	1:49:0,49:0:0:49:1714:-154.61,0	1:58:26,32:26:898:32:1093:-17.5462,0	0:38:27,11:27:793:11:393:0,-35.9364	0:33:22,11:22:782:11:369:0,-37.19
BDIQ01000010.1	1293265	.	C	T	1511.13	.	DPB=26;EPPR=6.01695;GTI=0;MQMR=255;NS=1;NUMALT=0;ODDS=0;PAIREDR=1;PQR=0;PRO=0;QR=884;RO=26;RPPR=4.34659;SRF=0;SRP=0;SRR=0;DP=343;AB=0;ABP=0;AF=0;AO=9;CIGAR=1X;DPRA=0;EPP=3.25157;LEN=1;MEANALT=1;MQM=255;PAIRED=1;PAO=0;PQA=0;QA=325;RPL=6;RPP=5.18177;RPR=3;RUN=1;SAF=4;SAP=3.25157;SAR=5;TYPE=snp;technology.illumina=1;AN=9;AC=4	GT:DP:AD:RO:QR:AO:QA:GL	0:26:26,.:26:884:.:.:0,.	0:16:16,.:16:559:.:.:0,.	0:44:44,.:44:1452:.:.:0,.	1:45:0,45:0:0:45:1613:-145.528,0	1:45:0,45:0:0:45:1558:-140.566,0	1:48:0,48:0:0:48:1710:-154.256,0	1:60:17,43:17:574:43:1492:-82.6293,0	0:34:18,16:18:611:16:542:0,-6.21069	0:25:16,9:16:582:9:325:0,-23.1326
BDIQ01000010.1	1293456	.	C	T	1452.29	.	DPB=28;EPPR=3.73412;GTI=0;MQMR=255;NS=1;NUMALT=0;ODDS=0;PAIREDR=1;PQR=0;PRO=0;QR=919;RO=27;RPPR=3.09072;SRF=2;SRP=9.04217;SRR=7;DP=309;AB=0;ABP=0;AF=1;AO=20;CIGAR=1X;DPRA=0;EPP=3.0103;LEN=1;MEANALT=1;MQM=255;PAIRED=0.95;PAO=0;PQA=0;QA=703;RPL=9;RPP=3.44459;RPR=11;RUN=1;SAF=9;SAP=3.44459;SAR=11;TYPE=snp;technology.illumina=1;AN=9;AC=6	GT:DP:AD:RO:QR:AO:QA:GL	0:28:27,.:27:919:.:.:0,.	0:11:9,2:9:333:2:74:0,-23.31	0:52:52,.:52:1773:.:.:0,.	1:36:0,36:0:0:36:1283:-115.826,0	1:47:0,47:0:0:47:1657:-149.483,0	1:31:0,31:0:0:31:1107:-99.9871,0	1:37:14,23:14:491:23:827:-30.2489,0	1:31:11,20:11:343:20:696:-31.8062,0	1:36:16,20:16:549:20:703:-13.8684,0
BDIQ01000010.1	1316339	.	T	A	3522.81	.	DPB=83;EPPR=3.66436;GTI=0;MQMR=255;NS=1;NUMALT=0;ODDS=0;PAIREDR=1;PQR=0;PRO=0;QR=2921;RO=83;RPPR=8.89682;SRF=0;SRP=0;SRR=0;DP=856;AB=0;ABP=0;AF=0;AO=36;CIGAR=1X;DPRA=0;EPP=5.18177;LEN=1;MEANALT=2;MQM=255;PAIRED=1;PAO=0;PQA=0;QA=1288;RPL=23;RPP=9.04217;RPR=13;RUN=1;SAF=16;SAP=3.9754;SAR=20;TYPE=snp;technology.illumina=1;AN=9;AC=5	GT:DP:AD:RO:QR:AO:QA:GL	0:83:83,.:83:2921:.:.:0,.	0:31:30,.:30:1032:.:.:0,.	0:116:116,.:116:4063:.:.:0,.	1:93:0,93:0:0:93:3355:-302.311,0	1:85:0,85:0:0:85:3046:-274.498,0	1:110:0,110:0:0:110:3948:-355.679,0	1:115:35,80:35:1208:80:2659:-130.577,0	1:106:47,59:47:1533:59:2084:-49.6171,0	0:117:80,36:80:2707:36:1288:0,-127.694
BDIQ01000010.1	1317746	.	T	C	7860.37	.	DPB=138;EPPR=3.26206;GTI=0;MQMR=255;NS=1;NUMALT=0;ODDS=0;PAIREDR=1;PQR=0;PRO=0;QR=4893;RO=138;RPPR=3.57677;SRF=0;SRP=5.18177;SRR=1;DP=1665;AB=0;ABP=0;AF=0;AO=95;CIGAR=1X;DPRA=0;EPP=3.58174;LEN=1;MEANALT=1;MQM=255;PAIRED=0.989474;PAO=0;PQA=0;QA=3229;RPL=35;RPP=17.2963;RPR=60;RUN=1;SAF=57;SAP=11.2619;SAR=38;TYPE=snp;technology.illumina=1;AN=9;AC=4	GT:DP:AD:RO:QR:AO:QA:GL	0:138:138,.:138:4893:.:.:0,.	0:45:45,.:45:1620:.:.:0,.	0:224:224,.:224:8071:.:.:0,.	1:164:1,163:1:14:163:5741:-515.642,0	1:131:1,130:1:14:130:4544:-407.91,0	1:255:0,254:0:0:254:8782:-790.585,0	1:231:111,119:111:3897:119:4050:-13.7595,0	0:203:135,68:135:4666:68:2348:0,-208.62	0:274:179,95:179:6088:95:3229:0,-257.31
BDIQ01000010.1	1332998	.	G	A	1300.11	.	DPB=24;EPPR=6.26751;GTI=0;MQMR=255;NS=1;NUMALT=0;ODDS=0;PAIREDR=1;PQR=0;PRO=0;QR=872;RO=24;RPPR=6.26751;SRF=0;SRP=0;SRR=0;DP=292;AB=0;ABP=0;AF=0;AO=20;CIGAR=1X;DPRA=0;EPP=18.6449;LEN=1;MEANALT=1;MQM=255;PAIRED=1;PAO=0;PQA=0;QA=726;RPL=13;RPP=6.91895;RPR=7;RUN=1;SAF=11;SAP=3.44459;SAR=9;TYPE=snp;technology.illumina=1;AN=9;AC=4	GT:DP:AD:RO:QR:AO:QA:GL	0:24:24,.:24:872:.:.:0,.	0:20:20,.:20:699:.:.:0,.	0:28:28,.:28:970:.:.:0,.	1:31:0,30:0:0:30:1067:-96.1129,0	1:29:0,29:0:0:29:1032:-93.2359,0	1:41:0,41:0:0:41:1497:-135.095,0	1:34:14,20:14:464:20:687:-20.0821,0	0:37:23,14:23:737:14:485:0,-22.654	0:48:28,20:28:910:20:726:0,-16.522
BDIQ01000010.1	1334967	.	A	C	2214.61	.	DPB=26;EPPR=8.35546;GTI=0;MQMR=255;NS=1;NUMALT=0;ODDS=0;PAIREDR=1;PQR=0;PRO=0;QR=923;RO=26;RPPR=3.0103;SRF=0;SRP=0;SRR=0;DP=421;AB=0;ABP=0;AF=0;AO=15;CIGAR=1X;DPRA=0;EPP=3.15506;LEN=1;MEANALT=1;MQM=255;PAIRED=1;PAO=0;PQA=0;QA=510;RPL=9;RPP=4.31318;RPR=6;RUN=1;SAF=8;SAP=3.15506;SAR=7;TYPE=snp;technology.illumina=1;AN=9;AC=4	GT:DP:AD:RO:QR:AO:QA:GL	0:26:26,.:26:923:.:.:0,.	0:28:27,.:27:962:.:.:0,.	0:55:55,.:55:2015:.:.:0,.	1:59:0,59:0:0:59:2095:-188.905,0	1:34:0,34:0:0:34:1170:-105.644,0	1:73:1,72:1:14:72:2499:-223.857,0	1:59:25,34:25:903:34:1133:-20.672,0	0:46:25,19:25:884:19:683:0,-18.0852	0:41:26,15:26:913:15:510:0,-36.2812
BDIQ01000011.1	33942	.	C	T	2867.75	.	DPB=51;EPPR=3.3935;GTI=0;MQMR=255;NS=1;NUMALT=0;ODDS=0;PAIREDR=1;PQR=0;PRO=0;QR=1813;RO=51;RPPR=3.05288;SRF=1;SRP=5.18177;SRR=0;DP=651;AB=0;ABP=0;AF=0;AO=19;CIGAR=1X;DPRA=0;EPP=8.61041;LEN=1;MEANALT=1;MQM=255;PAIRED=1;PAO=0;PQA=0;QA=646;RPL=13;RPP=8.61041;RPR=6;RUN=1;SAF=8;SAP=4.03889;SAR=11;TYPE=snp;technology.illumina=1;AN=9;AC=4	GT:DP:AD:RO:QR:AO:QA:GL	0:51:51,.:51:1813:.:.:0,.	0:31:30,.:30:1020:.:.:0,.	0:107:107,.:107:3767:.:.:0,.	1:65:1,64:1:14:64:2192:-196.222,0	1:40:0,40:0:0:40:1440:-129.96,0	1:91:0,91:0:0:91:3240:-291.956,0	1:90:40,49:40:1392:49:1679:-25.8257,0	0:77:50,27:50:1722:27:854:0,-78.1481	0:99:80,19:80:2621:19:646:0,-177.738
BDIQ01000011.1	132397	.	T	C	5150.84	.	DPB=72;EPPR=20.3821;GTI=0;MQMR=255;NS=1;NUMALT=0;ODDS=0;PAIREDR=1;PQR=0;PRO=0;QR=2567;RO=72;RPPR=4.09604;SRF=13;SRP=12.42;SRR=26;DP=923;AB=0;ABP=0;AF=0;AO=39;CIGAR=1X;DPRA=0;EPP=12.42;LEN=1;MEANALT=2;MQM=255;PAIRED=1;PAO=0;PQA=0;QA=1321;RPL=21;RPP=3.51141;RPR=18;RUN=1;SAF=18;SAP=3.51141;SAR=21;TYPE=snp;technology.illumina=1;AN=9;AC=4	GT:DP:AD:RO:QR:AO:QA:GL	0:72:72,.:72:2567:.:.:0,.	0:44:39,5:39:1391:5:152:0,-111.563	0:123:122,.:122:4360:.:.:0,.	1:114:0,114:0:0:114:3905:-351.793,0	1:98:1,97:1:14:97:3492:-313.24,0	1:171:2,169:2:28:169:5786:-518.422,0	1:103:39,64:39:1354:64:2191:-75.3252,0	0:113:60,53:60:2120:53:1840:0,-25.2062	0:85:45,39:45:1545:39:1321:0,-20.1649
BDIQ01000011.1	133563	.	T	C	6645.31	.	DPB=66;EPPR=9.45891;GTI=0;MQMR=255;NS=1;NUMALT=0;ODDS=0;PAIREDR=1;PQR=0;PRO=0;QR=2388;RO=66;RPPR=3.53672;SRF=20;SRP=3.46479;SRR=23;DP=1154;AB=0;ABP=0;AF=0;AO=50;CIGAR=1X;DPRA=0;EPP=3.70517;LEN=1;MEANALT=2;MQM=255;PAIRED=1;PAO=0;PQA=0;QA=1706;RPL=25;RPP=3.0103;RPR=25;RUN=1;SAF=24;SAP=3.18402;SAR=26;TYPE=snp;technology.illumina=1;AN=9;AC=4	GT:DP:AD:RO:QR:AO:QA:GL	0:66:66,.:66:2388:.:.:0,.	0:46:43,3:43:1478:3:107:0,-123.377	0:184:184,.:184:6645:.:.:0,.	1:127:0,127:0:0:127:4342:-391.122,0	1:82:0,82:0:0:82:2813:-253.513,0	1:215:1,214:1:14:214:7432:-667.827,0	1:192:62,130:62:2145:130:4364:-199.7,0	0:124:62,62:62:2153:62:2140:0,-1.1721	0:118:67,50:67:2410:50:1706:0,-63.3792
BDIQ01000011.1	139970	.	A	G	2291.79	.	DPB=32;EPPR=7.35324;GTI=0;MQMR=255;NS=1;NUMALT=0;ODDS=0;PAIREDR=1;PQR=0;PRO=0;QR=1141;RO=32;RPPR=3.0103;SRF=13;SRP=16.582;SRR=3;DP=484;AB=0;ABP=0;AF=0;AO=26;CIGAR=1X;DPRA=0;EPP=6.01695;LEN=1;MEANALT=1;MQM=255;PAIRED=1;PAO=0;PQA=0;QA=884;RPL=17;RPP=8.35546;RPR=9;RUN=1;SAF=13;SAP=3.0103;SAR=13;TYPE=snp;technology.illumina=1;AN=9;AC=4	GT:DP:AD:RO:QR:AO:QA:GL	0:32:32,.:32:1141:.:.:0,.	0:19:16,3:16:553:3:88:0,-41.9023	0:62:62,.:62:2181:.:.:0,.	1:59:0,59:0:0:59:2134:-192.422,0	1:49:0,49:0:0:49:1777:-160.293,0	1:72:0,72:0:0:72:2586:-233.099,0	1:84:22,62:22:773:62:2111:-120.409,0	0:51:28,23:28:946:23:839:0,-9.60307	0:56:30,26:30:973:26:884:0,-7.99433
BDIQ01000011.1	145172	.	G	A	2462.39	.	DPB=46;EPPR=6.03148;GTI=0;MQMR=255;NS=1;NUMALT=0;ODDS=0;PAIREDR=1;PQR=0;PRO=0;QR=1669;RO=46;RPPR=4.70971;SRF=19;SRP=6.03148;SRR=27;DP=608;AB=0;ABP=0;AF=0;AO=20;CIGAR=1X;DPRA=0;EPP=4.74748;LEN=1;MEANALT=1;MQM=255;PAIRED=1;PAO=0;PQA=0;QA=736;RPL=10;RPP=3.0103;RPR=10;RUN=1;SAF=8;SAP=4.74748;SAR=12;TYPE=snp;technology.illumina=1;AN=9;AC=5	GT:DP:AD:RO:QR:AO:QA:GL	0:46:46,.:46:1669:.:.:0,.	0:50:46,4:46:1641:4:148:0,-134.357	0:96:96,.:96:3381:.:.:0,.	1:63:0,63:0:0:63:2305:-207.816,0	1:50:0,50:0:0:50:1763:-159.023,0	1:77:0,77:0:0:77:2780:-250.561,0	1:77:26,51:26:913:51:1846:-83.9808,0	1:62:27,34:27:898:34:1129:-20.7909,0	0:87:67,20:67:2340:20:736:0,-144.341
BDIQ01000011.1	146304	.	A	G	2960.43	.	DPB=52;EPPR=5.68288;GTI=0;MQMR=255;NS=1;NUMALT=0;ODDS=0;PAIREDR=0.980769;PQR=0;PRO=0;QR=1753;RO=52;RPPR=4.51363;SRF=0;SRP=0;SRR=0;DP=695;AB=0;ABP=0;AF=0;AO=33;CIGAR=1X;DPRA=0;EPP=8.34028;LEN=1;MEANALT=1;MQM=255;PAIRED=1;PAO=0;PQA=0;QA=1133;RPL=19;RPP=4.65535;RPR=14;RUN=1;SAF=14;SAP=4.65535;SAR=19;TYPE=snp;technology.illumina=1;AN=9;AC=5	GT:DP:AD:RO:QR:AO:QA:GL	0:52:52,.:52:1753:.:.:0,.	0:10:9,.:9:315:.:.:0,.	0:91:91,.:91:3245:.:.:0,.	1:87:0,87:0:0:87:3039:-273.859,0	1:75:0,75:0:0:75:2613:-235.518,0	1:96:0,96:0:0:96:3351:-301.939,0	1:111:27,81:27:858:81:2728:-168.327,0	1:76:33,43:33:1158:43:1501:-30.8682,0	0:97:64,33:64:2218:33:1133:0,-97.6532
BDIQ01000011.1	214545	.	T	C	2622.86	.	DPB=65;EPPR=12.665;GTI=0;MQMR=255;NS=1;NUMALT=0;ODDS=0;PAIREDR=1;PQR=0;PRO=0;QR=2299;RO=65;RPPR=89.9026;SRF=0;SRP=0;SRR=0;DP=613;AB=0;ABP=0;AF=0;AO=24;CIGAR=1X;DPRA=0;EPP=16.0391;LEN=1;MEANALT=2;MQM=255;PAIRED=1;PAO=0;PQA=0;QA=853;RPL=19;RPP=20.744;RPR=5;RUN=1;SAF=15;SAP=6.26751;SAR=9;TYPE=snp;technology.illumina=1;AN=9;AC=4	GT:DP:AD:RO:QR:AO:QA:GL	0:65:65,.:65:2299:.:.:0,.	0:22:22,.:22:769:.:.:0,.	0:76:76,.:76:2727:.:.:0,.	1:71:0,71:0:0:71:2576:-232.203,0	1:43:0,43:0:0:43:1498:-135.168,0	1:88:0,88:0:0:88:3012:-271.422,0	1:104:34,70:34:1173:70:2355:-106.371,0	0:61:36,25:36:1255:25:903:0,-31.6674	0:83:58,24:58:1956:24:853:0,-99.2571
BDIQ01000011.1	215154	.	C	T	3586.84	.	DPB=54;EPPR=18.3809;GTI=0;MQMR=255;NS=1;NUMALT=1;ODDS=344.114;PAIREDR=1;PQR=0;PRO=0;QR=1798;RO=51;RPPR=25.534;SRF=31;SRP=8.16222;SRR=20;DP=615;AB=0;ABP=0;AF=0;AO=20;CIGAR=1X;DPRA=0;EPP=6.91895;LEN=1;MEANALT=1;MQM=255;PAIRED=1;PAO=0;PQA=0;QA=719;RPL=15;RPP=13.8677;RPR=5;RUN=1;SAF=8;SAP=4.74748;SAR=12;TYPE=snp;technology.illumina=1;AN=9;AC=4	GT:DP:AD:RO:QR:AO:QA:GL	0:54:51,3:51:1798:3:78:0,-154.893	0:43:38,5:38:1379:5:158:0,-109.937	0:72:72,.:72:2463:.:.:0,.	1:81:0,81:0:0:81:2818:-253.968,0	1:46:0,46:0:0:46:1629:-146.964,0	1:118:0,118:0:0:118:4127:-371.78,0	1:91:35,55:35:1215:55:1911:-62.6424,0	0:47:25,22:25:890:22:703:0,-16.8665	0:63:43,20:43:1478:20:719:0,-68.2942
BDIQ01000011.1	221814	.	A	G	2182.82	.	DPB=70;EPPR=13.0611;GTI=0;MQMR=255;NS=1;NUMALT=0;ODDS=0;PAIREDR=1;PQR=0;PRO=0;QR=2494;RO=70;RPPR=3.50664;SRF=9;SRP=3.44459;SRR=11;DP=578;AB=0;ABP=0;AF=0;AO=26;CIGAR=1X;DPRA=0;EPP=3.34437;LEN=1;MEANALT=1;MQM=255;PAIRED=1;PAO=0;PQA=0;QA=857;RPL=8;RPP=11.3621;RPR=18;RUN=1;SAF=14;SAP=3.34437;SAR=12;TYPE=snp;technology.illumina=1;AN=9;AC=3	GT:DP:AD:RO:QR:AO:QA:GL	0:70:70,.:70:2494:.:.:0,.	0:22:20,2:20:678:2:74:0,-54.329	0:103:103,.:103:3667:.:.:0,.	1:53:0,53:0:0:53:1791:-161.528,0	1:70:0,70:0:0:70:2471:-222.743,0	1:67:0,67:0:0:67:2244:-202.295,0	0:62:31,31:31:1106:31:1046:0,-5.41935	0:52:29,23:29:935:23:712:0,-20.0828	0:79:53,26:53:1765:26:857:0,-81.7234
BDIQ01000011.1	222798	.	G	A	1771.96	.	DPB=56;EPPR=4.40625;GTI=0;MQMR=255;NS=1;NUMALT=0;ODDS=0;PAIREDR=1;PQR=0;PRO=0;QR=2040;RO=56;RPPR=3.16541;SRF=1;SRP=3.0103;SRR=1;DP=454;AB=0;ABP=0;AF=0;AO=17;CIGAR=1X;DPRA=0;EPP=4.1599;LEN=1;MEANALT=1;MQM=255;PAIRED=1;PAO=0;PQA=0;QA=582;RPL=5;RPP=9.26925;RPR=12;RUN=1;SAF=7;SAP=4.1599;SAR=10;TYPE=snp;technology.illumina=1;AN=9;AC=3	GT:DP:AD:RO:QR:AO:QA:GL	0:56:56,.:56:2040:.:.:0,.	0:23:23,.:23:824:.:.:0,.	0:83:83,.:83:2956:.:.:0,.	1:33:2,31:2:74:31:1120:-94.1313,0	1:35:0,35:0:0:35:1273:-114.934,0	1:55:0,55:0:0:55:1999:-180.273,0	0:59:30,29:30:1069:29:985:0,-7.57668	0:47:26,21:26:834:21:711:0,-11.0522	0:63:46,17:46:1558:17:582:0,-87.8363
BDIQ01000011.1	238240	.	C	T	5284.19	.	DPB=81;EPPR=12.6881;GTI=0;MQMR=255;NS=1;NUMALT=0;ODDS=0;PAIREDR=1;PQR=0;PRO=0;QR=2811;RO=81;RPPR=17.1919;SRF=0;SRP=0;SRR=0;DP=1136;AB=0;ABP=0;AF=0;AO=57;CIGAR=1X;DPRA=0;EPP=3.9627;LEN=1;MEANALT=1;MQM=255;PAIRED=1;PAO=0;PQA=0;QA=1957;RPL=30;RPP=3.35316;RPR=27;RUN=1;SAF=30;SAP=3.35316;SAR=27;TYPE=snp;technology.illumina=1;AN=9;AC=5	GT:DP:AD:RO:QR:AO:QA:GL	0:81:81,.:81:2811:.:.:0,.	0:35:34,.:34:1126:.:.:0,.	0:125:124,.:124:4364:.:.:0,.	1:168:0,168:0:0:168:5957:-536.485,0	1:62:0,62:0:0:62:2186:-197.093,0	1:156:0,156:0:0:156:5492:-494.632,0	1:169:71,98:71:2291:98:3295:-90.3735,0	1:131:55,76:55:1841:76:2596:-67.9569,0	0:209:152,57:152:5181:57:1957:0,-290.158
BDIQ01000011.1	319556	.	A	G	1051.57	.	DPB=12;EPPR=3.0103;GTI=0;MQMR=255;NS=1;NUMALT=0;ODDS=0;PAIREDR=1;PQR=0;PRO=0;QR=440;RO=12;RPPR=21.1059;SRF=0;SRP=0;SRR=0;DP=194;AB=0;ABP=0;AF=0;AO=12;CIGAR=1X;DPRA=0;EPP=3.0103;LEN=1;MEANALT=1;MQM=255;PAIRED=1;PAO=0;PQA=0;QA=420;RPL=11;RPP=21.1059;RPR=1;RUN=1;SAF=7;SAP=3.73412;SAR=5;TYPE=snp;technology.illumina=1;AN=9;AC=4	GT:DP:AD:RO:QR:AO:QA:GL	0:12:12,.:12:440:.:.:0,.	0:13:12,.:12:338:.:.:0,.	0:16:16,.:16:592:.:.:0,.	1:28:0,28:0:0:28:973:-87.9175,0	1:12:0,12:0:0:12:417:-37.8775,0	1:36:0,36:0:0:36:1264:-114.111,0	1:25:11,14:11:361:14:441:-7.18682,0	0:15:8,7:8:286:7:232:0,-4.88607	0:37:25,12:25:832:12:420:0,-37.0628
BDIQ01000011.1	422838	.	T	A	1387.99	.	DPB=60;EPPR=3.34154;GTI=0;MQMR=255;NS=1;NUMALT=0;ODDS=0;PAIREDR=1;PQR=0;PRO=0;QR=1900;RO=59;RPPR=16.2968;SRF=0;SRP=5.18177;SRR=1;DP=373;AB=0;ABP=0;AF=1;AO=23;CIGAR=1X;DPRA=0;EPP=7.63648;LEN=1;MEANALT=1;MQM=255;PAIRED=1;PAO=0;PQA=0;QA=786;RPL=15;RPP=7.63648;RPR=8;RUN=1;SAF=9;SAP=5.3706;SAR=14;TYPE=snp;technology.illumina=1;AN=9;AC=5	GT:DP:AD:RO:QR:AO:QA:GL	0:60:59,.:59:1900:.:.:0,.	0:42:40,.:40:1387:.:.:0,.	0:53:52,.:52:1788:.:.:0,.	1:24:1,23:1:33:23:797:-68.7765,0	1:44:0,44:0:0:44:1600:-144.364,0	1:29:0,29:0:0:29:1042:-94.1393,0	0:40:25,15:25:860:15:523:0,-30.3253	1:41:20,21:20:631:21:761:-11.7469,0	1:40:17,23:17:611:23:786:-15.7323,0
BDIQ01000011.1	441470	.	T	C	2277.34	.	DPB=39;EPPR=23.1103;GTI=0;MQMR=255;NS=1;NUMALT=0;ODDS=0;PAIREDR=1;PQR=0;PRO=0;QR=1367;RO=39;RPPR=3.51141;SRF=2;SRP=7.35324;SRR=0;DP=462;AB=0;ABP=0;AF=0;AO=23;CIGAR=1X;DPRA=0;EPP=3.10471;LEN=1;MEANALT=2;MQM=255;PAIRED=1;PAO=0;PQA=0;QA=829;RPL=11;RPP=3.10471;RPR=12;RUN=1;SAF=15;SAP=7.63648;SAR=8;TYPE=snp;technology.illumina=1;AN=9;AC=5	GT:DP:AD:RO:QR:AO:QA:GL	0:39:39,.:39:1367:.:.:0,.	0:27:26,.:26:897:.:.:0,.	0:45:45,.:45:1620:.:.:0,.	1:63:2,61:2:47:61:2159:-190.199,0	1:44:0,44:0:0:44:1541:-139.04,0	1:73:0,73:0:0:73:2568:-231.472,0	1:55:24,29:24:843:29:933:-8.07215,0	1:57:19,38:19:679:38:1221:-48.7439,0	0:59:35,23:35:1208:23:829:0,-34.0982
BDIQ01000011.1	451831	.	C	T	4079.02	.	DPB=34;EPPR=3.0761;GTI=0;MQMR=255;NS=1;NUMALT=0;ODDS=0;PAIREDR=1;PQR=0;PRO=0;QR=1171;RO=33;RPPR=44.1367;SRF=0;SRP=0;SRR=0;DP=715;AB=0;ABP=0;AF=0;AO=32;CIGAR=1X;DPRA=0;EPP=4.09604;LEN=1;MEANALT=1;MQM=255;PAIRED=0.96875;PAO=0;PQA=0;QA=1096;RPL=3;RPP=48.8827;RPR=29;RUN=1;SAF=17;SAP=3.28173;SAR=15;TYPE=snp;technology.illumina=1;AN=9;AC=5	GT:DP:AD:RO:QR:AO:QA:GL	0:34:33,.:33:1171:.:.:0,.	0:33:33,.:33:1149:.:.:0,.	0:64:64,.:64:2296:.:.:0,.	1:107:0,107:0:0:107:3770:-339.652,0	1:78:0,78:0:0:78:2723:-245.419,0	1:133:0,133:0:0:133:4715:-424.705,0	1:89:29,60:29:982:60:2063:-97.2952,0	1:67:34,33:34:1157:33:1172:-1.36486,0	0:110:78,32:78:2725:32:1096:0,-146.617
BDIQ01000011.1	452200	.	T	G	4437.1	.	DPB=61;EPPR=6.62942;GTI=0;MQMR=255;NS=1;NUMALT=0;ODDS=0;PAIREDR=1;PQR=0;PRO=0;QR=2073;RO=60;RPPR=6.62942;SRF=0;SRP=0;SRR=0;DP=908;AB=0;ABP=0;AF=0;AO=33;CIGAR=1X;DPRA=0;EPP=3.60252;LEN=1;MEANALT=1;MQM=255;PAIRED=1;PAO=0;PQA=0;QA=1106;RPL=14;RPP=4.65535;RPR=19;RUN=1;SAF=14;SAP=4.65535;SAR=19;TYPE=snp;technology.illumina=1;AN=9;AC=4	GT:DP:AD:RO:QR:AO:QA:GL	0:61:60,.:60:2073:.:.:0,.	0:63:63,.:63:2225:.:.:0,.	0:101:101,.:101:3562:.:.:0,.	1:110:0,110:0:0:110:3715:-334.688,0	1:101:0,99:0:0:99:3295:-296.533,0	1:152:2,150:2:41:150:5018:-448.06,0	1:105:27,77:27:923:77:2450:-137.407,0	0:81:45,36:45:1588:36:1251:0,-30.3354	0:134:101,33:101:3526:33:1106:0,-217.814
BDIQ01000011.1	459936	.	C	T	1884.53	.	DPB=42;EPPR=3.21711;GTI=0;MQMR=255;NS=1;NUMALT=0;ODDS=0;PAIREDR=1;PQR=0;PRO=0;QR=1406;RO=42;RPPR=3.21711;SRF=21;SRP=4.47751;SRR=16;DP=479;AB=0;ABP=0;AF=0;AO=24;CIGAR=1X;DPRA=0;EPP=4.45795;LEN=1;MEANALT=1;MQM=255;PAIRED=1;PAO=0;PQA=0;QA=778;RPL=13;RPP=3.37221;RPR=11;RUN=1;SAF=13;SAP=3.37221;SAR=11;TYPE=snp;technology.illumina=1;AN=9;AC=3	GT:DP:AD:RO:QR:AO:QA:GL	0:42:42,.:42:1406:.:.:0,.	0:39:37,2:37:1266:2:74:0,-107.252	0:61:61,.:61:2128:.:.:0,.	1:51:0,50:0:0:50:1745:-157.255,0	1:44:0,44:0:0:44:1567:-141.386,0	1:62:0,62:0:0:62:2125:-191.593,0	0:70:42,28:42:1443:28:961:0,-43.3804	0:42:30,12:30:1074:12:426:0,-58.323	0:68:44,24:44:1490:24:778:0,-64.0945
BDIQ01000011.1	467102	.	T	C	1628.56	.	DPB=17;EPPR=3.13803;GTI=0;MQMR=255;NS=1;NUMALT=0;ODDS=0;PAIREDR=1;PQR=0;PRO=0;QR=621;RO=17;RPPR=6.20364;SRF=0;SRP=0;SRR=0;DP=377;AB=0;ABP=0;AF=0;AO=11;CIGAR=1X;DPRA=0;EPP=7.94546;LEN=1;MEANALT=1;MQM=255;PAIRED=1;PAO=0;PQA=0;QA=361;RPL=6;RPP=3.20771;RPR=5;RUN=1;SAF=6;SAP=3.20771;SAR=5;TYPE=snp;technology.illumina=1;AN=9;AC=5	GT:DP:AD:RO:QR:AO:QA:GL	0:17:17,.:17:621:.:.:0,.	0:30:29,.:29:996:.:.:0,.	0:49:49,.:49:1781:.:.:0,.	1:51:0,51:0:0:51:1798:-162.173,0	1:53:0,53:0:0:53:1853:-167.12,0	1:38:0,38:0:0:38:1368:-123.48,0	1:51:18,33:18:602:33:1159:-50.1468,0	1:39:18,21:18:666:21:719:-4.74238,0	0:49:38,11:38:1264:11:361:0,-81.2744
BDIQ01000011.1	476007	.	G	A	2593.49	.	DPB=73;EPPR=5.41974;GTI=0;MQMR=255;NS=1;NUMALT=0;ODDS=0;PAIREDR=1;PQR=0;PRO=0;QR=2295;RO=73;RPPR=3.75395;SRF=21;SRP=18.2106;SRR=7;DP=639;AB=0;ABP=0;AF=0;AO=24;CIGAR=1X;DPRA=0;EPP=26.1727;LEN=1;MEANALT=1;MQM=255;PAIRED=1;PAO=0;PQA=0;QA=776;RPL=13;RPP=3.37221;RPR=11;RUN=1;SAF=17;SAP=12.0581;SAR=7;TYPE=snp;technology.illumina=1;AN=9;AC=5	GT:DP:AD:RO:QR:AO:QA:GL	0:73:73,.:73:2295:.:.:0,.	0:32:28,3:28:912:3:103:0,-72.8368	0:98:97,.:97:3325:.:.:0,.	1:69:1,68:1:33:68:2351:-208.636,0	1:72:1,71:1:33:71:2457:-218.176,0	1:84:0,84:0:0:84:2943:-265.22,0	1:74:35,39:35:1257:39:1298:-3.66368,0	1:70:27,42:27:913:42:1456:-48.8808,0	0:67:43,24:43:1399:24:776:0,-56.072
BDIQ01000011.1	477812	.	G	A	2083.86	.	DPB=57;EPPR=35.049;GTI=0;MQMR=255;NS=1;NUMALT=0;ODDS=0;PAIREDR=1;PQR=0;PRO=0;QR=2012;RO=57;RPPR=6.09608;SRF=0;SRP=0;SRR=0;DP=485;AB=0;ABP=0;AF=0;AO=18;CIGAR=1X;DPRA=0;EPP=10.7311;LEN=1;MEANALT=1;MQM=255;PAIRED=1;PAO=0;PQA=0;QA=623;RPL=8;RPP=3.49285;RPR=10;RUN=1;SAF=7;SAP=4.9405;SAR=11;TYPE=snp;technology.illumina=1;AN=9;AC=4	GT:DP:AD:RO:QR:AO:QA:GL	0:57:57,.:57:2012:.:.:0,.	0:37:36,.:36:1246:.:.:0,.	0:68:68,.:68:2399:.:.:0,.	1:47:0,47:0:0:47:1709:-154.174,0	1:67:0,67:0:0:67:2366:-213.293,0	1:53:0,53:0:0:53:1909:-172.17,0	1:50:25,25:25:792:25:868:-6.8704,0	0:50:32,18:32:1036:18:628:0,-36.6949	0:56:38,18:38:1303:18:623:0,-61.1968
BDIQ01000011.1	478343	.	A	G	1793.8	.	DPB=54;EPPR=5.5839;GTI=0;MQMR=255;NS=1;NUMALT=0;ODDS=0;PAIREDR=1;PQR=0;PRO=0;QR=1877;RO=54;RPPR=8.80089;SRF=0;SRP=0;SRR=0;DP=461;AB=0;ABP=0;AF=1;AO=31;CIGAR=1X;DPRA=0;EPP=3.08035;LEN=1;MEANALT=2;MQM=255;PAIRED=1;PAO=0;PQA=0;QA=1108;RPL=18;RPP=4.76149;RPR=13;RUN=1;SAF=17;SAP=3.64073;SAR=14;TYPE=snp;technology.illumina=1;AN=9;AC=5	GT:DP:AD:RO:QR:AO:QA:GL	0:54:54,.:54:1877:.:.:0,.	0:41:39,.:39:1327:.:.:0,.	0:67:67,.:67:2356:.:.:0,.	1:45:0,45:0:0:45:1587:-143.183,0	1:59:0,59:0:0:59:2032:-183.224,0	1:53:0,53:0:0:53:1902:-171.539,0	1:39:14,25:14:495:25:882:-34.8292,0	0:47:29,18:29:976:18:652:0,-29.1343	1:56:24,31:24:797:31:1108:-28.0162,0
BDIQ01000011.1	491516	.	A	G	3291.65	.	DPB=68;EPPR=3.13803;GTI=0;MQMR=255;NS=1;NUMALT=0;ODDS=0;PAIREDR=0.985294;PQR=0;PRO=0;QR=2393;RO=68;RPPR=18.4661;SRF=0;SRP=0;SRR=0;DP=741;AB=0;ABP=0;AF=0;AO=29;CIGAR=1X;DPRA=0;EPP=6.67934;LEN=1;MEANALT=1;MQM=255;PAIRED=0.931034;PAO=0;PQA=0;QA=1009;RPL=13;RPP=3.68421;RPR=16;RUN=1;SAF=17;SAP=4.88226;SAR=12;TYPE=snp;technology.illumina=1;AN=9;AC=5	GT:DP:AD:RO:QR:AO:QA:GL	0:68:68,.:68:2393:.:.:0,.	0:12:11,.:11:397:.:.:0,.	0:98:98,.:98:3565:.:.:0,.	1:76:0,76:0:0:76:2746:-247.501,0	1:92:0,92:0:0:92:3180:-286.546,0	1:105:0,105:0:0:105:3694:-332.812,0	1:116:31,84:31:1046:84:2883:-165.34,0	1:70:31,39:31:1139:39:1377:-21.4057,0	0:104:75,29:75:2544:29:1009:0,-138.141
BDIQ01000011.1	518873	.	G	A	1049.92	.	DPB=25;EPPR=5.18177;GTI=0;MQMR=255;NS=1;NUMALT=0;ODDS=0;PAIREDR=1;PQR=0;PRO=0;QR=882;RO=25;RPPR=17.6895;SRF=0;SRP=0;SRR=0;DP=238;AB=0;ABP=0;AF=0;AO=4;CIGAR=1X;DPRA=0;EPP=11.6962;LEN=1;MEANALT=1;MQM=255;PAIRED=1;PAO=0;PQA=0;QA=121;RPL=0;RPP=11.6962;RPR=4;RUN=1;SAF=4;SAP=11.6962;SAR=0;TYPE=snp;technology.illumina=1;AN=9;AC=4	GT:DP:AD:RO:QR:AO:QA:GL	0:25:25,.:25:882:.:.:0,.	0:13:13,.:13:427:.:.:0,.	0:45:45,.:45:1552:.:.:0,.	1:11:0,11:0:0:11:349:-31.7273,0	1:16:0,16:0:0:16:543:-49.2094,0	1:35:0,35:0:0:35:1258:-113.579,0	1:37:19,18:19:604:18:615:-1.01377,0	0:21:19,2:19:607:2:74:0,-47.9195	0:35:31,4:31:1057:4:121:0,-84.2785
BDIQ01000011.1	518888	.	C	T	1243.72	.	DPB=25;EPPR=3.09716;GTI=0;MQMR=255;NS=1;NUMALT=0;ODDS=0;PAIREDR=1;PQR=0;PRO=0;QR=870;RO=25;RPPR=7.26639;SRF=0;SRP=0;SRR=0;DP=257;AB=0;ABP=0;AF=0;AO=6;CIGAR=1X;DPRA=0;EPP=4.45795;LEN=1;MEANALT=1;MQM=255;PAIRED=1;PAO=0;PQA=0;QA=189;RPL=1;RPP=8.80089;RPR=5;RUN=1;SAF=5;SAP=8.80089;SAR=1;TYPE=snp;technology.illumina=1;AN=9;AC=4	GT:DP:AD:RO:QR:AO:QA:GL	0:25:25,.:25:870:.:.:0,.	0:18:18,.:18:610:.:.:0,.	0:43:43,.:43:1527:.:.:0,.	1:16:0,16:0:0:16:534:-48.3937,0	1:19:0,19:0:0:19:677:-61.2863,0	1:40:0,40:0:0:40:1433:-129.328,0	1:38:17,21:17:605:21:733:-11.5132,0	0:27:22,5:22:767:5:181:0,-52.7266	0:31:25,6:25:852:6:189:0,-59.6958
BDIQ01000011.1	519008	.	G	A	2339.6	.	DPB=36;EPPR=5.18177;GTI=0;MQMR=255;NS=1;NUMALT=0;ODDS=0;PAIREDR=1;PQR=0;PRO=0;QR=1246;RO=36;RPPR=6.8707;SRF=0;SRP=0;SRR=0;DP=504;AB=0;ABP=0;AF=0;AO=14;CIGAR=1X;DPRA=0;EPP=5.49198;LEN=1;MEANALT=1;MQM=255;PAIRED=1;PAO=0;PQA=0;QA=431;RPL=9;RPP=5.49198;RPR=5;RUN=1;SAF=6;SAP=3.63072;SAR=8;TYPE=snp;technology.illumina=1;AN=9;AC=4	GT:DP:AD:RO:QR:AO:QA:GL	0:36:36,.:36:1246:.:.:0,.	0:19:19,.:19:619:.:.:0,.	0:88:88,.:88:3039:.:.:0,.	1:53:0,53:0:0:53:1815:-163.692,0	1:42:0,42:0:0:42:1463:-132.018,0	1:79:0,79:0:0:79:2643:-238.205,0	1:51:21,30:21:730:30:993:-23.6534,0	0:76:44,32:44:1523:32:1045:0,-43.0396	0:60:46,14:46:1505:14:431:0,-96.6793
BDIQ01000011.1	519237	.	G	A	839692	.	DPB=44;EPPR=10.1169;GTI=0;MQMR=255;NS=1;NUMALT=0;ODDS=0;PAIREDR=1;PQR=0;PRO=0;QR=1598;RO=44;RPPR=4.78696;SRF=0;SRP=0;SRR=0;DP=329;AB=0;ABP=0;AF=0;AO=5;CIGAR=1X;DPRA=0;EPP=6.91895;LEN=1;MEANALT=1;MQM=255;PAIRED=1;PAO=0;PQA=0;QA=185;RPL=2;RPP=3.44459;RPR=3;RUN=1;SAF=4;SAP=6.91895;SAR=1;TYPE=snp;technology.illumina=1;AN=9;AC=3	GT:DP:AD:RO:QR:AO:QA:GL	0:44:44,.:44:1598:.:.:0,.	0:20:20,.:20:716:.:.:0,.	0:66:64,.:64:2342:.:.:0,.	1:14:0,14:0:0:14:480:-43.5429,0	1:27:0,27:0:0:27:972:-87.84,0	1:22:0,22:0:0:22:806:-72.9064,0	0:35:25,10:25:901:10:356:0,-49.0544	0:46:40,6:40:1452:6:199:0,-112.801	0:55:50,5:50:1739:5:185:0,-139.838
BDIQ01000011.1	519269	.	T	C	1343.17	.	DPB=45;EPPR=13.8677;GTI=0;MQMR=255;NS=1;NUMALT=0;ODDS=0;PAIREDR=1;PQR=0;PRO=0;QR=1629;RO=45;RPPR=6.91895;SRF=17;SRP=4.16842;SRR=13;DP=406;AB=0;ABP=0;AF=0;AO=10;CIGAR=1X;DPRA=0;EPP=6.48466;LEN=1;MEANALT=1;MQM=255;PAIRED=0.9;PAO=0;PQA=0;QA=302;RPL=5;RPP=3.0103;RPR=5;RUN=1;SAF=8;SAP=10.8276;SAR=2;TYPE=snp;technology.illumina=1;AN=9;AC=4	GT:DP:AD:RO:QR:AO:QA:GL	0:45:45,.:45:1629:.:.:0,.	0:32:30,2:30:1082:2:47:0,-93.2757	0:82:81,.:81:2921:.:.:0,.	1:30:0,30:0:0:30:1035:-93.495,0	1:33:0,33:0:0:33:1186:-107.099,0	1:47:0,47:0:0:47:1647:-148.58,0	1:38:14,24:14:487:24:826:-30.5063,0	0:43:32,11:32:1122:11:399:0,-65.0579	0:56:46,10:46:1597:10:302:0,-116.595
BDIQ01000011.1	519426	.	A	G	1796.07	.	DPB=29;EPPR=4.88226;GTI=0;MQMR=255;NS=1;NUMALT=0;ODDS=0;PAIREDR=1;PQR=0;PRO=0;QR=1003;RO=29;RPPR=9.07545;SRF=9;SRP=3.13803;SRR=8;DP=417;AB=0;ABP=0;AF=0;AO=11;CIGAR=1X;DPRA=0;EPP=7.94546;LEN=1;MEANALT=1;MQM=255;PAIRED=0.909091;PAO=0;PQA=0;QA=393;RPL=8;RPP=7.94546;RPR=3;RUN=1;SAF=7;SAP=4.78696;SAR=4;TYPE=snp;technology.illumina=1;AN=9;AC=5	GT:DP:AD:RO:QR:AO:QA:GL	0:29:29,.:29:1003:.:.:0,.	0:20:17,3:17:597:3:103:0,-44.4678	0:69:69,.:69:2495:.:.:0,.	1:58:1,57:1:14:57:1959:-175.254,0	1:39:0,39:0:0:39:1315:-118.687,0	1:60:1,59:1:14:59:2073:-185.521,0	1:44:19,25:19:639:25:893:-22.8809,0	1:43:20,23:20:740:23:771:-2.75522,0	0:55:44,11:44:1554:11:393:0,-104.486
BDIQ01000011.1	520669	.	C	T	2259.95	.	DPB=40;EPPR=16.9077;GTI=0;MQMR=255;NS=1;NUMALT=0;ODDS=0;PAIREDR=1;PQR=0;PRO=0;QR=1350;RO=40;RPPR=24.725;SRF=0;SRP=0;SRR=0;DP=502;AB=0;ABP=0;AF=0;AO=10;CIGAR=1X;DPRA=0;EPP=10.8276;LEN=1;MEANALT=1;MQM=255;PAIRED=1;PAO=0;PQA=0;QA=336;RPL=7;RPP=6.48466;RPR=3;RUN=1;SAF=5;SAP=3.0103;SAR=5;TYPE=snp;technology.illumina=1;AN=9;AC=5	GT:DP:AD:RO:QR:AO:QA:GL	0:40:40,.:40:1350:.:.:0,.	0:24:23,.:23:795:.:.:0,.	0:76:76,.:76:2650:.:.:0,.	1:58:0,58:0:0:58:1988:-179.263,0	1:36:0,36:0:0:36:1254:-113.208,0	1:72:0,72:0:0:72:2600:-234.361,0	1:77:22,55:22:761:55:1890:-101.608,0	1:56:24,32:24:851:32:1109:-23.212,0	0:63:53,10:53:1902:10:336:0,-140.963
BDIQ01000011.1	530346	.	T	C	1171.11	.	DPB=28;EPPR=3.32051;GTI=0;MQMR=255;NS=1;NUMALT=0;ODDS=0;PAIREDR=1;PQR=0;PRO=0;QR=996;RO=28;RPPR=3.32051;SRF=0;SRP=0;SRR=0;DP=251;AB=0;ABP=0;AF=1;AO=18;CIGAR=1X;DPRA=0;EPP=3.0103;LEN=1;MEANALT=1;MQM=255;PAIRED=1;PAO=0;PQA=0;QA=598;RPL=8;RPP=3.49285;RPR=10;RUN=1;SAF=11;SAP=4.9405;SAR=7;TYPE=snp;technology.illumina=1;AN=9;AC=5	GT:DP:AD:RO:QR:AO:QA:GL	0:28:28,.:28:996:.:.:0,.	0:10:10,.:10:339:.:.:0,.	0:26:26,.:26:923:.:.:0,.	1:24:0,24:0:0:24:837:-75.6787,0	1:33:0,32:0:0:32:1076:-97.0303,0	1:37:0,37:0:0:37:1330:-120.059,0	1:29:6,23:6:222:23:823:-54.0778,0	0:30:21,9:21:736:9:291:0,-40.0771	1:34:16,18:16:565:18:598:-2.9491,0
BDIQ01000011.1	535423	.	C	G	803738	.	DPB=28;EPPR=3.0103;GTI=0;MQMR=255;NS=1;NUMALT=0;ODDS=0;PAIREDR=1;PQR=0;PRO=0;QR=1032;RO=28;RPPR=5.80219;SRF=0;SRP=0;SRR=0;DP=237;AB=0;ABP=0;AF=0;AO=5;CIGAR=1X;DPRA=0;EPP=3.44459;LEN=1;MEANALT=1;MQM=255;PAIRED=1;PAO=0;PQA=0;QA=185;RPL=3;RPP=3.44459;RPR=2;RUN=1;SAF=3;SAP=3.44459;SAR=2;TYPE=snp;technology.illumina=1;AN=9;AC=4	GT:DP:AD:RO:QR:AO:QA:GL	0:28:28,.:28:1032:.:.:0,.	0:16:15,.:15:547:.:.:0,.	0:37:37,.:37:1234:.:.:0,.	1:27:0,27:0:0:27:938:-84.7674,0	1:26:0,26:0:0:26:911:-82.3404,0	1:26:0,26:0:0:26:913:-82.5212,0	1:41:18,23:18:629:23:804:-15.7501,0	0:21:14,7:14:464:7:241:0,-20.0571	0:15:10,5:10:366:5:185:0,-16.286
BDIQ01000011.1	542822	.	G	A	710385	.	DPB=14;EPPR=3.0103;GTI=0;MQMR=255;NS=1;NUMALT=1;ODDS=57.7018;PAIREDR=1;PQR=0;PRO=0;QR=74;RO=2;RPPR=3.0103;SRF=0;SRP=7.35324;SRR=2;DP=154;AB=0;ABP=0;AF=1;AO=26;CIGAR=1X;DPRA=0;EPP=15.0369;LEN=1;MEANALT=1;MQM=255;PAIRED=0.961538;PAO=0;PQA=0;QA=917;RPL=0;RPP=59.4686;RPR=26;RUN=1;SAF=7;SAP=15.0369;SAR=19;TYPE=snp;technology.illumina=1;AN=9;AC=9	GT:DP:AD:RO:QR:AO:QA:GL	1:14:2,12:2:74:12:400:-29.3033,0	1:12:0,12:0:0:12:399:-36.2425,0	1:14:0,14:0:0:14:476:-43.18,0	1:18:1,17:1:37:17:583:-49.1129,0	1:17:1,16:1:33:16:536:-45.275,0	1:17:1,16:1:27:16:563:-48.3219,0	1:18:1,17:1:33:17:613:-52.2306,0	1:18:0,18:0:0:18:601:-54.4239,0	1:26:0,26:0:0:26:917:-82.8827,0
BDIQ01000011.1	561953	.	A	G	2159.1	.	DPB=46;EPPR=3.19912;GTI=0;MQMR=255;NS=1;NUMALT=0;ODDS=0;PAIREDR=1;PQR=0;PRO=0;QR=1627;RO=46;RPPR=3.0103;SRF=17;SRP=3.64073;SRR=14;DP=526;AB=0;ABP=0;AF=0;AO=29;CIGAR=1X;DPRA=0;EPP=4.88226;LEN=1;MEANALT=2;MQM=255;PAIRED=0.965517;PAO=0;PQA=0;QA=981;RPL=16;RPP=3.68421;RPR=13;RUN=1;SAF=14;SAP=3.08518;SAR=15;TYPE=snp;technology.illumina=1;AN=9;AC=4	GT:DP:AD:RO:QR:AO:QA:GL	0:46:46,.:46:1627:.:.:0,.	0:34:31,3:31:1104:3:111:0,-89.3561	0:63:63,.:63:2238:.:.:0,.	1:39:0,39:0:0:39:1294:-116.792,0	1:51:0,51:0:0:51:1798:-162.173,0	1:72:0,72:0:0:72:2442:-220.119,0	1:109:35,74:35:1197:74:2483:-115.734,0	0:52:24,27:24:853:27:850:0,-0.308229	0:60:30,29:30:1054:29:981:0,-6.58285
BDIQ01000011.1	593719	.	C	T	6408.66	.	DPB=73;EPPR=5.41974;GTI=0;MQMR=255;NS=1;NUMALT=0;ODDS=0;PAIREDR=1;PQR=0;PRO=0;QR=2443;RO=73;RPPR=3.75395;SRF=19;SRP=6.75262;SRR=28;DP=965;AB=0;ABP=0;AF=0;AO=38;CIGAR=1X;DPRA=0;EPP=3.9246;LEN=1;MEANALT=1;MQM=255;PAIRED=1;PAO=0;PQA=0;QA=1296;RPL=14;RPP=8.7247;RPR=24;RUN=1;SAF=17;SAP=3.9246;SAR=21;TYPE=snp;technology.illumina=1;AN=9;AC=4	GT:DP:AD:RO:QR:AO:QA:GL	0:73:73,.:73:2443:.:.:0,.	0:52:47,4:47:1596:4:148:0,-130.331	0:92:92,.:92:3137:.:.:0,.	1:119:0,119:0:0:119:4234:-381.416,0	1:123:0,123:0:0:123:4341:-391.043,0	1:208:0,207:0:0:207:7168:-645.325,0	1:150:55,93:55:1888:93:3182:-116.462,0	0:61:31,30:31:1049:30:1018:0,-2.78905	0:87:49,38:49:1627:38:1296:0,-29.781
BDIQ01000011.1	619250	.	G	T	3509.78	.	DPB=66;EPPR=3.84548;GTI=0;MQMR=255;NS=1;NUMALT=0;ODDS=0;PAIREDR=1;PQR=0;PRO=0;QR=2216;RO=65;RPPR=3.04371;SRF=0;SRP=0;SRR=0;DP=830;AB=0;ABP=0;AF=0;AO=33;CIGAR=1X;DPRA=0;EPP=14.1309;LEN=1;MEANALT=1;MQM=255;PAIRED=1;PAO=0;PQA=0;QA=1073;RPL=14;RPP=4.65535;RPR=19;RUN=1;SAF=20;SAP=6.23461;SAR=13;TYPE=snp;technology.illumina=1;AN=9;AC=5	GT:DP:AD:RO:QR:AO:QA:GL	0:66:65,.:65:2216:.:.:0,.	0:58:58,.:58:2028:.:.:0,.	0:116:115,.:115:4125:.:.:0,.	1:86:0,85:0:0:85:3025:-272.404,0	1:91:0,91:0:0:91:3205:-288.802,0	1:113:0,113:0:0:113:3956:-356.39,0	1:99:28,71:28:906:71:2371:-131.86,0	1:101:45,56:45:1513:56:1996:-43.4902,0	0:100:67,33:67:2280:33:1073:0,-108.645
BDIQ01000011.1	673864	.	A	G	2070.65	.	DPB=37;EPPR=4.47751;GTI=0;MQMR=255;NS=1;NUMALT=0;ODDS=0;PAIREDR=1;PQR=0;PRO=0;QR=1305;RO=37;RPPR=12.9286;SRF=0;SRP=0;SRR=0;DP=572;AB=0;ABP=0;AF=0;AO=13;CIGAR=1X;DPRA=0;EPP=3.17734;LEN=1;MEANALT=1;MQM=255;PAIRED=1;PAO=0;PQA=0;QA=382;RPL=5;RPP=4.51363;RPR=8;RUN=1;SAF=6;SAP=3.17734;SAR=7;TYPE=snp;technology.illumina=1;AN=9;AC=3	GT:DP:AD:RO:QR:AO:QA:GL	0:37:37,.:37:1305:.:.:0,.	0:29:28,.:28:928:.:.:0,.	0:119:119,.:119:4218:.:.:0,.	1:69:0,69:0:0:69:2341:-211.029,0	1:35:0,35:0:0:35:1122:-101.301,0	1:45:0,45:0:0:45:1542:-139.123,0	0:94:47,47:47:1580:47:1505:0,-6.76596	0:73:48,25:48:1628:25:838:0,-71.104	0:71:58,13:58:2053:13:382:0,-150.45
BDIQ01000011.1	675241	.	C	T	2069.72	.	DPB=28;EPPR=22.8638;GTI=0;MQMR=255;NS=1;NUMALT=0;ODDS=0;PAIREDR=1;PQR=0;PRO=0;QR=945;RO=28;RPPR=22.8638;SRF=0;SRP=0;SRR=0;DP=447;AB=0;ABP=0;AF=0;AO=10;CIGAR=1X;DPRA=0;EPP=10.8276;LEN=1;MEANALT=1;MQM=255;PAIRED=1;PAO=0;PQA=0;QA=356;RPL=9;RPP=16.9077;RPR=1;RUN=1;SAF=1;SAP=16.9077;SAR=9;TYPE=snp;technology.illumina=1;AN=9;AC=4	GT:DP:AD:RO:QR:AO:QA:GL	0:28:28,.:28:945:.:.:0,.	0:14:13,.:13:448:.:.:0,.	0:101:101,.:101:3654:.:.:0,.	1:38:0,38:0:0:38:1351:-121.946,0	1:23:0,23:0:0:23:851:-76.96,0	1:69:0,69:0:0:69:2411:-217.339,0	1:68:31,37:31:1081:37:1329:-22.3305,0	0:48:31,17:31:1101:17:587:0,-46.2699	0:58:48,10:48:1653:10:356:0,-116.718
BDIQ01000011.1	756273	.	G	T	4625.04	.	DPB=105;EPPR=13.3141;GTI=0;MQMR=255;NS=1;NUMALT=0;ODDS=0;PAIREDR=1;PQR=0;PRO=0;QR=3636;RO=102;RPPR=101.45;SRF=32;SRP=15.2311;SRR=54;DP=1129;AB=0;ABP=0;AF=0;AO=44;CIGAR=1X;DPRA=0;EPP=3.79993;LEN=1;MEANALT=2;MQM=255;PAIRED=1;PAO=0;PQA=0;QA=1509;RPL=35;RPP=36.372;RPR=9;RUN=1;SAF=17;SAP=7.94546;SAR=27;TYPE=snp;technology.illumina=1;AN=9;AC=4	GT:DP:AD:RO:QR:AO:QA:GL	0:105:102,.:102:3636:.:.:0,.	0:96:86,10:86:3018:10:343:0,-240.758	0:170:169,.:169:5952:.:.:0,.	1:120:0,120:0:0:120:4132:-372.224,0	1:101:0,101:0:0:101:3567:-321.383,0	1:155:0,153:0:0:153:5402:-486.39,0	1:122:47,75:47:1611:75:2513:-81.1723,0	0:109:58,51:58:1960:51:1687:0,-24.5771	0:151:106,44:106:3538:44:1509:0,-182.604
BDIQ01000011.1	758846	.	T	C	3872.19	.	DPB=55;EPPR=46.0055;GTI=0;MQMR=255;NS=1;NUMALT=0;ODDS=0;PAIREDR=1;PQR=0;PRO=0;QR=1941;RO=55;RPPR=90.2245;SRF=36;SRP=29.068;SRR=12;DP=745;AB=0;ABP=0;AF=0;AO=20;CIGAR=1X;DPRA=0;EPP=9.95901;LEN=1;MEANALT=1;MQM=255;PAIRED=0.95;PAO=0;PQA=0;QA=651;RPL=0;RPP=46.4397;RPR=20;RUN=1;SAF=14;SAP=9.95901;SAR=6;TYPE=snp;technology.illumina=1;AN=9;AC=5	GT:DP:AD:RO:QR:AO:QA:GL	0:55:55,.:55:1941:.:.:0,.	0:51:48,3:48:1683:3:103:0,-142.207	0:88:88,.:88:3024:.:.:0,.	1:85:0,85:0:0:85:2879:-259.449,0	1:67:0,67:0:0:67:2326:-209.687,0	1:141:0,141:0:0:141:4825:-434.592,0	1:114:38,76:38:1364:76:2556:-107.257,0	1:71:33,38:33:1106:38:1288:-16.3838,0	0:73:53,20:53:1737:20:651:0,-97.7422
BDIQ01000011.1	767545	.	T	C	2774.99	.	DPB=46;EPPR=3.76559;GTI=0;MQMR=255;NS=1;NUMALT=0;ODDS=0;PAIREDR=1;PQR=0;PRO=0;QR=1571;RO=46;RPPR=4.70971;SRF=0;SRP=0;SRR=0;DP=629;AB=0;ABP=0;AF=0;AO=30;CIGAR=1X;DPRA=0;EPP=3.29983;LEN=1;MEANALT=1;MQM=255;PAIRED=1;PAO=0;PQA=0;QA=1065;RPL=13;RPP=4.16842;RPR=17;RUN=1;SAF=15;SAP=3.0103;SAR=15;TYPE=snp;technology.illumina=1;AN=9;AC=4	GT:DP:AD:RO:QR:AO:QA:GL	0:46:46,.:46:1571:.:.:0,.	0:11:10,.:10:366:.:.:0,.	0:79:79,.:79:2862:.:.:0,.	1:87:0,86:0:0:86:2945:-265.023,0	1:59:0,58:0:0:58:2029:-182.816,0	1:89:0,89:0:0:89:3128:-281.871,0	1:109:40,69:40:1396:69:2404:-90.7194,0	0:61:36,24:36:1250:24:823:0,-38.4368	0:88:58,30:58:2015:30:1065:0,-85.4924
BDIQ01000011.1	778870	.	G	T	3148.41	.	DPB=325;EPPR=3.01698;GTI=0;MQMR=255;NS=1;NUMALT=0;ODDS=0;PAIREDR=0.996923;PQR=0;PRO=0;QR=11335;RO=325;RPPR=46.8473;SRF=9;SRP=105.289;SRR=70;DP=2906;AB=0;ABP=0;AF=0;AO=61;CIGAR=1X;DPRA=0;EPP=18.709;LEN=1;MEANALT=1;MQM=255;PAIRED=1;PAO=0;PQA=0;QA=2006;RPL=34;RPP=4.7546;RPR=27;RUN=1;SAF=16;SAP=32.9481;SAR=45;TYPE=snp;technology.illumina=1;AN=9;AC=3	GT:DP:AD:RO:QR:AO:QA:GL	0:325:325,.:325:11335:.:.:0,.	0:306:303,.:303:10328:.:.:0,.	0:483:483,.:483:16749:.:.:0,.	1:240:79,161:79:2724:161:5537:-253.169,0	1:218:64,154:64:2141:154:5430:-296.028,0	1:224:69,153:69:2342:153:5436:-278.477,0	0:350:233,117:233:7743:117:3969:0,-339.653	0:323:257,66:257:8654:66:2237:0,-577.528	0:437:376,61:376:12870:61:2006:0,-977.773
BDIQ01000011.1	827819	.	T	C	4948.32	.	DPB=117;EPPR=10.4981;GTI=0;MQMR=255;NS=1;NUMALT=0;ODDS=0;PAIREDR=1;PQR=0;PRO=0;QR=4210;RO=116;RPPR=9.07545;SRF=1;SRP=5.18177;SRR=0;DP=1059;AB=0;ABP=0;AF=0;AO=48;CIGAR=1X;DPRA=0;EPP=17.6677;LEN=1;MEANALT=1;MQM=255;PAIRED=1;PAO=0;PQA=0;QA=1587;RPL=26;RPP=3.73412;RPR=22;RUN=1;SAF=25;SAP=3.19126;SAR=23;TYPE=snp;technology.illumina=1;AN=9;AC=4	GT:DP:AD:RO:QR:AO:QA:GL	0:117:116,.:116:4210:.:.:0,.	0:70:67,.:67:2440:.:.:0,.	0:116:116,.:116:4123:.:.:0,.	1:112:1,111:1:14:111:3924:-352.114,0	1:103:0,103:0:0:103:3635:-327.503,0	1:156:0,156:0:0:156:5546:-499.496,0	1:156:49,107:49:1690:107:3643:-175.766,0	0:109:58,51:58:1935:51:1704:0,-20.7895	0:120:72,48:72:2414:48:1587:0,-74.4347
BDIQ01000011.1	828455	.	A	C	6661.04	.	DPB=173;EPPR=6.63779;GTI=0;MQMR=255;NS=1;NUMALT=0;ODDS=0;PAIREDR=1;PQR=0;PRO=0;QR=5855;RO=173;RPPR=3.12327;SRF=50;SRP=3.09893;SRR=48;DP=1497;AB=0;ABP=0;AF=0;AO=56;CIGAR=1X;DPRA=0;EPP=8.59409;LEN=1;MEANALT=1;MQM=255;PAIRED=1;PAO=0;PQA=0;QA=1722;RPL=34;RPP=8.59409;RPR=22;RUN=1;SAF=26;SAP=3.63072;SAR=30;TYPE=snp;technology.illumina=1;AN=9;AC=4	GT:DP:AD:RO:QR:AO:QA:GL	0:173:173,.:173:5855:.:.:0,.	0:109:98,10:98:3320:10:362:0,-266.2	0:262:259,.:259:9051:.:.:0,.	1:117:0,117:0:0:117:3850:-346.829,0	1:117:1,115:1:33:115:4029:-359.66,0	1:221:1,219:1:37:219:7501:-671.847,0	1:192:70,122:70:2299:122:4146:-166.241,0	0:151:87,62:87:2847:62:1986:0,-77.4983	0:155:99,56:99:3256:56:1722:0,-138.081
BDIQ01000011.1	828533	.	A	G	5113.28	.	DPB=136;EPPR=4.60697;GTI=0;MQMR=255;NS=1;NUMALT=0;ODDS=0;PAIREDR=1;PQR=0;PRO=0;QR=4745;RO=136;RPPR=4.60697;SRF=28;SRP=24.4951;SRR=57;DP=1181;AB=0;ABP=0;AF=0;AO=43;CIGAR=1X;DPRA=0;EPP=11.5447;LEN=1;MEANALT=3;MQM=255;PAIRED=1;PAO=0;PQA=0;QA=1331;RPL=16;RPP=9.12072;RPR=27;RUN=1;SAF=18;SAP=5.48477;SAR=25;TYPE=snp;technology.illumina=1;AN=9;AC=4	GT:DP:AD:RO:QR:AO:QA:GL	0:136:136,.:136:4745:.:.:0,.	0:91:85,6:85:3031:6:222:0,-252.797	0:178:177,.:177:6203:.:.:0,.	1:101:0,101:0:0:101:3467:-312.373,0	1:95:2,93:2:74:93:3222:-283.296,0	1:171:2,169:2:74:169:5849:-519.726,0	1:174:60,113:60:2013:113:3714:-153.084,0	0:106:59,47:59:2053:47:1508:0,-49.0771	0:129:84,43:84:2737:43:1331:0,-126.56
BDIQ01000011.1	863830	.	G	A	3227.21	.	DPB=94;EPPR=3.37991;GTI=0;MQMR=255;NS=1;NUMALT=0;ODDS=0;PAIREDR=1;PQR=0;PRO=0;QR=3193;RO=94;RPPR=3.84193;SRF=36;SRP=5.80219;SRR=27;DP=867;AB=0;ABP=0;AF=0;AO=44;CIGAR=1X;DPRA=0;EPP=3.20771;LEN=1;MEANALT=1;MQM=255;PAIRED=1;PAO=0;PQA=0;QA=1508;RPL=24;RPP=3.79993;RPR=20;RUN=1;SAF=21;SAP=3.20771;SAR=23;TYPE=snp;technology.illumina=1;AN=9;AC=4	GT:DP:AD:RO:QR:AO:QA:GL	0:94:94,.:94:3193:.:.:0,.	0:67:63,4:63:2203:4:148:0,-184.93	0:105:105,.:105:3504:.:.:0,.	1:84:0,84:0:0:84:2858:-257.56,0	1:93:2,91:2:66:91:3140:-276.675,0	1:103:0,103:0:0:103:3624:-326.512,0	1:122:38,84:38:1322:84:2789:-132.014,0	0:75:39,36:39:1286:36:1222:0,-5.7503	0:124:80,44:80:2696:44:1508:0,-106.914
BDIQ01000011.1	864303	.	A	G	3487.31	.	DPB=85;EPPR=3.24022;GTI=0;MQMR=255;NS=1;NUMALT=0;ODDS=0;PAIREDR=1;PQR=0;PRO=0;QR=3049;RO=85;RPPR=7.3277;SRF=40;SRP=7.53805;SRR=54;DP=958;AB=0;ABP=0;AF=0;AO=40;CIGAR=1X;DPRA=0;EPP=16.9077;LEN=1;MEANALT=2;MQM=255;PAIRED=1;PAO=0;PQA=0;QA=1332;RPL=27;RPP=13.6505;RPR=13;RUN=1;SAF=21;SAP=3.22745;SAR=19;TYPE=snp;technology.illumina=1;AN=9;AC=4	GT:DP:AD:RO:QR:AO:QA:GL	0:85:85,.:85:3049:.:.:0,.	0:102:94,8:94:3377:8:288:0,-278.009	0:106:106,.:106:3694:.:.:0,.	1:95:0,95:0:0:95:3357:-302.483,0	1:99:0,99:0:0:99:3539:-318.867,0	1:118:1,117:1:14:117:3919:-351.645,0	1:129:48,81:48:1663:81:2776:-100.166,0	0:111:58,52:58:1969:52:1782:0,-16.8272	0:113:72,40:72:2406:40:1332:0,-96.6632
BDIQ01000011.1	873368	.	C	T	8457.91	.	DPB=204;EPPR=13.4967;GTI=0;MQMR=255;NS=1;NUMALT=0;ODDS=0;PAIREDR=0.994975;PQR=0;PRO=0;QR=7023;RO=199;RPPR=3.10851;SRF=0;SRP=0;SRR=0;DP=2060;AB=0;ABP=0;AF=0;AO=74;CIGAR=1X;DPRA=0;EPP=3.12768;LEN=1;MEANALT=2;MQM=255;PAIRED=1;PAO=0;PQA=0;QA=2573;RPL=37;RPP=3.0103;RPR=37;RUN=1;SAF=45;SAP=10.5224;SAR=29;TYPE=snp;technology.illumina=1;AN=9;AC=4	GT:DP:AD:RO:QR:AO:QA:GL	0:204:199,.:199:7023:.:.:0,.	0:246:234,.:234:8335:.:.:0,.	0:226:226,.:226:8040:.:.:0,.	1:207:0,207:0:0:207:7402:-666.538,0	1:205:0,205:0:0:205:7366:-663.299,0	1:265:0,265:0:0:265:9458:-851.577,0	1:256:68,188:68:2365:188:6516:-373.589,0	0:197:129,68:129:4530:68:2455:0,-186.74	0:254:179,74:179:6185:74:2573:0,-325.079
BDIQ01000011.1	875239	.	GGT	GGG	357246	.	DPB=18;EPPR=4.9405;GTI=0;MQMR=255;NS=1;NUMALT=0;ODDS=0;PAIREDR=1;PQR=0;PRO=0;QR=609;RO=18;RPPR=42.0968;SRF=2;SRP=3.73412;SRR=1;DP=180;AB=0;ABP=0;AF=1;AO=17;CIGAR=2M1X;DPRA=0;EPP=3.13803;LEN=1;MEANALT=2;MQM=255;PAIRED=0.941176;PAO=11;PQA=365;QA=570;RPL=17;RPP=39.9253;RPR=0;RUN=1;SAF=8;SAP=3.13803;SAR=9;TYPE=snp;technology.illumina=1;AN=9;AC=1	GT:DP:AD:RO:QR:AO:QA:GL	0:18:18,.:18:609:.:.:0,.	0:18:18,.:18:562:.:.:0,.	0:21:21,.:21:708:.:.:0,.	0:14:13,.:13:453:.:.:0,.	0:20:20,.:20:672:.:.:0,.	0:13:13,.:13:433:.:.:0,.	0:29:28,.:28:890:.:.:0,.	0:26:26,.:26:873:.:.:0,.	1:21:3,17:3:111:17:570:-41.0276,0
BDIQ01000011.1	941069	.	C	A,T	1630.03	.	DPB=46;EPPR=6.91895;GTI=0;MQMR=255;NS=1;NUMALT=2;ODDS=169.029;PAIREDR=1;PQR=0;PRO=0;QR=162;RO=5;RPPR=3.44459;SRF=2;SRP=3.44459;SRR=3;DP=461;AB=0,0;ABP=0,0;AF=1,0;AO=63,11;CIGAR=1X,1X;DPRA=0,0;EPP=24.5527,12.6832;LEN=1,1;MEANALT=3,3;MQM=255,255;PAIRED=0.984127,1;PAO=0,0;PQA=0,0;QA=2143,372;RPL=63,11;RPP=139.813,26.8965;RPR=0,0;RUN=1,1;SAF=44,9;SAP=24.5527,12.6832;SAR=19,2;TYPE=snp,snp;technology.i…	GT:DP:AD:RO:QR:AO:QA:GL	1:46:5,34,7:5:162:34,7:1180,255:-91.6225,0,-83.2466	1:31:1,20,10:1:37:20,10:692,362:-58.9386,0,-29.6844	1:51:5,32,13:5:162:32,13:1100,464:-84.4256,0,-57.2384	1:34:5,24,5:5:144:24,5:809,139:-59.8939,0,-60.3456	1:42:3,30,9:3:103:30,9:1057,311:-85.8658,0,-67.1465	1:59:3,51,5:3:111:51,5:1698,185:-142.796,0,-136.135	1:73:9,52,12:9:329:52,12:1631,413:-117.146,0,-109.588	1:48:4,38,6:4:121:38,6:1256,222:-102.143,0,-93.0449	1:77:2,63,11:2:64:63,11:2143,372:-187.118,0,-159.398
BDIQ01000011.1	946912	.	A	T	4002.5	.	DPB=93;EPPR=20.4059;GTI=0;MQMR=255;NS=1;NUMALT=0;ODDS=0;PAIREDR=1;PQR=0;PRO=0;QR=3255;RO=91;RPPR=20.4059;SRF=9;SRP=5.49198;SRR=5;DP=790;AB=0;ABP=0;AF=0;AO=31;CIGAR=1X;DPRA=0;EPP=3.64073;LEN=1;MEANALT=2;MQM=255;PAIRED=0.967742;PAO=0;PQA=0;QA=1095;RPL=8;RPP=18.771;RPR=23;RUN=1;SAF=20;SAP=8.68415;SAR=11;TYPE=snp;technology.illumina=1;AN=9;AC=4	GT:DP:AD:RO:QR:AO:QA:GL	0:93:91,.:91:3255:.:.:0,.	0:17:14,3:14:464:3:108:0,-32.0114	0:128:128,.:128:4642:.:.:0,.	1:83:1,82:1:37:82:2928:-260.177,0	1:64:0,64:0:0:64:2312:-208.441,0	1:129:0,129:0:0:129:4582:-412.735,0	1:82:40,42:40:1448:42:1535:-7.83348,0	0:87:49,38:49:1686:38:1298:0,-34.9225	0:107:75,31:75:2666:31:1095:0,-141.396
BDIQ01000011.1	958764	.	A	G	1732.57	.	DPB=54;EPPR=3.17115;GTI=0;MQMR=255;NS=1;NUMALT=0;ODDS=0;PAIREDR=1;PQR=0;PRO=0;QR=1937;RO=54;RPPR=3.6537;SRF=11;SRP=5.80219;SRR=17;DP=488;AB=0;ABP=0;AF=1;AO=34;CIGAR=1X;DPRA=0;EPP=5.30951;LEN=1;MEANALT=1;MQM=255;PAIRED=1;PAO=0;PQA=0;QA=1136;RPL=17;RPP=3.0103;RPR=17;RUN=1;SAF=17;SAP=3.0103;SAR=17;TYPE=snp;technology.illumina=1;AN=9;AC=6	GT:DP:AD:RO:QR:AO:QA:GL	0:54:54,.:54:1937:.:.:0,.	0:31:28,3:28:981:3:111:0,-78.2804	0:66:66,.:66:2391:.:.:0,.	1:57:0,57:0:0:57:1961:-176.834,0	1:53:0,53:0:0:53:1945:-175.417,0	1:35:0,35:0:0:35:1171:-105.725,0	1:65:15,49:15:495:49:1670:-105.769,0	1:63:30,33:30:1069:33:1149:-7.19185,0	1:64:30,34:30:1027:34:1136:-9.80178,0
BDIQ01000011.1	1002223	.	T	G	2712.65	.	DPB=69;EPPR=3.52123;GTI=0;MQMR=255;NS=1;NUMALT=0;ODDS=0;PAIREDR=0.985294;PQR=0;PRO=0;QR=2488;RO=68;RPPR=3.52123;SRF=0;SRP=0;SRR=0;DP=551;AB=0;ABP=0;AF=1;AO=28;CIGAR=1X;DPRA=0;EPP=4.25114;LEN=1;MEANALT=1;MQM=255;PAIRED=1;PAO=0;PQA=0;QA=1002;RPL=16;RPP=4.25114;RPR=12;RUN=1;SAF=12;SAP=4.25114;SAR=16;TYPE=snp;technology.illumina=1;AN=9;AC=5	GT:DP:AD:RO:QR:AO:QA:GL	0:69:68,.:68:2488:.:.:0,.	0:24:23,.:23:814:.:.:0,.	0:84:84,.:84:2989:.:.:0,.	1:53:0,53:0:0:53:1858:-167.571,0	1:87:1,86:1:37:86:3088:-274.579,0	1:73:0,73:0:0:73:2519:-227.055,0	1:59:25,34:25:839:34:1111:-24.4712,0	0:48:25,23:25:841:23:764:0,-6.93423	1:54:26,28:26:894:28:1002:-9.73401,0
BDIQ01000011.1	1008633	.	A	G	489883	.	DPB=12;EPPR=0;GTI=0;MQMR=0;NS=1;NUMALT=1;ODDS=61.5856;PAIREDR=0;PQR=0;PRO=0;QR=0;RO=0;RPPR=0;SRF=0;SRP=0;SRR=0;DP=169;AB=0;ABP=0;AF=1;AO=21;CIGAR=1X;DPRA=0;EPP=26.2761;LEN=1;MEANALT=1;MQM=255;PAIRED=1;PAO=0;PQA=0;QA=586;RPL=0;RPP=48.6112;RPR=21;RUN=1;SAF=18;SAP=26.2761;SAR=3;TYPE=snp;technology.illumina=1;AN=9;AC=9	GT:DP:AD:RO:QR:AO:QA:GL	1:12:0,12:0:0:12:390:-35.425,0	1:11:1,10:1:37:10:284:-22.144,0	1:12:0,12:0:0:12:398:-36.1517,0	1:17:0,17:0:0:17:573:-51.9071,0	1:21:2,19:2:70:19:625:-49.9289,0	1:24:3,21:3:107:21:671:-50.7229,0	1:26:2,24:2:74:24:680:-54.4533,0	1:22:1,21:1:37:21:670:-56.919,0	1:24:3,21:3:107:21:586:-43.0324,0
BDIQ01000011.1	1014583	.	C	G	4034.65	.	DPB=98;EPPR=3.80798;GTI=0;MQMR=255;NS=1;NUMALT=0;ODDS=0;PAIREDR=1;PQR=0;PRO=0;QR=3256;RO=98;RPPR=3.0103;SRF=0;SRP=0;SRR=0;DP=930;AB=0;ABP=0;AF=0;AO=49;CIGAR=1X;DPRA=0;EPP=4.11819;LEN=1;MEANALT=1;MQM=255;PAIRED=1;PAO=0;PQA=0;QA=1687;RPL=21;RPP=5.18177;RPR=28;RUN=1;SAF=27;SAP=4.11819;SAR=22;TYPE=snp;technology.illumina=1;AN=9;AC=4	GT:DP:AD:RO:QR:AO:QA:GL	0:98:98,.:98:3256:.:.:0,.	0:38:37,.:37:1238:.:.:0,.	0:125:125,.:125:4295:.:.:0,.	1:97:0,97:0:0:97:3352:-302.026,0	1:109:0,107:0:0:107:3710:-334.083,0	1:137:0,137:0:0:137:4580:-412.534,0	1:129:48,80:48:1668:80:2657:-88.9965,0	0:62:33,29:33:1147:29:910:0,-21.3638	0:135:86,49:86:2869:49:1687:0,-106.369
BDIQ01000011.1	1024263	.	T	A	11842.5	.	DPB=410;EPPR=7.4973;GTI=0;MQMR=255;NS=1;NUMALT=0;ODDS=0;PAIREDR=1;PQR=0;PRO=0;QR=14346;RO=407;RPPR=21.5825;SRF=150;SRP=3.19432;SRR=145;DP=3369;AB=0;ABP=0;AF=0;AO=128;CIGAR=1X;DPRA=0;EPP=20.3821;LEN=1;MEANALT=1;MQM=255;PAIRED=0.992188;PAO=0;PQA=0;QA=4305;RPL=64;RPP=3.0103;RPR=64;RUN=1;SAF=62;SAP=3.28173;SAR=66;TYPE=snp;technology.illumina=1;AN=9;AC=4	GT:DP:AD:RO:QR:AO:QA:GL	0:410:407,.:407:14346:.:.:0,.	0:318:295,23:295:10371:23:799:0,-861.484	0:521:520,.:520:18254:.:.:0,.	1:376:0,376:0:0:376:13243:-1192.22,0	1:350:1,348:1:14:348:11938:-1073.25,0	1:356:0,356:0:0:356:12538:-1128.77,0	1:359:143,215:143:4788:215:7286:-224.824,0	0:283:157,125:157:5104:125:4101:0,-90.2673	0:396:268,128:268:9217:128:4305:0,-442.088
BDIQ01000011.1	1035086	.	C	T	3530.93	.	DPB=53;EPPR=4.07475;GTI=0;MQMR=255;NS=1;NUMALT=0;ODDS=0;PAIREDR=1;PQR=0;PRO=0;QR=1776;RO=51;RPPR=8.16222;SRF=15;SRP=4.34659;SRR=11;DP=676;AB=0;ABP=0;AF=0;AO=40;CIGAR=1X;DPRA=0;EPP=8.43898;LEN=1;MEANALT=2;MQM=255;PAIRED=1;PAO=0;PQA=0;QA=1404;RPL=18;RPP=3.87889;RPR=22;RUN=1;SAF=21;SAP=3.22745;SAR=19;TYPE=snp;technology.illumina=1;AN=9;AC=5	GT:DP:AD:RO:QR:AO:QA:GL	0:53:51,.:51:1776:.:.:0,.	0:28:26,2:26:905:2:74:0,-74.7681	0:98:98,.:98:3483:.:.:0,.	1:112:0,112:0:0:112:3959:-356.663,0	1:61:0,61:0:0:61:2178:-196.377,0	1:79:0,79:0:0:79:2846:-256.5,0	1:68:33,34:33:1087:34:1157:-6.31071,0	1:81:38,43:38:1269:43:1423:-13.857,0	0:96:55,40:55:1843:40:1404:0,-39.4958
BDIQ01000011.1	1041822	.	C	G	3287.82	.	DPB=69;EPPR=3.04177;GTI=0;MQMR=255;NS=1;NUMALT=0;ODDS=0;PAIREDR=1;PQR=0;PRO=0;QR=2515;RO=69;RPPR=8.32883;SRF=20;SRP=7.35324;SRR=30;DP=644;AB=0;ABP=0;AF=0;AO=37;CIGAR=1X;DPRA=0;EPP=3.5385;LEN=1;MEANALT=1;MQM=255;PAIRED=1;PAO=0;PQA=0;QA=1245;RPL=18;RPP=3.06899;RPR=19;RUN=1;SAF=18;SAP=3.06899;SAR=19;TYPE=snp;technology.illumina=1;AN=9;AC=4	GT:DP:AD:RO:QR:AO:QA:GL	0:69:69,.:69:2515:.:.:0,.	0:59:50,9:50:1785:9:333:0,-130.667	0:67:67,.:67:2402:.:.:0,.	1:62:0,62:0:0:62:2114:-190.601,0	1:50:0,49:0:0:49:1675:-150.82,0	1:103:0,103:0:0:103:3687:-332.188,0	1:89:36,53:36:1162:53:1769:-54.641,0	0:64:35,29:35:1261:29:981:0,-25.222	0:81:44,37:44:1476:37:1245:0,-20.789
BDIQ01000011.1	1042112	.	C	T	1982.18	.	DPB=29;EPPR=3.08518;GTI=0;MQMR=255;NS=1;NUMALT=0;ODDS=0;PAIREDR=1;PQR=0;PRO=0;QR=950;RO=29;RPPR=36.0317;SRF=9;SRP=3.13803;SRR=8;DP=400;AB=0;ABP=0;AF=0;AO=18;CIGAR=1X;DPRA=0;EPP=3.0103;LEN=1;MEANALT=1;MQM=255;PAIRED=0.944444;PAO=0;PQA=0;QA=628;RPL=12;RPP=7.35324;RPR=6;RUN=1;SAF=11;SAP=4.9405;SAR=7;TYPE=snp;technology.illumina=1;AN=9;AC=4	GT:DP:AD:RO:QR:AO:QA:GL	0:29:29,.:29:950:.:.:0,.	0:20:17,3:17:611:3:101:0,-45.9227	0:46:46,.:46:1502:.:.:0,.	1:66:0,66:0:0:66:2294:-206.808,0	1:36:0,36:0:0:36:1226:-110.681,0	1:54:0,54:0:0:54:1848:-166.662,0	1:58:11,47:11:385:47:1588:-108.258,0	0:33:19,14:19:546:14:494:0,-4.61451	0:58:40,18:40:1304:18:628:0,-60.8171
BDIQ01000011.1	1045114	.	A	G	3341.12	.	DPB=72;EPPR=3.13094;GTI=0;MQMR=255;NS=1;NUMALT=0;ODDS=0;PAIREDR=1;PQR=0;PRO=0;QR=2507;RO=72;RPPR=10.7311;SRF=23;SRP=14.1309;SRR=10;DP=770;AB=0;ABP=0;AF=0;AO=40;CIGAR=1X;DPRA=0;EPP=3.22745;LEN=1;MEANALT=1;MQM=255;PAIRED=1;PAO=0;PQA=0;QA=1376;RPL=12;RPP=16.9077;RPR=28;RUN=1;SAF=23;SAP=4.96463;SAR=17;TYPE=snp;technology.illumina=1;AN=9;AC=5	GT:DP:AD:RO:QR:AO:QA:GL	0:72:72,.:72:2507:.:.:0,.	0:35:33,2:33:1167:2:74:0,-98.3536	0:102:102,.:102:3724:.:.:0,.	1:84:0,84:0:0:84:2915:-262.697,0	1:93:0,93:0:0:93:3208:-289.065,0	1:111:1,108:1:33:108:3819:-340.77,0	1:84:21,62:21:717:62:2060:-120.866,0	1:85:37,48:37:1254:48:1582:-29.5107,0	0:104:64,40:64:2319:40:1376:0,-84.8883
BDIQ01000011.1	1047090	.	A	G	16910.9	.	DPB=268;EPPR=3.30199;GTI=0;MQMR=255;NS=1;NUMALT=0;ODDS=0;PAIREDR=0.996269;PQR=0;PRO=0;QR=9522;RO=268;RPPR=77.683;SRF=81;SRP=10.8184;SRR=107;DP=3380;AB=0;ABP=0;AF=0;AO=106;CIGAR=1X;DPRA=0;EPP=11.2045;LEN=1;MEANALT=3;MQM=255;PAIRED=1;PAO=0;PQA=0;QA=3481;RPL=70;RPP=26.6916;RPR=36;RUN=1;SAF=47;SAP=5.96022;SAR=59;TYPE=snp;technology.illumina=1;AN=9;AC=4	GT:DP:AD:RO:QR:AO:QA:GL	0:268:268,.:268:9522:.:.:0,.	0:199:188,10:188:6652:10:347:0,-567.475	0:504:503,.:503:17925:.:.:0,.	1:436:1,434:1:14:434:15061:-1354.44,0	1:357:0,357:0:0:357:12500:-1125.35,0	1:544:0,544:0:0:544:18967:-1707.38,0	1:426:133,291:133:4614:291:10054:-489.6,0	0:310:176,131:176:6062:131:4402:0,-149.409	0:336:228,106:228:7543:106:3481:0,-365.584
BDIQ01000011.1	1095241	.	AG	AA	1651.61	.	DPB=31;EPPR=3.64073;GTI=0;MQMR=255;NS=1;NUMALT=0;ODDS=0;PAIREDR=1;PQR=0;PRO=0;QR=1139;RO=31;RPPR=3.08035;SRF=0;SRP=0;SRR=0;DP=365;AB=0;ABP=0;AF=1;AO=52;CIGAR=1M1X;DPRA=0;EPP=11.1951;LEN=1;MEANALT=1;MQM=255;PAIRED=1;PAO=2;PQA=74;QA=1880;RPL=31;RPP=7.18621;RPR=21;RUN=1;SAF=24;SAP=3.67845;SAR=28;TYPE=snp;technology.illumina=1;AN=9;AC=1	GT:DP:AD:RO:QR:AO:QA:GL	0:31:31,.:31:1139:.:.:0,.	0:18:18,.:18:652:.:.:0,.	0:61:61,.:61:2165:.:.:0,.	1:52:0,52:0:0:52:1880:-169.325,0	0:37:37,.:37:1318:.:.:0,.	0:31:31,.:31:1073:.:.:0,.	0:51:48,.:48:1651:.:.:0,.	0:31:31,.:31:1114:.:.:0,.	0:53:51,.:51:1806:.:.:0,.
BDIQ01000011.1	1096111	.	A	G	1259.7	.	DPB=27;EPPR=9.52472;GTI=0;MQMR=255;NS=1;NUMALT=0;ODDS=0;PAIREDR=1;PQR=0;PRO=0;QR=991;RO=27;RPPR=26.2531;SRF=0;SRP=0;SRR=0;DP=253;AB=0;ABP=0;AF=0;AO=10;CIGAR=1X;DPRA=0;EPP=10.8276;LEN=1;MEANALT=1;MQM=255;PAIRED=1;PAO=0;PQA=0;QA=336;RPL=3;RPP=6.48466;RPR=7;RUN=1;SAF=7;SAP=6.48466;SAR=3;TYPE=snp;technology.illumina=1;AN=9;AC=4	GT:DP:AD:RO:QR:AO:QA:GL	0:27:27,.:27:991:.:.:0,.	0:20:19,.:19:679:.:.:0,.	0:31:31,.:31:1110:.:.:0,.	1:20:0,20:0:0:20:678:-61.359,0	1:28:0,28:0:0:28:932:-84.2129,0	1:39:0,39:0:0:39:1431:-129.157,0	1:37:15,22:15:479:22:767:-25.9493,0	0:24:12,12:12:403:12:391:0,-1.09	0:27:17,10:17:578:10:336:0,-21.784
BDIQ01000011.1	1114398	.	AAG	AAA	274755	.	DPB=18;EPPR=33.8935;GTI=0;MQMR=255;NS=1;NUMALT=0;ODDS=0;PAIREDR=1;PQR=0;PRO=0;QR=619;RO=18;RPPR=26.6552;SRF=0;SRP=0;SRR=0;DP=177;AB=0;ABP=0;AF=1;AO=2;CIGAR=2M1X24M;DPRA=0;EPP=3.0103;LEN=1;MEANALT=3;MQM=255;PAIRED=1;PAO=4;PQA=118;QA=44;RPL=1;RPP=3.0103;RPR=1;RUN=1;SAF=0;SAP=7.35324;SAR=2;TYPE=snp;technology.illumina=1;AN=9;AC=1	GT:DP:AD:RO:QR:AO:QA:GL	0:18:18,.:18:619:.:.:0,.	0:16:16,.:16:553:.:.:0,.	0:16:16,.:16:566:.:.:0,.	0:33:33,.:33:1189:.:.:0,.	0:19:18,.:18:625:.:.:0,.	0:33:33,.:33:1190:.:.:0,.	0:26:26,.:26:845:.:.:0,.	0:12:12,.:12:407:.:.:0,.	1:4:0,2:0:0:2:44:-3.95089,0
BDIQ01000011.1	1189552	.	A	G	8118.36	.	DPB=140;EPPR=11.9444;GTI=0;MQMR=255;NS=1;NUMALT=0;ODDS=0;PAIREDR=1;PQR=0;PRO=0;QR=5002;RO=140;RPPR=5.24381;SRF=0;SRP=5.18177;SRR=1;DP=1553;AB=0;ABP=0;AF=0;AO=71;CIGAR=1X;DPRA=0;EPP=22.1254;LEN=1;MEANALT=1;MQM=255;PAIRED=0.985915;PAO=0;PQA=0;QA=2493;RPL=36;RPP=3.04088;RPR=35;RUN=1;SAF=35;SAP=3.04088;SAR=36;TYPE=snp;technology.illumina=1;AN=9;AC=4	GT:DP:AD:RO:QR:AO:QA:GL	0:140:140,.:140:5002:.:.:0,.	0:112:107,.:107:3826:.:.:0,.	0:198:197,.:197:6858:.:.:0,.	1:164:1,163:1:14:163:5674:-509.608,0	1:156:0,156:0:0:156:5532:-498.235,0	1:257:0,257:0:0:257:9076:-817.193,0	1:171:50,121:50:1774:121:4162:-214.909,0	0:148:89,57:89:3010:57:1943:0,-96.0298	0:207:136,71:136:4748:71:2493:0,-202.948
BDIQ01000011.1	1190037	.	G	T	7609.2	.	DPB=102;EPPR=11.5259;GTI=0;MQMR=255;NS=1;NUMALT=0;ODDS=0;PAIREDR=1;PQR=0;PRO=0;QR=3634;RO=102;RPPR=22.1704;SRF=0;SRP=0;SRR=0;DP=1601;AB=0;ABP=0;AF=0;AO=98;CIGAR=1X;DPRA=0;EPP=7.35324;LEN=1;MEANALT=1;MQM=255;PAIRED=0.989796;PAO=0;PQA=0;QA=3273;RPL=45;RPP=4.4284;RPR=53;RUN=1;SAF=45;SAP=4.4284;SAR=53;TYPE=snp;technology.illumina=1;AN=9;AC=4	GT:DP:AD:RO:QR:AO:QA:GL	0:102:102,.:102:3634:.:.:0,.	0:123:117,.:117:4126:.:.:0,.	0:158:158,.:158:5617:.:.:0,.	1:170:0,170:0:0:170:5783:-520.81,0	1:178:1,177:1:14:177:6063:-544.613,0	1:248:0,248:0:0:248:8506:-765.883,0	1:217:83,133:83:2880:133:4183:-117.238,0	0:190:95,94:95:3237:94:3099:0,-12.431	0:215:117,98:117:4070:98:3273:0,-71.7439
BDIQ01000011.1	1209714	.	G	A	5547.49	.	DPB=122;EPPR=4.14943;GTI=0;MQMR=255;NS=1;NUMALT=0;ODDS=0;PAIREDR=0.991803;PQR=0;PRO=0;QR=4249;RO=122;RPPR=3.65106;SRF=74;SRP=3.14508;SRR=71;DP=1540;AB=0;ABP=0;AF=0;AO=91;CIGAR=1X;DPRA=0;EPP=7.04303;LEN=1;MEANALT=1;MQM=255;PAIRED=0.978022;PAO=0;PQA=0;QA=3143;RPL=49;RPP=4.17955;RPR=42;RUN=1;SAF=35;SAP=13.5336;SAR=56;TYPE=snp;technology.illumina=1;AN=9;AC=4	GT:DP:AD:RO:QR:AO:QA:GL	0:122:122,.:122:4249:.:.:0,.	0:159:145,14:145:5011:14:495:0,-406.432	0:176:175,.:175:5986:.:.:0,.	1:169:0,169:0:0:169:6023:-542.426,0	1:174:0,174:0:0:174:6209:-559.167,0	1:152:0,152:0:0:152:5260:-473.746,0	1:223:71,152:71:2408:152:5224:-253.445,0	0:152:87,65:87:3052:65:2255:0,-71.7339	0:213:122,91:122:4249:91:3143:0,-99.5429
BDIQ01000011.1	1271501	.	A	G	2189.66	.	DPB=85;EPPR=6.10145;GTI=0;MQMR=255;NS=1;NUMALT=0;ODDS=0;PAIREDR=1;PQR=0;PRO=0;QR=2950;RO=85;RPPR=18.977;SRF=0;SRP=0;SRR=0;DP=638;AB=0;ABP=0;AF=0;AO=32;CIGAR=1X;DPRA=0;EPP=5.45321;LEN=1;MEANALT=1;MQM=255;PAIRED=1;PAO=0;PQA=0;QA=1131;RPL=11;RPP=9.79615;RPR=21;RUN=1;SAF=22;SAP=12.7819;SAR=10;TYPE=snp;technology.illumina=1;AN=9;AC=4	GT:DP:AD:RO:QR:AO:QA:GL	0:85:85,.:85:2950:.:.:0,.	0:26:26,.:26:930:.:.:0,.	0:107:107,.:107:3782:.:.:0,.	1:63:0,63:0:0:63:2218:-199.972,0	1:37:0,37:0:0:37:1260:-113.741,0	1:72:0,72:0:0:72:2536:-228.592,0	1:76:31,45:31:1056:45:1589:-47.9825,0	0:69:47,22:47:1603:22:762:0,-75.6847	0:103:71,32:71:2497:32:1131:0,-122.938
BDIQ01000011.1	1274798	.	T	C	1592.96	.	DPB=32;EPPR=7.35324;GTI=0;MQMR=255;NS=1;NUMALT=0;ODDS=0;PAIREDR=1;PQR=0;PRO=0;QR=1129;RO=32;RPPR=4.09604;SRF=8;SRP=7.63648;SRR=15;DP=374;AB=0;ABP=0;AF=0;AO=14;CIGAR=1X;DPRA=0;EPP=3.63072;LEN=1;MEANALT=1;MQM=255;PAIRED=1;PAO=0;PQA=0;QA=441;RPL=3;RPP=12.937;RPR=11;RUN=1;SAF=7;SAP=3.0103;SAR=7;TYPE=snp;technology.illumina=1;AN=9;AC=3	GT:DP:AD:RO:QR:AO:QA:GL	0:32:32,.:32:1129:.:.:0,.	0:25:23,2:23:847:2:74:0,-69.5683	0:37:37,.:37:1351:.:.:0,.	1:38:0,38:0:0:38:1323:-119.418,0	1:36:0,36:0:0:36:1259:-113.66,0	1:55:0,55:0:0:55:1834:-165.393,0	0:59:31,28:31:1125:28:938:0,-16.8579	0:41:23,18:23:823:18:624:0,-17.9212	0:51:37,14:37:1289:14:441:0,-76.3534
BDIQ01000011.1	1320450	.	T	G	10456.5	.	DPB=237;EPPR=9.23028;GTI=0;MQMR=255;NS=1;NUMALT=0;ODDS=0;PAIREDR=0.995763;PQR=0;PRO=0;QR=8401;RO=236;RPPR=10.224;SRF=0;SRP=0;SRR=0;DP=2456;AB=0;ABP=0;AF=0;AO=126;CIGAR=1X;DPRA=0;EPP=3.63072;LEN=1;MEANALT=2;MQM=255;PAIRED=0.984127;PAO=0;PQA=0;QA=4213;RPL=61;RPP=3.28604;RPR=65;RUN=1;SAF=51;SAP=12.937;SAR=75;TYPE=snp;technology.illumina=1;AN=9;AC=4	GT:DP:AD:RO:QR:AO:QA:GL	0:237:236,.:236:8401:.:.:0,.	0:133:127,.:127:4495:.:.:0,.	0:360:358,.:358:12745:.:.:0,.	1:247:0,246:0:0:246:8316:-748.637,0	1:254:0,254:0:0:254:8744:-787.304,0	1:341:0,341:0:0:341:11701:-1053.43,0	1:348:122,226:122:4074:226:7575:-315.091,0	0:226:113,113:113:3907:113:3843:0,-5.76566	0:310:183,126:183:6276:126:4213:0,-185.678
BDIQ01000011.1	1333883	.	T	C	1647.03	.	DPB=42;EPPR=4.87156;GTI=0;MQMR=255;NS=1;NUMALT=0;ODDS=0;PAIREDR=1;PQR=0;PRO=0;QR=1507;RO=42;RPPR=3.21711;SRF=0;SRP=0;SRR=0;DP=462;AB=0;ABP=0;AF=0;AO=20;CIGAR=1X;DPRA=0;EPP=6.91895;LEN=1;MEANALT=1;MQM=255;PAIRED=1;PAO=0;PQA=0;QA=655;RPL=8;RPP=4.74748;RPR=12;RUN=1;SAF=7;SAP=6.91895;SAR=13;TYPE=snp;technology.illumina=1;AN=9;AC=4	GT:DP:AD:RO:QR:AO:QA:GL	0:42:42,.:42:1507:.:.:0,.	0:13:13,.:13:481:.:.:0,.	0:72:72,.:72:2532:.:.:0,.	1:53:0,53:0:0:53:1747:-157.56,0	1:38:0,38:0:0:38:1349:-121.765,0	1:53:0,53:0:0:53:1863:-168.022,0	1:67:27,40:27:934:40:1381:-40.2293,0	0:49:28,20:28:983:20:640:0,-30.9007	0:75:55,20:55:1897:20:655:0,-111.797
BDIQ01000011.1	1364020	.	T	C	1738.86	.	DPB=40;EPPR=24.725;GTI=0;MQMR=255;NS=1;NUMALT=0;ODDS=0;PAIREDR=1;PQR=0;PRO=0;QR=1435;RO=40;RPPR=3.87889;SRF=0;SRP=0;SRR=0;DP=458;AB=0;ABP=0;AF=0;AO=24;CIGAR=1X;DPRA=0;EPP=4.45795;LEN=1;MEANALT=1;MQM=255;PAIRED=1;PAO=0;PQA=0;QA=855;RPL=15;RPP=6.26751;RPR=9;RUN=1;SAF=11;SAP=3.37221;SAR=13;TYPE=snp;technology.illumina=1;AN=9;AC=5	GT:DP:AD:RO:QR:AO:QA:GL	0:40:40,.:40:1435:.:.:0,.	0:22:21,.:21:765:.:.:0,.	0:71:71,.:71:2584:.:.:0,.	1:57:0,57:0:0:57:1968:-177.465,0	1:45:0,45:0:0:45:1527:-137.769,0	1:52:0,52:0:0:52:1810:-163.248,0	1:54:19,35:19:666:35:1203:-48.3232,0	1:48:17,31:17:579:31:1083:-45.3688,0	0:69:45,24:45:1605:24:855:0,-67.5004
BDIQ01000011.1	1400154	.	C	T	102109	.	DPB=16;EPPR=3.73412;GTI=0;MQMR=255;NS=1;NUMALT=1;ODDS=65.8803;PAIREDR=1;PQR=0;PRO=0;QR=440;RO=12;RPPR=14.5915;SRF=7;SRP=3.73412;SRR=5;DP=171;AB=0;ABP=0;AF=1;AO=14;CIGAR=1X;DPRA=0;EPP=12.937;LEN=1;MEANALT=1;MQM=255;PAIRED=1;PAO=0;PQA=0;QA=439;RPL=0;RPP=33.4109;RPR=14;RUN=1;SAF=11;SAP=12.937;SAR=3;TYPE=snp;technology.illumina=1;AN=9;AC=5	GT:DP:AD:RO:QR:AO:QA:GL	0:16:12,4:12:440:4:127:0,-28.2192	0:11:7,4:7:226:4:136:0,-8.08286	1:23:10,13:10:366:13:429:-5.634,0	1:15:7,8:7:251:8:268:-1.50643,0	0:19:14,5:14:477:5:165:0,-28.0907	1:18:8,10:8:288:10:332:-3.932,0	1:26:11,15:11:372:15:451:-7.07248,0	0:21:17,4:17:579:4:129:0,-40.5181	1:22:8,14:8:272:14:439:-15.0036,0
BDIQ01000011.1	1400510	.	C	T	1007.53	.	DPB=48;EPPR=3.0103;GTI=0;MQMR=255;NS=1;NUMALT=1;ODDS=231.993;PAIREDR=1;PQR=0;PRO=0;QR=115;RO=4;RPPR=3.0103;SRF=2;SRP=3.0103;SRR=2;DP=248;AB=0;ABP=0;AF=1;AO=17;CIGAR=1X;DPRA=0;EPP=3.13803;LEN=1;MEANALT=1;MQM=255;PAIRED=1;PAO=0;PQA=0;QA=501;RPL=17;RPP=39.9253;RPR=0;RUN=1;SAF=9;SAP=3.13803;SAR=8;TYPE=snp;technology.illumina=1;AN=9;AC=9	GT:DP:AD:RO:QR:AO:QA:GL	1:48:4,44:4:115:44:1527:-127.14,0	1:15:3,11:3:88:11:385:-26.7842,0	1:42:4,38:4:140:38:1261:-100.872,0	1:16:2,14:2:70:14:474:-36.3486,0	1:40:5,35:5:181:35:1220:-93.4966,0	1:28:4,22:4:148:22:773:-56.2792,0	1:26:8,18:8:288:18:559:-24.3406,0	1:14:0,14:0:0:14:492:-44.6314,0	1:19:2,17:2:51:17:501:-40.5397,0
BDIQ01000011.1	1407189	.	C	T	2401.07	.	DPB=52;EPPR=4.07475;GTI=0;MQMR=255;NS=1;NUMALT=0;ODDS=0;PAIREDR=1;PQR=0;PRO=0;QR=1797;RO=51;RPPR=34.0496;SRF=12;SRP=3.0103;SRR=12;DP=506;AB=0;ABP=0;AF=0;AO=10;CIGAR=1X;DPRA=0;EPP=6.48466;LEN=1;MEANALT=2;MQM=255;PAIRED=1;PAO=0;PQA=0;QA=353;RPL=6;RPP=3.87889;RPR=4;RUN=1;SAF=3;SAP=6.48466;SAR=7;TYPE=snp;technology.illumina=1;AN=9;AC=5	GT:DP:AD:RO:QR:AO:QA:GL	0:52:51,.:51:1797:.:.:0,.	0:27:24,3:24:818:3:111:0,-63.6008	0:82:82,.:82:2827:.:.:0,.	1:59:0,59:0:0:59:2048:-184.667,0	1:43:0,43:0:0:43:1546:-139.5,0	1:79:0,79:0:0:79:2757:-248.479,0	1:43:20,23:20:691:23:821:-11.7115,0	1:61:25,36:25:855:36:1273:-37.6316,0	0:60:49,10:49:1665:10:353:0,-118.078
BDIQ01000011.1	1407342	.	A	G	2335.61	.	DPB=38;EPPR=3.9246;GTI=0;MQMR=255;NS=1;NUMALT=0;ODDS=0;PAIREDR=1;PQR=0;PRO=0;QR=1309;RO=38;RPPR=8.7247;SRF=11;SRP=4.9405;SRR=7;DP=457;AB=0;ABP=0;AF=0;AO=15;CIGAR=1X;DPRA=0;EPP=3.15506;LEN=1;MEANALT=1;MQM=255;PAIRED=1;PAO=0;PQA=0;QA=517;RPL=3;RPP=14.7363;RPR=12;RUN=1;SAF=9;SAP=4.31318;SAR=6;TYPE=snp;technology.illumina=1;AN=9;AC=5	GT:DP:AD:RO:QR:AO:QA:GL	0:38:38,.:38:1309:.:.:0,.	0:20:18,2:18:625:2:64:0,-50.5172	0:76:76,.:76:2662:.:.:0,.	1:55:0,55:0:0:55:1886:-170.083,0	1:45:0,45:0:0:45:1577:-142.28,0	1:76:1,75:1:14:75:2637:-236.282,0	1:47:17,30:17:586:30:1050:-41.7653,0	1:46:19,27:19:664:27:938:-24.6579,0	0:54:39,15:39:1333:15:517:0,-73.4371
BDIQ01000011.1	1455489	.	T	C	4878.39	.	DPB=69;EPPR=3.79707;GTI=0;MQMR=255;NS=1;NUMALT=0;ODDS=0;PAIREDR=1;PQR=0;PRO=0;QR=2399;RO=69;RPPR=72.5289;SRF=0;SRP=0;SRR=0;DP=1119;AB=0;ABP=0;AF=0;AO=63;CIGAR=1X;DPRA=0;EPP=5.80219;LEN=1;MEANALT=3;MQM=255;PAIRED=1;PAO=0;PQA=0;QA=2140;RPL=47;RPP=36.1339;RPR=16;RUN=1;SAF=31;SAP=3.04477;SAR=32;TYPE=snp;technology.illumina=1;AN=9;AC=4	GT:DP:AD:RO:QR:AO:QA:GL	0:69:69,.:69:2399:.:.:0,.	0:88:85,.:85:2970:.:.:0,.	0:140:140,.:140:4831:.:.:0,.	1:117:0,117:0:0:117:4050:-364.846,0	1:156:0,156:0:0:156:5566:-501.297,0	1:158:0,157:0:0:157:5339:-480.52,0	1:165:50,114:50:1741:114:3866:-191.243,0	0:91:55,36:55:1839:36:1224:0,-55.3444	0:135:70,63:70:2363:63:2140:0,-20.0685
BDIQ01000011.1	1481738	.	CA	CC	3584.71	.	DPB=117;EPPR=15.6647;GTI=0;MQMR=255;NS=1;NUMALT=0;ODDS=0;PAIREDR=0.982759;PQR=0;PRO=0;QR=3802;RO=116;RPPR=182.793;SRF=0;SRP=0;SRR=0;DP=1237;AB=0;ABP=0;AF=1;AO=137;CIGAR=1M1X;DPRA=0;EPP=24.7092;LEN=1;MEANALT=2;MQM=255;PAIRED=0.985401;PAO=1;PQA=37;QA=4350;RPL=16;RPP=177.758;RPR=121;RUN=1;SAF=103;SAP=78.4729;SAR=34;TYPE=snp;technology.illumina=1;AN=9;AC=1	GT:DP:AD:RO:QR:AO:QA:GL	0:117:116,.:116:3802:.:.:0,.	0:56:56,.:56:1882:.:.:0,.	0:171:171,.:171:5593:.:.:0,.	0:155:154,.:154:5129:.:.:0,.	1:139:0,137:0:0:137:4350:-391.595,0	0:147:147,.:147:4900:.:.:0,.	0:142:141,.:141:4690:.:.:0,.	0:165:165,.:165:5321:.:.:0,.	0:145:145,.:145:4791:.:.:0,.
BDIQ01000011.1	1483137	.	T	C	4892.8	.	DPB=108;EPPR=11.0528;GTI=0;MQMR=255;NS=1;NUMALT=0;ODDS=0;PAIREDR=1;PQR=0;PRO=0;QR=3813;RO=108;RPPR=12.7417;SRF=3;SRP=59.4099;SRR=34;DP=1179;AB=0;ABP=0;AF=0;AO=57;CIGAR=1X;DPRA=0;EPP=6.09608;LEN=1;MEANALT=1;MQM=255;PAIRED=1;PAO=0;PQA=0;QA=1840;RPL=38;RPP=16.763;RPR=19;RUN=1;SAF=16;SAP=26.8203;SAR=41;TYPE=snp;technology.illumina=1;AN=9;AC=4	GT:DP:AD:RO:QR:AO:QA:GL	0:108:108,.:108:3813:.:.:0,.	0:44:37,7:37:1319:7:255:0,-95.7522	0:129:129,.:129:4719:.:.:0,.	1:161:0,161:0:0:161:5546:-499.484,0	1:152:0,151:0:0:151:5153:-463.97,0	1:141:0,141:0:0:141:4835:-435.493,0	1:167:51,115:51:1819:115:3930:-189.977,0	0:116:61,55:61:2237:55:1775:0,-41.624	0:161:104,57:104:3763:57:1840:0,-173.109
BDIQ01000011.1	1499173	.	T	C	1467.31	.	DPB=36;EPPR=6.8707;GTI=0;MQMR=255;NS=1;NUMALT=0;ODDS=0;PAIREDR=1;PQR=0;PRO=0;QR=1285;RO=36;RPPR=3.25157;SRF=0;SRP=0;SRR=0;DP=409;AB=0;ABP=0;AF=1;AO=29;CIGAR=1X;DPRA=0;EPP=15.6647;LEN=1;MEANALT=1;MQM=255;PAIRED=1;PAO=0;PQA=0;QA=1055;RPL=14;RPP=3.08518;RPR=15;RUN=1;SAF=16;SAP=3.68421;SAR=13;TYPE=snp;technology.illumina=1;AN=9;AC=5	GT:DP:AD:RO:QR:AO:QA:GL	0:36:36,.:36:1285:.:.:0,.	0:11:11,.:11:384:.:.:0,.	0:50:50,.:50:1790:.:.:0,.	1:48:0,48:0:0:48:1663:-150.016,0	1:36:0,36:0:0:36:1245:-112.396,0	1:42:0,42:0:0:42:1392:-125.611,0	1:59:20,39:20:728:39:1297:-51.1786,0	0:76:47,29:47:1674:29:959:0,-64.3755	1:51:22,29:22:760:29:1055:-26.5683,0
BDIQ01000011.1	1504258	.	C	T	1808.27	.	DPB=45;EPPR=3.44459;GTI=0;MQMR=255;NS=1;NUMALT=0;ODDS=0;PAIREDR=1;PQR=0;PRO=0;QR=1591;RO=45;RPPR=3.44459;SRF=14;SRP=27.4756;SRR=1;DP=429;AB=0;ABP=0;AF=0;AO=16;CIGAR=1X;DPRA=0;EPP=5.18177;LEN=1;MEANALT=1;MQM=255;PAIRED=1;PAO=0;PQA=0;QA=535;RPL=11;RPP=7.89611;RPR=5;RUN=1;SAF=11;SAP=7.89611;SAR=5;TYPE=snp;technology.illumina=1;AN=9;AC=4	GT:DP:AD:RO:QR:AO:QA:GL	0:45:45,.:45:1591:.:.:0,.	0:18:15,3:15:528:3:111:0,-37.512	0:61:61,.:61:2153:.:.:0,.	1:56:0,56:0:0:56:2041:-184.054,0	1:41:0,40:0:0:40:1447:-130.241,0	1:42:0,42:0:0:42:1448:-130.665,0	1:69:28,41:28:941:41:1422:-43.3008,0	0:41:29,12:29:984:12:402:0,-52.3843	0:56:40,16:40:1453:16:535:0,-82.6489
BDIQ01000011.1	1504533	.	G	A	1321.64	.	DPB=27;EPPR=3.73412;GTI=0;MQMR=255;NS=1;NUMALT=0;ODDS=0;PAIREDR=1;PQR=0;PRO=0;QR=892;RO=27;RPPR=3.73412;SRF=0;SRP=0;SRR=0;DP=279;AB=0;ABP=0;AF=0;AO=11;CIGAR=1X;DPRA=0;EPP=3.20771;LEN=1;MEANALT=1;MQM=255;PAIRED=1;PAO=0;PQA=0;QA=360;RPL=2;RPP=12.6832;RPR=9;RUN=1;SAF=8;SAP=7.94546;SAR=3;TYPE=snp;technology.illumina=1;AN=9;AC=4	GT:DP:AD:RO:QR:AO:QA:GL	0:27:27,.:27:892:.:.:0,.	0:16:16,.:16:543:.:.:0,.	0:36:35,.:35:1255:.:.:0,.	1:32:0,32:0:0:32:1158:-104.582,0	1:20:0,20:0:0:20:676:-61.178,0	1:43:0,43:0:0:43:1502:-135.529,0	1:41:11,30:11:370:30:1042:-60.491,0	0:31:16,15:16:538:15:499:0,-3.51358	0:33:22,11:22:804:11:360:0,-39.9982
BDIQ01000011.1	1504567	.	A	G	1378.23	.	DPB=24;EPPR=3.37221;GTI=0;MQMR=255;NS=1;NUMALT=0;ODDS=0;PAIREDR=1;PQR=0;PRO=0;QR=815;RO=24;RPPR=4.45795;SRF=0;SRP=0;SRR=0;DP=304;AB=0;ABP=0;AF=0;AO=12;CIGAR=1X;DPRA=0;EPP=3.73412;LEN=1;MEANALT=1;MQM=255;PAIRED=1;PAO=0;PQA=0;QA=440;RPL=5;RPP=3.73412;RPR=7;RUN=1;SAF=8;SAP=5.9056;SAR=4;TYPE=snp;technology.illumina=1;AN=9;AC=5	GT:DP:AD:RO:QR:AO:QA:GL	0:24:24,.:24:815:.:.:0,.	0:14:14,.:14:504:.:.:0,.	0:40:40,.:40:1431:.:.:0,.	1:29:0,29:0:0:29:1036:-93.5972,0	1:29:0,29:0:0:29:1038:-93.7779,0	1:45:0,45:0:0:45:1567:-141.378,0	1:46:15,31:15:501:31:1052:-49.5954,0	1:41:19,22:19:649:22:745:-8.63706,0	0:36:24,12:24:853:12:440:0,-37.1587
BDIQ01000011.1	1512671	.	A	G	7308.67	.	DPB=221;EPPR=18.8028;GTI=0;MQMR=255;NS=1;NUMALT=0;ODDS=0;PAIREDR=1;PQR=0;PRO=0;QR=7840;RO=220;RPPR=180.242;SRF=70;SRP=7.00747;SRR=87;DP=1901;AB=0;ABP=0;AF=0;AO=58;CIGAR=1X;DPRA=0;EPP=5.40641;LEN=1;MEANALT=1;MQM=255;PAIRED=0.965517;PAO=0;PQA=0;QA=2076;RPL=9;RPP=62.913;RPR=49;RUN=1;SAF=22;SAP=10.3484;SAR=36;TYPE=snp;technology.illumina=1;AN=9;AC=4	GT:DP:AD:RO:QR:AO:QA:GL	0:221:220,.:220:7840:.:.:0,.	0:170:157,13:157:5651:13:471:0,-466.198	0:250:249,.:249:8958:.:.:0,.	1:184:0,184:0:0:184:6583:-592.828,0	1:212:0,212:0:0:212:7491:-674.543,0	1:240:0,240:0:0:240:8370:-753.649,0	1:234:89,144:89:3102:144:4861:-158.299,0	0:193:116,77:116:4032:77:2650:0,-124.383	0:197:139,58:139:4941:58:2076:0,-257.848
BDIQ01000011.1	1512854	.	C	T	6888.22	.	DPB=140;EPPR=3.0103;GTI=0;MQMR=255;NS=1;NUMALT=0;ODDS=0;PAIREDR=1;PQR=0;PRO=0;QR=4972;RO=140;RPPR=4.00297;SRF=0;SRP=0;SRR=0;DP=1805;AB=0;ABP=0;AF=0;AO=76;CIGAR=1X;DPRA=0;EPP=4.03889;LEN=1;MEANALT=1;MQM=255;PAIRED=0.986842;PAO=0;PQA=0;QA=2697;RPL=40;RPP=3.46745;RPR=36;RUN=1;SAF=43;SAP=5.8675;SAR=33;TYPE=snp;technology.illumina=1;AN=9;AC=4	GT:DP:AD:RO:QR:AO:QA:GL	0:140:140,.:140:4972:.:.:0,.	0:138:132,.:132:4620:.:.:0,.	0:245:243,.:243:8557:.:.:0,.	1:168:0,168:0:0:168:6027:-542.789,0	1:169:0,169:0:0:169:6030:-543.057,0	1:219:0,219:0:0:219:7711:-694.342,0	1:296:115,181:115:3829:181:6139:-207.906,0	0:190:98,92:98:3398:92:3182:0,-19.4409	0:240:164,76:164:5702:76:2697:0,-270.443
BDIQ01000011.1	1514274	.	T	C	2345.1	.	DPB=54;EPPR=7.03155;GTI=0;MQMR=255;NS=1;NUMALT=0;ODDS=0;PAIREDR=1;PQR=0;PRO=0;QR=1931;RO=54;RPPR=3.6537;SRF=0;SRP=0;SRR=0;DP=580;AB=0;ABP=0;AF=0;AO=17;CIGAR=1X;DPRA=0;EPP=13.3567;LEN=1;MEANALT=1;MQM=255;PAIRED=0.941176;PAO=0;PQA=0;QA=574;RPL=10;RPP=4.1599;RPR=7;RUN=1;SAF=7;SAP=4.1599;SAR=10;TYPE=snp;technology.illumina=1;AN=9;AC=3	GT:DP:AD:RO:QR:AO:QA:GL	0:54:54,.:54:1931:.:.:0,.	0:24:23,.:23:806:.:.:0,.	0:83:83,.:83:2979:.:.:0,.	1:76:0,76:0:0:76:2643:-238.218,0	1:56:0,56:0:0:56:1886:-170.077,0	1:57:0,57:0:0:57:2022:-182.335,0	0:80:45,35:45:1542:35:1184:0,-32.2244	0:66:36,30:36:1256:30:1056:0,-17.9969	0:84:67,17:67:2389:17:574:0,-163.369
BDIQ01000011.1	1514969	.	A	G	2787.08	.	DPB=58;EPPR=5.40641;GTI=0;MQMR=255;NS=1;NUMALT=0;ODDS=0;PAIREDR=1;PQR=0;PRO=0;QR=2061;RO=58;RPPR=5.40641;SRF=8;SRP=12.7417;SRR=19;DP=607;AB=0;ABP=0;AF=0;AO=16;CIGAR=1X;DPRA=0;EPP=3.0103;LEN=1;MEANALT=1;MQM=255;PAIRED=1;PAO=0;PQA=0;QA=551;RPL=8;RPP=3.0103;RPR=8;RUN=1;SAF=4;SAP=11.6962;SAR=12;TYPE=snp;technology.illumina=1;AN=9;AC=4	GT:DP:AD:RO:QR:AO:QA:GL	0:58:58,.:58:2061:.:.:0,.	0:33:27,6:27:973:6:222:0,-67.5804	0:90:90,.:90:3241:.:.:0,.	1:69:0,69:0:0:69:2400:-216.348,0	1:58:0,58:0:0:58:2055:-185.304,0	1:91:0,91:0:0:91:3154:-284.207,0	1:82:26,56:26:905:56:1938:-92.968,0	0:63:35,28:35:1241:28:971:0,-24.3078	0:63:47,16:47:1645:16:551:0,-98.4656
BDIQ01000011.1	1523326	.	G	A	2868.6	.	DPB=86;EPPR=14.2764;GTI=0;MQMR=255;NS=1;NUMALT=0;ODDS=0;PAIREDR=1;PQR=0;PRO=0;QR=2901;RO=85;RPPR=86.0116;SRF=0;SRP=0;SRR=0;DP=883;AB=0;ABP=0;AF=0;AO=37;CIGAR=1X;DPRA=0;EPP=3.5385;LEN=1;MEANALT=1;MQM=255;PAIRED=1;PAO=0;PQA=0;QA=1330;RPL=2;RPP=66.922;RPR=35;RUN=1;SAF=22;SAP=5.88603;SAR=15;TYPE=snp;technology.illumina=1;AN=9;AC=4	GT:DP:AD:RO:QR:AO:QA:GL	0:86:85,.:85:2901:.:.:0,.	0:46:45,.:45:1559:.:.:0,.	0:133:132,.:132:4615:.:.:0,.	1:82:0,81:0:0:81:2749:-247.607,0	1:97:0,97:0:0:97:3397:-306.08,0	1:97:0,97:0:0:97:3353:-302.116,0	1:117:51,66:51:1740:66:2316:-51.8497,0	0:110:57,53:57:1926:53:1873:0,-4.7545	0:115:78,37:78:2514:37:1330:0,-106.523
BDIQ01000011.1	1523961	.	T	C	3722.42	.	DPB=121;EPPR=5.18177;GTI=0;MQMR=255;NS=1;NUMALT=0;ODDS=0;PAIREDR=1;PQR=0;PRO=0;QR=4367;RO=121;RPPR=6.04318;SRF=16;SRP=5.73856;SRR=23;DP=908;AB=0;ABP=0;AF=0;AO=36;CIGAR=1X;DPRA=0;EPP=5.18177;LEN=1;MEANALT=2;MQM=255;PAIRED=1;PAO=0;PQA=0;QA=1146;RPL=14;RPP=6.8707;RPR=22;RUN=1;SAF=19;SAP=3.25157;SAR=17;TYPE=snp;technology.illumina=1;AN=9;AC=5	GT:DP:AD:RO:QR:AO:QA:GL	0:121:121,.:121:4367:.:.:0,.	0:42:39,3:39:1384:3:107:0,-114.928	0:115:114,.:114:4104:.:.:0,.	1:91:0,91:0:0:91:3227:-290.785,0	1:92:0,92:0:0:92:3153:-284.113,0	1:123:0,123:0:0:123:4204:-378.702,0	1:132:51,81:51:1768:81:2719:-85.579,0	1:88:38,49:38:1357:49:1673:-28.4259,0	0:104:67,36:67:2306:36:1146:0,-104.425
BDIQ01000011.1	1526595	.	C	T	7792.82	.	DPB=281;EPPR=16.0005;GTI=0;MQMR=255;NS=1;NUMALT=0;ODDS=0;PAIREDR=0.996441;PQR=0;PRO=0;QR=9535;RO=281;RPPR=44.191;SRF=0;SRP=0;SRR=0;DP=2493;AB=0;ABP=0;AF=0;AO=88;CIGAR=1X;DPRA=0;EPP=6.56362;LEN=1;MEANALT=2;MQM=255;PAIRED=1;PAO=0;PQA=0;QA=2946;RPL=34;RPP=12.8806;RPR=54;RUN=1;SAF=42;SAP=3.40511;SAR=46;TYPE=snp;technology.illumina=1;AN=9;AC=4	GT:DP:AD:RO:QR:AO:QA:GL	0:281:281,.:281:9535:.:.:0,.	0:194:189,.:189:6326:.:.:0,.	0:384:383,.:383:13185:.:.:0,.	1:234:0,233:0:0:233:7912:-712.259,0	1:252:0,252:0:0:252:8691:-782.535,0	1:260:2,258:2:60:258:8876:-793.484,0	1:303:124,177:124:4147:177:5904:-158.13,0	0:261:162,98:162:5441:98:3173:0,-204.133	0:324:235,88:235:7893:88:2946:0,-445.232
BDIQ01000011.1	1552076	.	T	C	1818.48	.	DPB=37;EPPR=4.47751;GTI=0;MQMR=255;NS=1;NUMALT=0;ODDS=0;PAIREDR=1;PQR=0;PRO=0;QR=1328;RO=37;RPPR=28.8919;SRF=2;SRP=14.5915;SRR=10;DP=402;AB=0;ABP=0;AF=0;AO=17;CIGAR=1X;DPRA=0;EPP=3.13803;LEN=1;MEANALT=1;MQM=255;PAIRED=1;PAO=0;PQA=0;QA=552;RPL=6;RPP=6.20364;RPR=11;RUN=1;SAF=11;SAP=6.20364;SAR=6;TYPE=snp;technology.illumina=1;AN=9;AC=4	GT:DP:AD:RO:QR:AO:QA:GL	0:37:37,.:37:1328:.:.:0,.	0:15:12,3:12:420:3:84:0,-30.31	0:51:51,.:51:1799:.:.:0,.	1:61:0,61:0:0:61:2101:-189.434,0	1:41:0,41:0:0:41:1442:-130.132,0	1:61:0,60:0:0:60:2111:-190.198,0	1:61:23,38:23:758:38:1316:-50.2368,0	0:38:22,16:22:737:16:519:0,-19.6306	0:37:20,17:20:732:17:552:0,-16.2413
BDIQ01000011.1	1561732	.	G	C	299957	.	DPB=15;EPPR=3.25157;GTI=0;MQMR=255;NS=1;NUMALT=1;ODDS=26.1166;PAIREDR=1;PQR=0;PRO=0;QR=319;RO=9;RPPR=9.04217;SRF=6;SRP=5.18177;SRR=3;DP=159;AB=0;ABP=0;AF=1;AO=13;CIGAR=1X;DPRA=0;EPP=11.1951;LEN=1;MEANALT=1;MQM=255;PAIRED=1;PAO=0;PQA=0;QA=388;RPL=1;RPP=23.2217;RPR=12;RUN=1;SAF=11;SAP=16.5402;SAR=2;TYPE=snp;technology.illumina=1;AN=9;AC=6	GT:DP:AD:RO:QR:AO:QA:GL	0:15:9,6:9:319:6:199:0,-10.8228	1:16:3,13:3:107:13:422:-28.3179,0	0:18:8,9:8:284:9:252:0,-2.94511	1:12:5,7:5:162:7:229:-6.03314,0	1:19:4,15:4:121:15:509:-34.9568,0	0:23:14,9:14:498:9:309:0,-17.0224	1:23:9,14:9:321:14:437:-10.3955,0	1:11:5,6:5:167:6:214:-4.25267,0	1:22:9,13:9:315:13:388:-6.51846,0
BDIQ01000011.1	1605038	.	C	A	1894.79	.	DPB=103;EPPR=10.621;GTI=0;MQMR=255;NS=1;NUMALT=0;ODDS=0;PAIREDR=1;PQR=0;PRO=0;QR=3525;RO=103;RPPR=9.10307;SRF=41;SRP=6.71098;SRR=30;DP=773;AB=0;ABP=0;AF=0;AO=23;CIGAR=1X;DPRA=0;EPP=3.86001;LEN=1;MEANALT=1;MQM=255;PAIRED=1;PAO=0;PQA=0;QA=783;RPL=13;RPP=3.86001;RPR=10;RUN=1;SAF=13;SAP=3.86001;SAR=10;TYPE=snp;technology.illumina=1;AN=9;AC=3	GT:DP:AD:RO:QR:AO:QA:GL	0:103:103,.:103:3525:.:.:0,.	0:76:71,4:71:2503:4:117:0,-214.828	0:150:150,.:150:5243:.:.:0,.	1:62:0,62:0:0:62:2141:-193.035,0	1:56:0,56:0:0:56:1916:-172.782,0	1:54:0,54:0:0:54:1928:-173.877,0	0:88:52,36:52:1695:36:1275:0,-37.7718	0:84:65,19:65:2267:19:658:0,-144.812	0:100:77,23:77:2608:23:783:0,-164.248
BDIQ01000011.1	1610253	.	T	A	840027	.	DPB=15;EPPR=4.31318;GTI=0;MQMR=255;NS=1;NUMALT=0;ODDS=0;PAIREDR=1;PQR=0;PRO=0;QR=489;RO=15;RPPR=3.15506;SRF=0;SRP=0;SRR=0;DP=180;AB=0;ABP=0;AF=0;AO=10;CIGAR=1X;DPRA=0;EPP=3.87889;LEN=1;MEANALT=1;MQM=255;PAIRED=1;PAO=0;PQA=0;QA=362;RPL=6;RPP=3.87889;RPR=4;RUN=1;SAF=6;SAP=3.87889;SAR=4;TYPE=snp;technology.illumina=1;AN=9;AC=4	GT:DP:AD:RO:QR:AO:QA:GL	0:15:15,.:15:489:.:.:0,.	0:12:11,.:11:387:.:.:0,.	0:21:21,.:21:750:.:.:0,.	1:12:0,12:0:0:12:413:-37.5142,0	1:22:0,22:0:0:22:779:-70.4641,0	1:27:0,27:0:0:27:966:-87.2978,0	1:29:12,17:12:413:17:572:-14.3023,0	0:17:10,7:10:343:7:249:0,-8.44729	0:25:15,10:15:543:10:362:0,-16.29
BDIQ01000011.1	1610274	.	G	A	757724	.	DPB=20;EPPR=6.91895;GTI=0;MQMR=255;NS=1;NUMALT=0;ODDS=0;PAIREDR=1;PQR=0;PRO=0;QR=717;RO=20;RPPR=6.91895;SRF=0;SRP=0;SRR=0;DP=173;AB=0;ABP=0;AF=0;AO=11;CIGAR=1X;DPRA=0;EPP=4.78696;LEN=1;MEANALT=1;MQM=255;PAIRED=1;PAO=0;PQA=0;QA=407;RPL=6;RPP=3.20771;RPR=5;RUN=1;SAF=7;SAP=4.78696;SAR=4;TYPE=snp;technology.illumina=1;AN=9;AC=5	GT:DP:AD:RO:QR:AO:QA:GL	0:20:20,.:20:717:.:.:0,.	0:11:10,.:10:347:.:.:0,.	0:18:18,.:18:610:.:.:0,.	1:15:0,14:0:0:14:444:-40.1253,0	1:27:0,27:0:0:27:892:-80.6104,0	1:23:0,23:0:0:23:847:-76.5983,0	1:23:9,14:9:321:14:464:-12.8448,0	1:12:6,6:6:189:6:222:-3.025,0	0:24:13,11:13:427:11:407:0,-1.75846
BDIQ01000011.1	1615110	.	C	T	2018.58	.	DPB=38;EPPR=5.18177;GTI=0;MQMR=255;NS=1;NUMALT=1;ODDS=232.91;PAIREDR=1;PQR=0;PRO=0;QR=1221;RO=36;RPPR=3.25157;SRF=22;SRP=6.8707;SRR=14;DP=418;AB=0;ABP=0;AF=0;AO=15;CIGAR=1X;DPRA=0;EPP=10.1038;LEN=1;MEANALT=1;MQM=255;PAIRED=1;PAO=0;PQA=0;QA=545;RPL=7;RPP=3.15506;RPR=8;RUN=1;SAF=7;SAP=3.15506;SAR=8;TYPE=snp;technology.illumina=1;AN=9;AC=4	GT:DP:AD:RO:QR:AO:QA:GL	0:38:36,2:36:1221:2:74:0,-103.199	0:31:29,.:29:1034:.:.:0,.	0:63:63,.:63:2266:.:.:0,.	1:37:0,37:0:0:37:1299:-117.261,0	1:62:0,62:0:0:62:2282:-205.748,0	1:48:0,47:0:0:47:1680:-151.325,0	1:48:12,36:12:413:36:1253:-75.6039,0	0:44:23,21:23:819:21:720:0,-8.92323	0:47:32,15:32:1072:15:545:0,-47.4017
BDIQ01000011.1	1615539	.	G	A	1329.28	.	DPB=26;EPPR=6.01695;GTI=0;MQMR=255;NS=1;NUMALT=0;ODDS=0;PAIREDR=1;PQR=0;PRO=0;QR=936;RO=26;RPPR=6.01695;SRF=0;SRP=0;SRR=0;DP=272;AB=0;ABP=0;AF=0;AO=11;CIGAR=1X;DPRA=0;EPP=3.20771;LEN=1;MEANALT=1;MQM=255;PAIRED=1;PAO=0;PQA=0;QA=403;RPL=3;RPP=7.94546;RPR=8;RUN=1;SAF=6;SAP=3.20771;SAR=5;TYPE=snp;technology.illumina=1;AN=9;AC=4	GT:DP:AD:RO:QR:AO:QA:GL	0:26:26,.:26:936:.:.:0,.	0:15:15,.:15:547:.:.:0,.	0:40:40,.:40:1400:.:.:0,.	1:29:0,29:0:0:29:1038:-93.7779,0	1:43:0,43:0:0:43:1518:-136.973,0	1:34:0,34:0:0:34:1169:-105.554,0	1:28:13,15:13:423:15:518:-8.56995,0	0:24:16,8:16:535:8:269:0,-23.9381	0:33:22,11:22:746:11:403:0,-30.8427
BDIQ01000011.1	1616170	.	GGT	GGC	878205	.	DPB=47;EPPR=4.16534;GTI=0;MQMR=255;NS=1;NUMALT=0;ODDS=0;PAIREDR=1;PQR=0;PRO=0;QR=1640;RO=47;RPPR=6.75262;SRF=0;SRP=0;SRR=0;DP=386;AB=0;ABP=0;AF=1;AO=28;CIGAR=2M1X;DPRA=0;EPP=5.80219;LEN=1;MEANALT=1;MQM=255;PAIRED=1;PAO=0;PQA=0;QA=1004;RPL=16;RPP=4.25114;RPR=12;RUN=1;SAF=15;SAP=3.32051;SAR=13;TYPE=snp;technology.illumina=1;AN=9;AC=1	GT:DP:AD:RO:QR:AO:QA:GL	0:47:47,.:47:1640:.:.:0,.	0:39:38,.:38:1390:.:.:0,.	0:57:57,.:57:1988:.:.:0,.	1:28:0,28:0:0:28:1004:-90.7186,0	0:33:33,.:33:1195:.:.:0,.	0:53:52,.:52:1829:.:.:0,.	0:38:38,.:38:1365:.:.:0,.	0:40:40,.:40:1417:.:.:0,.	0:51:51,.:51:1817:.:.:0,.
BDIQ01000011.1	1636571	.	T	A	1379.88	.	DPB=30;EPPR=3.68421;GTI=0;MQMR=255;NS=1;NUMALT=0;ODDS=0;PAIREDR=1;PQR=0;PRO=0;QR=1019;RO=29;RPPR=19.8579;SRF=0;SRP=0;SRR=0;DP=263;AB=0;ABP=0;AF=0;AO=9;CIGAR=1X;DPRA=0;EPP=3.25157;LEN=1;MEANALT=1;MQM=255;PAIRED=1;PAO=0;PQA=0;QA=325;RPL=3;RPP=5.18177;RPR=6;RUN=1;SAF=5;SAP=3.25157;SAR=4;TYPE=snp;technology.illumina=1;AN=9;AC=3	GT:DP:AD:RO:QR:AO:QA:GL	0:30:29,.:29:1019:.:.:0,.	0:11:11,.:11:357:.:.:0,.	0:38:38,.:38:1321:.:.:0,.	1:25:0,25:0:0:25:897:-81.0888,0	1:31:0,31:0:0:31:1116:-100.8,0	1:44:0,44:0:0:44:1563:-141.025,0	0:34:18,16:18:658:16:545:0,-10.1949	0:28:21,7:21:712:7:228:0,-43.5733	0:22:13,9:13:422:9:325:0,-8.6935
BDIQ01000011.1	1637652	.	A	G	1817.46	.	DPB=52;EPPR=3.67845;GTI=0;MQMR=255;NS=1;NUMALT=0;ODDS=0;PAIREDR=1;PQR=0;PRO=0;QR=1892;RO=52;RPPR=4.51363;SRF=7;SRP=3.0103;SRR=7;DP=463;AB=0;ABP=0;AF=0;AO=22;CIGAR=1X;DPRA=0;EPP=3.40511;LEN=1;MEANALT=1;MQM=255;PAIRED=1;PAO=0;PQA=0;QA=726;RPL=14;RPP=6.56362;RPR=8;RUN=1;SAF=12;SAP=3.40511;SAR=10;TYPE=snp;technology.illumina=1;AN=9;AC=3	GT:DP:AD:RO:QR:AO:QA:GL	0:52:52,.:52:1892:.:.:0,.	0:16:14,2:14:514:2:57:0,-41.2121	0:73:73,.:73:2669:.:.:0,.	1:53:0,53:0:0:53:1874:-169.014,0	1:55:0,55:0:0:55:1957:-176.486,0	1:58:0,58:0:0:58:2050:-184.853,0	0:51:26,25:26:883:25:868:0,-1.34242	0:47:26,21:26:868:21:701:0,-15.03	0:58:36,22:36:1196:22:726:0,-42.3022
BDIQ01000011.1	1665565	.	C	T	2766.45	.	DPB=43;EPPR=3.0608;GTI=0;MQMR=255;NS=1;NUMALT=0;ODDS=0;PAIREDR=1;PQR=0;PRO=0;QR=1492;RO=43;RPPR=9.12072;SRF=2;SRP=7.35324;SRR=0;DP=535;AB=0;ABP=0;AF=0;AO=29;CIGAR=1X;DPRA=0;EPP=6.67934;LEN=1;MEANALT=1;MQM=255;PAIRED=1;PAO=0;PQA=0;QA=927;RPL=9;RPP=12.0706;RPR=20;RUN=1;SAF=16;SAP=3.68421;SAR=13;TYPE=snp;technology.illumina=1;AN=9;AC=5	GT:DP:AD:RO:QR:AO:QA:GL	0:43:43,.:43:1492:.:.:0,.	0:12:11,.:11:350:.:.:0,.	0:55:55,.:55:1948:.:.:0,.	1:73:2,71:2:51:71:2505:-220.958,0	1:63:2,61:2:64:61:2187:-191.109,0	1:97:3,94:3:61:94:3245:-286.702,0	1:83:25,58:25:783:58:1961:-106.045,0	1:40:17,23:17:590:23:798:-18.7199,0	0:69:40,29:40:1419:29:927:0,-44.3151
BDIQ01000011.1	1672459	.	G	T	1713.61	.	DPB=39;EPPR=15.538;GTI=0;MQMR=255;NS=1;NUMALT=0;ODDS=0;PAIREDR=1;PQR=0;PRO=0;QR=1388;RO=39;RPPR=5.73856;SRF=21;SRP=24.391;SRR=5;DP=430;AB=0;ABP=0;AF=0;AO=14;CIGAR=1X;DPRA=0;EPP=12.937;LEN=1;MEANALT=1;MQM=255;PAIRED=1;PAO=0;PQA=0;QA=460;RPL=4;RPP=8.59409;RPR=10;RUN=1;SAF=13;SAP=25.3454;SAR=1;TYPE=snp;technology.illumina=1;AN=9;AC=4	GT:DP:AD:RO:QR:AO:QA:GL	0:39:39,.:39:1388:.:.:0,.	0:28:26,2:26:866:2:51:0,-73.4281	0:70:70,.:70:2419:.:.:0,.	1:56:0,56:0:0:56:1947:-175.578,0	1:44:0,44:0:0:44:1525:-137.597,0	1:52:0,52:0:0:52:1799:-162.256,0	1:60:20,39:20:701:39:1324:-56.064,0	0:37:23,14:23:787:14:490:0,-26.7222	0:44:30,14:30:996:14:460:0,-48.2434
BDIQ01000011.1	1681603	.	G	A	725.34	.	DPB=17;EPPR=4.1599;GTI=0;MQMR=255;NS=1;NUMALT=0;ODDS=0;PAIREDR=1;PQR=0;PRO=0;QR=629;RO=17;RPPR=9.26925;SRF=0;SRP=0;SRR=0;DP=185;AB=0;ABP=0;AF=0;AO=6;CIGAR=1X;DPRA=0;EPP=4.45795;LEN=1;MEANALT=1;MQM=255;PAIRED=1;PAO=0;PQA=0;QA=174;RPL=1;RPP=8.80089;RPR=5;RUN=1;SAF=3;SAP=3.0103;SAR=3;TYPE=snp;technology.illumina=1;AN=9;AC=3	GT:DP:AD:RO:QR:AO:QA:GL	0:17:17,.:17:629:.:.:0,.	0:21:20,.:20:736:.:.:0,.	0:16:16,.:16:570:.:.:0,.	1:25:0,25:0:0:25:852:-77.0208,0	1:13:0,13:0:0:13:427:-38.7585,0	1:24:0,24:0:0:24:837:-75.6787,0	0:27:14,13:14:498:13:444:0,-4.87418	0:22:15,7:15:555:7:212:0,-30.9371	0:20:14,6:14:460:6:174:0,-25.7786
BDIQ01000011.1	1684501	.	G	A	2136.7	.	DPB=39;EPPR=3.06598;GTI=0;MQMR=255;NS=1;NUMALT=0;ODDS=0;PAIREDR=1;PQR=0;PRO=0;QR=1419;RO=39;RPPR=12.42;SRF=0;SRP=0;SRR=0;DP=522;AB=0;ABP=0;AF=0;AO=13;CIGAR=1X;DPRA=0;EPP=3.17734;LEN=1;MEANALT=1;MQM=255;PAIRED=1;PAO=0;PQA=0;QA=458;RPL=6;RPP=3.17734;RPR=7;RUN=1;SAF=8;SAP=4.51363;SAR=5;TYPE=snp;technology.illumina=1;AN=9;AC=4	GT:DP:AD:RO:QR:AO:QA:GL	0:39:39,.:39:1419:.:.:0,.	0:38:37,.:37:1347:.:.:0,.	0:91:91,.:91:3175:.:.:0,.	1:57:0,57:0:0:57:2038:-183.778,0	1:68:0,68:0:0:68:2404:-216.714,0	1:67:0,67:0:0:67:2416:-217.801,0	1:55:24,31:24:818:31:1084:-23.9488,0	0:45:25,20:25:842:20:730:0,-10.0518	0:62:49,13:49:1714:13:458:0,-113.037
BDIQ01000011.1	1716485	.	A	G	7609.4	.	DPB=196;EPPR=3.05462;GTI=0;MQMR=255;NS=1;NUMALT=0;ODDS=0;PAIREDR=1;PQR=0;PRO=0;QR=6865;RO=196;RPPR=3.40914;SRF=0;SRP=0;SRR=0;DP=2152;AB=0;ABP=0;AF=0;AO=108;CIGAR=1X;DPRA=0;EPP=12.7417;LEN=1;MEANALT=2;MQM=255;PAIRED=1;PAO=0;PQA=0;QA=3768;RPL=57;RPP=3.73412;RPR=51;RUN=1;SAF=60;SAP=5.9056;SAR=48;TYPE=snp;technology.illumina=1;AN=9;AC=4	GT:DP:AD:RO:QR:AO:QA:GL	0:196:196,.:196:6865:.:.:0,.	0:207:197,.:197:6759:.:.:0,.	0:254:254,.:254:8906:.:.:0,.	1:204:0,204:0:0:204:6924:-623.499,0	1:231:0,230:0:0:230:7852:-706.881,0	1:247:0,247:0:0:247:8519:-767.055,0	1:320:118,201:118:4002:201:6941:-264.517,0	0:233:122,110:122:4206:110:3762:0,-39.9629	0:260:150,108:150:5066:108:3768:0,-116.81
BDIQ01000011.1	1722934	.	T	C	639274	.	DPB=25;EPPR=13.5202;GTI=0;MQMR=255;NS=1;NUMALT=0;ODDS=0;PAIREDR=1;PQR=0;PRO=0;QR=854;RO=25;RPPR=3.09716;SRF=0;SRP=0;SRR=0;DP=190;AB=0;ABP=0;AF=0;AO=7;CIGAR=1X;DPRA=0;EPP=10.7656;LEN=1;MEANALT=1;MQM=255;PAIRED=1;PAO=0;PQA=0;QA=259;RPL=4;RPP=3.32051;RPR=3;RUN=1;SAF=5;SAP=5.80219;SAR=2;TYPE=snp;technology.illumina=1;AN=9;AC=4	GT:DP:AD:RO:QR:AO:QA:GL	0:25:25,.:25:854:.:.:0,.	0:18:17,.:17:574:.:.:0,.	0:20:20,.:20:740:.:.:0,.	1:16:0,16:0:0:16:584:-52.925,0	1:17:0,17:0:0:17:606:-54.8965,0	1:20:0,20:0:0:20:736:-66.608,0	1:30:15,15:15:502:15:528:-2.35733,0	0:27:16,10:16:525:10:343:0,-16.3725	0:17:10,7:10:333:7:259:0,-6.623
BDIQ01000011.1	1786796	.	G	A	7498.29	.	DPB=118;EPPR=15.4503;GTI=0;MQMR=255;NS=1;NUMALT=0;ODDS=0;PAIREDR=1;PQR=0;PRO=0;QR=4121;RO=118;RPPR=26.8597;SRF=14;SRP=38.3795;SRR=45;DP=1768;AB=0;ABP=0;AF=0;AO=107;CIGAR=1X;DPRA=0;EPP=11.96;LEN=1;MEANALT=1;MQM=255;PAIRED=1;PAO=0;PQA=0;QA=3675;RPL=45;RPP=8.8753;RPR=62;RUN=1;SAF=51;SAP=3.51765;SAR=56;TYPE=snp;technology.illumina=1;AN=9;AC=4	GT:DP:AD:RO:QR:AO:QA:GL	0:118:118,.:118:4121:.:.:0,.	0:65:59,5:59:2081:5:165:0,-172.491	0:222:222,.:222:7662:.:.:0,.	1:238:0,238:0:0:238:8417:-757.884,0	1:111:0,111:0:0:111:3902:-351.532,0	1:215:0,215:0:0:215:7544:-679.311,0	1:289:103,186:103:3630:186:6300:-240.286,0	0:228:115,112:115:3891:112:3811:0,-7.19814	0:282:175,107:175:6060:107:3675:0,-214.653
BDIQ01000011.1	1820718	.	C	T	5898.16	.	DPB=91;EPPR=7.04303;GTI=0;MQMR=255;NS=1;NUMALT=0;ODDS=0;PAIREDR=1;PQR=0;PRO=0;QR=3225;RO=91;RPPR=8.37933;SRF=64;SRP=9.40627;SRR=46;DP=974;AB=0;ABP=0;AF=0;AO=39;CIGAR=1X;DPRA=0;EPP=19.1015;LEN=1;MEANALT=2;MQM=255;PAIRED=0.974359;PAO=0;PQA=0;QA=1290;RPL=20;RPP=3.06598;RPR=19;RUN=1;SAF=21;SAP=3.51141;SAR=18;TYPE=snp;technology.illumina=1;AN=9;AC=4	GT:DP:AD:RO:QR:AO:QA:GL	0:91:91,.:91:3225:.:.:0,.	0:117:110,7:110:3756:7:255:0,-315.067	0:82:81,.:81:2860:.:.:0,.	1:72:0,72:0:0:72:2601:-234.451,0	1:74:0,74:0:0:74:2664:-240.12,0	1:183:0,183:0:0:183:6598:-594.181,0	1:135:57,78:57:2008:78:2819:-72.9991,0	0:99:52,47:52:1751:47:1703:0,-4.29439	0:121:81,39:81:2805:39:1290:0,-136.365
BDIQ01000011.1	1821117	.	C	T	2622.11	.	DPB=38;EPPR=5.06748;GTI=0;MQMR=255;NS=1;NUMALT=0;ODDS=0;PAIREDR=1;PQR=0;PRO=0;QR=1280;RO=38;RPPR=3.9246;SRF=32;SRP=3.79707;SRR=37;DP=548;AB=0;ABP=0;AF=0;AO=33;CIGAR=1X;DPRA=0;EPP=3.0761;LEN=1;MEANALT=1;MQM=255;PAIRED=1;PAO=0;PQA=0;QA=1141;RPL=13;RPP=6.23461;RPR=20;RUN=1;SAF=17;SAP=3.0761;SAR=16;TYPE=snp;technology.illumina=1;AN=9;AC=4	GT:DP:AD:RO:QR:AO:QA:GL	0:38:38,.:38:1280:.:.:0,.	0:75:69,6:69:2387:6:218:0,-195.193	0:51:51,.:51:1800:.:.:0,.	1:45:0,45:0:0:45:1609:-145.168,0	1:49:1,48:1:37:48:1738:-153.082,0	1:83:0,83:0:0:83:2962:-266.937,0	1:79:33,46:33:1118:46:1608:-44.1108,0	0:35:21,14:21:761:14:472:0,-26.0352	0:93:60,33:60:2072:33:1141:0,-83.7896
BDIQ01000011.1	1827568	.	T	C	2889.25	.	DPB=63;EPPR=8.83536;GTI=0;MQMR=255;NS=1;NUMALT=0;ODDS=0;PAIREDR=1;PQR=0;PRO=0;QR=2317;RO=63;RPPR=8.83536;SRF=17;SRP=5.60547;SRR=24;DP=651;AB=0;ABP=0;AF=0;AO=37;CIGAR=1X;DPRA=0;EPP=3.5385;LEN=1;MEANALT=1;MQM=255;PAIRED=0.972973;PAO=0;PQA=0;QA=1302;RPL=21;RPP=4.47751;RPR=16;RUN=1;SAF=19;SAP=3.06899;SAR=18;TYPE=snp;technology.illumina=1;AN=9;AC=4	GT:DP:AD:RO:QR:AO:QA:GL	0:63:63,.:63:2317:.:.:0,.	0:44:41,3:41:1468:3:107:0,-122.491	0:102:102,.:102:3558:.:.:0,.	1:63:0,63:0:0:63:2249:-202.767,0	1:73:0,73:0:0:73:2460:-221.737,0	1:93:0,93:0:0:93:3250:-292.849,0	1:82:29,53:29:932:53:1780:-76.3345,0	0:56:33,23:33:1135:23:829:0,-27.5235	0:75:38,37:38:1332:37:1302:0,-2.69863
BDIQ01000011.1	1854573	.	A	G	2557.12	.	DPB=43;EPPR=4.27278;GTI=0;MQMR=255;NS=1;NUMALT=0;ODDS=0;PAIREDR=1;PQR=0;PRO=0;QR=1540;RO=43;RPPR=17.6046;SRF=0;SRP=0;SRR=0;DP=538;AB=0;ABP=0;AF=0;AO=25;CIGAR=1X;DPRA=0;EPP=3.79203;LEN=1;MEANALT=1;MQM=255;PAIRED=1;PAO=0;PQA=0;QA=883;RPL=20;RPP=22.5536;RPR=5;RUN=1;SAF=13;SAP=3.09716;SAR=12;TYPE=snp;technology.illumina=1;AN=9;AC=5	GT:DP:AD:RO:QR:AO:QA:GL	0:43:43,.:43:1540:.:.:0,.	0:33:32,.:32:1125:.:.:0,.	0:64:64,.:64:2247:.:.:0,.	1:85:0,85:0:0:85:2901:-261.431,0	1:40:0,40:0:0:40:1418:-127.974,0	1:63:0,63:0:0:63:2280:-205.562,0	1:77:29,48:29:1039:48:1667:-56.509,0	1:48:18,30:18:630:30:1061:-38.7937,0	0:85:60,25:60:2064:25:883:0,-106.281
BDIQ01000011.1	1855148	.	A	T	3543.73	.	DPB=137;EPPR=6.57659;GTI=0;MQMR=255;NS=1;NUMALT=0;ODDS=0;PAIREDR=1;PQR=0;PRO=0;QR=4817;RO=137;RPPR=78.4729;SRF=34;SRP=4.83891;SRR=42;DP=994;AB=0;ABP=0;AF=0;AO=35;CIGAR=1X;DPRA=0;EPP=4.56135;LEN=1;MEANALT=1;MQM=255;PAIRED=1;PAO=0;PQA=0;QA=1215;RPL=7;RPP=30.3709;RPR=28;RUN=1;SAF=18;SAP=3.07234;SAR=17;TYPE=snp;technology.illumina=1;AN=9;AC=4	GT:DP:AD:RO:QR:AO:QA:GL	0:137:137,.:137:4817:.:.:0,.	0:80:76,4:76:2660:4:148:0,-226.06	0:166:166,.:166:5763:.:.:0,.	1:104:0,104:0:0:104:3655:-329.301,0	1:114:0,114:0:0:114:4041:-364.044,0	1:85:1,84:1:14:84:3023:-271.03,0	1:114:48,66:48:1707:66:2388:-61.2962,0	0:85:47,37:47:1619:37:1284:0,-30.1486	0:109:74,35:74:2616:35:1215:0,-126.096
BDIQ01000011.1	1855576	.	G	A	3501.09	.	DPB=132;EPPR=14.1309;GTI=0;MQMR=255;NS=1;NUMALT=0;ODDS=0;PAIREDR=1;PQR=0;PRO=0;QR=4643;RO=132;RPPR=22.0271;SRF=0;SRP=0;SRR=0;DP=1024;AB=0;ABP=0;AF=0;AO=40;CIGAR=1X;DPRA=0;EPP=3.22745;LEN=1;MEANALT=1;MQM=255;PAIRED=1;PAO=0;PQA=0;QA=1396;RPL=22;RPP=3.87889;RPR=18;RUN=1;SAF=13;SAP=13.6505;SAR=27;TYPE=snp;technology.illumina=1;AN=9;AC=4	GT:DP:AD:RO:QR:AO:QA:GL	0:132:132,.:132:4643:.:.:0,.	0:85:83,.:83:2910:.:.:0,.	0:162:161,.:161:5596:.:.:0,.	1:113:0,113:0:0:113:3934:-354.408,0	1:92:0,92:0:0:92:3287:-296.187,0	1:101:0,100:0:0:100:3541:-318.902,0	1:129:38,90:38:1287:90:3066:-160.115,0	0:87:55,32:55:1701:32:1106:0,-53.5136	0:123:83,40:83:2902:40:1396:0,-135.541
BDIQ01000011.1	1858730	.	G	A	963329	.	DPB=30;EPPR=7.64277;GTI=0;MQMR=255;NS=1;NUMALT=0;ODDS=0;PAIREDR=1;PQR=0;PRO=0;QR=1042;RO=30;RPPR=10.2485;SRF=11;SRP=3.10471;SRR=12;DP=257;AB=0;ABP=0;AF=0;AO=7;CIGAR=1X;DPRA=0;EPP=3.32051;LEN=1;MEANALT=1;MQM=255;PAIRED=1;PAO=0;PQA=0;QA=236;RPL=2;RPP=5.80219;RPR=5;RUN=1;SAF=3;SAP=3.32051;SAR=4;TYPE=snp;technology.illumina=1;AN=9;AC=5	GT:DP:AD:RO:QR:AO:QA:GL	0:30:30,.:30:1042:.:.:0,.	0:25:23,2:23:829:2:70:0,-68.3204	0:40:40,.:40:1379:.:.:0,.	1:21:0,20:0:0:20:720:-65.0095,0	1:17:0,17:0:0:17:608:-55.0776,0	1:31:0,31:0:0:31:1101:-99.4452,0	1:43:9,34:9:310:34:1188:-79.025,0	1:27:11,16:11:374:16:558:-16.5687,0	0:23:16,7:16:522:7:236:0,-25.7291
BDIQ01000011.1	1860801	.	G	A	6086.27	.	DPB=118;EPPR=3.47429;GTI=0;MQMR=255;NS=1;NUMALT=0;ODDS=0;PAIREDR=1;PQR=0;PRO=0;QR=4088;RO=117;RPPR=9.71031;SRF=30;SRP=3.0459;SRR=31;DP=1313;AB=0;ABP=0;AF=0;AO=36;CIGAR=1X;DPRA=0;EPP=6.8707;LEN=1;MEANALT=1;MQM=255;PAIRED=1;PAO=0;PQA=0;QA=1245;RPL=17;RPP=3.25157;RPR=19;RUN=1;SAF=17;SAP=3.25157;SAR=19;TYPE=snp;technology.illumina=1;AN=9;AC=5	GT:DP:AD:RO:QR:AO:QA:GL	0:118:117,.:117:4088:.:.:0,.	0:70:61,9:61:2139:9:263:0,-168.898	0:199:199,.:199:6958:.:.:0,.	1:150:0,149:0:0:149:5327:-479.646,0	1:147:0,147:0:0:147:5142:-463.13,0	1:193:0,192:0:0:192:6806:-612.753,0	1:164:63,101:63:2094:101:3529:-129.167,0	1:137:63,74:63:2154:74:2563:-36.8144,0	0:135:99,36:99:3494:36:1245:0,-202.417
BDIQ01000011.1	1861976	.	A	T	4225.75	.	DPB=86;EPPR=9.47422;GTI=0;MQMR=255;NS=1;NUMALT=0;ODDS=0;PAIREDR=1;PQR=0;PRO=0;QR=3044;RO=86;RPPR=20.0791;SRF=0;SRP=5.18177;SRR=1;DP=1001;AB=0;ABP=0;AF=0;AO=39;CIGAR=1X;DPRA=0;EPP=4.40227;LEN=1;MEANALT=1;MQM=255;PAIRED=0.948718;PAO=0;PQA=0;QA=1143;RPL=28;RPP=19.1015;RPR=11;RUN=1;SAF=12;SAP=15.538;SAR=27;TYPE=snp;technology.illumina=1;AN=9;AC=4	GT:DP:AD:RO:QR:AO:QA:GL	0:86:86,.:86:3044:.:.:0,.	0:61:58,.:58:2053:.:.:0,.	0:119:119,.:119:4179:.:.:0,.	1:129:1,128:1:14:128:4111:-368.911,0	1:102:2,100:2:28:100:3270:-291.967,0	1:148:0,147:0:0:147:4874:-438.85,0	1:125:32,92:32:1070:92:2790:-154.773,0	0:128:74,52:74:2379:52:1685:0,-62.4595	0:103:64,39:64:2179:39:1143:0,-93.2874
BDIQ01000011.1	1863246	.	A	G	3672.88	.	DPB=88;EPPR=3.0103;GTI=0;MQMR=255;NS=1;NUMALT=0;ODDS=0;PAIREDR=1;PQR=0;PRO=0;QR=3105;RO=88;RPPR=6.56362;SRF=1;SRP=5.18177;SRR=0;DP=1065;AB=0;ABP=0;AF=0;AO=56;CIGAR=1X;DPRA=0;EPP=8.59409;LEN=1;MEANALT=1;MQM=255;PAIRED=1;PAO=0;PQA=0;QA=1802;RPL=30;RPP=3.63072;RPR=26;RUN=1;SAF=26;SAP=3.63072;SAR=30;TYPE=snp;technology.illumina=1;AN=9;AC=4	GT:DP:AD:RO:QR:AO:QA:GL	0:88:88,.:88:3105:.:.:0,.	0:75:71,.:71:2603:.:.:0,.	0:178:178,.:178:6422:.:.:0,.	1:105:1,103:1:14:103:3619:-324.659,0	1:94:0,94:0:0:94:3333:-300.325,0	1:120:0,120:0:0:120:4131:-372.134,0	1:159:70,89:70:2388:89:3073:-61.6541,0	0:98:58,40:58:2059:40:1438:0,-55.8855	0:148:92,56:92:3216:56:1802:0,-127.288
BDIQ01000011.1	1990162	.	A	G	1371.81	.	DPB=52;EPPR=3.67845;GTI=0;MQMR=255;NS=1;NUMALT=0;ODDS=0;PAIREDR=1;PQR=0;PRO=0;QR=1759;RO=52;RPPR=13.7006;SRF=21;SRP=3.0103;SRR=21;DP=422;AB=0;ABP=0;AF=0;AO=16;CIGAR=1X;DPRA=0;EPP=3.0103;LEN=1;MEANALT=1;MQM=255;PAIRED=1;PAO=0;PQA=0;QA=561;RPL=9;RPP=3.55317;RPR=7;RUN=1;SAF=7;SAP=3.55317;SAR=9;TYPE=snp;technology.illumina=1;AN=9;AC=3	GT:DP:AD:RO:QR:AO:QA:GL	0:52:52,.:52:1759:.:.:0,.	0:46:42,4:42:1392:4:148:0,-111.921	0:56:56,.:56:1987:.:.:0,.	1:44:0,44:0:0:44:1561:-140.845,0	1:36:0,36:0:0:36:1279:-115.465,0	1:45:1,44:1:14:44:1563:-139.625,0	0:57:39,18:39:1351:18:620:0,-65.792	0:44:24,20:24:816:20:679:0,-12.3305	0:42:26,16:26:845:16:561:0,-25.5344
BDIQ01000011.1	1990555	.	G	A	2249.16	.	DPB=81;EPPR=10.7579;GTI=0;MQMR=255;NS=1;NUMALT=0;ODDS=0;PAIREDR=1;PQR=0;PRO=0;QR=2923;RO=81;RPPR=4.32391;SRF=0;SRP=0;SRR=0;DP=700;AB=0;ABP=0;AF=0;AO=42;CIGAR=1X;DPRA=0;EPP=3.21711;LEN=1;MEANALT=1;MQM=255;PAIRED=1;PAO=0;PQA=0;QA=1461;RPL=23;RPP=3.83753;RPR=19;RUN=1;SAF=21;SAP=3.0103;SAR=21;TYPE=snp;technology.illumina=1;AN=9;AC=3	GT:DP:AD:RO:QR:AO:QA:GL	0:81:81,.:81:2923:.:.:0,.	0:88:84,.:84:2959:.:.:0,.	0:105:105,.:105:3649:.:.:0,.	1:56:0,56:0:0:56:1998:-180.177,0	1:72:0,72:0:0:72:2535:-228.502,0	1:72:0,72:0:0:72:2476:-223.184,0	0:54:26,28:26:946:28:928:0,-1.65242	0:71:40,31:40:1363:31:1054:0,-27.8107	0:101:59,42:59:2029:42:1461:0,-51.116
BDIQ01000011.1	2524995	.	C	A	525579	.	DPB=17;EPPR=3.73412;GTI=0;MQMR=255;NS=1;NUMALT=1;ODDS=54.4684;PAIREDR=1;PQR=0;PRO=0;QR=111;RO=3;RPPR=9.52472;SRF=2;SRP=3.73412;SRR=1;DP=163;AB=0;ABP=0;AF=1;AO=20;CIGAR=1X;DPRA=0;EPP=38.1882;LEN=1;MEANALT=2;MQM=255;PAIRED=1;PAO=0;PQA=0;QA=688;RPL=0;RPP=46.4397;RPR=20;RUN=1;SAF=1;SAP=38.1882;SAR=19;TYPE=snp;technology.illumina=1;AN=9;AC=9	GT:DP:AD:RO:QR:AO:QA:GL	1:17:3,14:3:111:14:495:-34.5436,0	1:14:0,14:0:0:14:473:-42.9079,0	1:24:0,24:0:0:24:807:-72.9662,0	1:25:2,23:2:70:23:816:-67.1448,0	1:24:0,24:0:0:24:821:-74.2321,0	1:14:0,14:0:0:14:462:-41.91,0	1:13:0,13:0:0:13:445:-40.3923,0	1:10:1,9:1:37:9:296:-23.2689,0	1:22:1,20:1:33:20:688:-59.0086,0
BDIQ01000011.1	2526621	.	C	T	1171.41	.	DPB=36;EPPR=13.4954;GTI=0;MQMR=255;NS=1;NUMALT=0;ODDS=0;PAIREDR=1;PQR=0;PRO=0;QR=1121;RO=35;RPPR=55.1877;SRF=16;SRP=22.325;SRR=3;DP=309;AB=0;ABP=0;AF=0;AO=21;CIGAR=1X;DPRA=0;EPP=5.59539;LEN=1;MEANALT=1;MQM=255;PAIRED=1;PAO=0;PQA=0;QA=720;RPL=1;RPP=40.3389;RPR=20;RUN=1;SAF=14;SAP=8.07707;SAR=7;TYPE=snp;technology.illumina=1;AN=9;AC=4	GT:DP:AD:RO:QR:AO:QA:GL	0:36:35,.:35:1121:.:.:0,.	0:21:19,2:19:584:2:64:0,-46.7874	0:39:39,.:39:1163:.:.:0,.	1:29:0,29:0:0:29:1030:-93.0552,0	1:23:0,23:0:0:23:757:-68.4591,0	1:43:0,43:0:0:43:1467:-132.371,0	1:38:13,24:13:409:24:749:-30.5999,0	0:31:20,11:20:647:11:389:0,-23.1899	0:49:28,21:28:896:21:720:0,-15.8171
BDIQ01000011.1	2531357	.	G	A	1013.27	.	DPB=12;EPPR=5.9056;GTI=0;MQMR=255;NS=1;NUMALT=0;ODDS=0;PAIREDR=1;PQR=0;PRO=0;QR=434;RO=12;RPPR=5.9056;SRF=0;SRP=0;SRR=0;DP=229;AB=0;ABP=0;AF=0;AO=8;CIGAR=1X;DPRA=0;EPP=4.09604;LEN=1;MEANALT=1;MQM=255;PAIRED=1;PAO=0;PQA=0;QA=244;RPL=6;RPP=7.35324;RPR=2;RUN=1;SAF=5;SAP=4.09604;SAR=3;TYPE=snp;technology.illumina=1;AN=9;AC=5	GT:DP:AD:RO:QR:AO:QA:GL	0:12:12,.:12:434:.:.:0,.	0:13:13,.:13:458:.:.:0,.	0:38:38,.:38:1346:.:.:0,.	1:33:0,33:0:0:33:1173:-105.925,0	1:31:0,31:0:0:31:1046:-94.4774,0	1:30:0,30:0:0:30:1110:-100.27,0	1:30:8,22:8:292:22:762:-42.2814,0	1:27:11,16:11:380:16:565:-16.6577,0	0:15:7,8:7:251:8:244:0,-0.683571
BDIQ01000011.1	2547422	.	A	G	1570.11	.	DPB=35;EPPR=10.5174;GTI=0;MQMR=255;NS=1;NUMALT=0;ODDS=0;PAIREDR=1;PQR=0;PRO=0;QR=1268;RO=35;RPPR=8.03571;SRF=0;SRP=0;SRR=0;DP=380;AB=0;ABP=0;AF=0;AO=11;CIGAR=1X;DPRA=0;EPP=4.78696;LEN=1;MEANALT=1;MQM=255;PAIRED=1;PAO=0;PQA=0;QA=407;RPL=3;RPP=7.94546;RPR=8;RUN=1;SAF=5;SAP=3.20771;SAR=6;TYPE=snp;technology.illumina=1;AN=9;AC=4	GT:DP:AD:RO:QR:AO:QA:GL	0:35:35,.:35:1268:.:.:0,.	0:20:19,.:19:662:.:.:0,.	0:86:86,.:86:3166:.:.:0,.	1:39:0,39:0:0:39:1369:-123.561,0	1:53:0,53:0:0:53:1816:-163.783,0	1:30:0,30:0:0:30:1067:-96.3857,0	1:45:22,23:22:741:23:747:-0.527964,0	0:35:18,17:18:662:17:556:0,-9.58072	0:37:26,11:26:878:11:407:0,-42.3577
BDIQ01000011.1	2550865	.	T	C	11588.3	.	DPB=198;EPPR=3.40511;GTI=0;MQMR=255;NS=1;NUMALT=0;ODDS=0;PAIREDR=1;PQR=0;PRO=0;QR=7103;RO=198;RPPR=8.31834;SRF=0;SRP=0;SRR=0;DP=2683;AB=0;ABP=0;AF=0;AO=94;CIGAR=1X;DPRA=0;EPP=18.6264;LEN=1;MEANALT=1;MQM=255;PAIRED=1;PAO=0;PQA=0;QA=3257;RPL=55;RPP=8.9241;RPR=39;RUN=1;SAF=43;SAP=4.48875;SAR=51;TYPE=snp;technology.illumina=1;AN=9;AC=4	GT:DP:AD:RO:QR:AO:QA:GL	0:198:198,.:198:7103:.:.:0,.	0:207:196,.:196:6935:.:.:0,.	0:357:357,.:357:12728:.:.:0,.	1:288:0,288:0:0:288:10154:-914.213,0	1:260:0,260:0:0:260:9263:-834.026,0	1:368:1,367:1:14:367:12945:-1164,0	1:378:149,228:149:5102:228:7943:-255.696,0	0:287:160,126:160:5352:126:4301:0,-94.5835	0:340:246,94:246:8524:94:3257:0,-474.03
BDIQ01000011.1	2570430	.	T	C	11736.4	.	DPB=283;EPPR=3.0103;GTI=0;MQMR=255;NS=1;NUMALT=0;ODDS=0;PAIREDR=1;PQR=0;PRO=0;QR=9951;RO=280;RPPR=4.99565;SRF=1;SRP=5.18177;SRR=0;DP=3009;AB=0;ABP=0;AF=0;AO=102;CIGAR=1X;DPRA=0;EPP=13.3141;LEN=1;MEANALT=1;MQM=255;PAIRED=1;PAO=0;PQA=0;QA=3594;RPL=49;RPP=3.35092;RPR=53;RUN=1;SAF=47;SAP=4.37279;SAR=55;TYPE=snp;technology.illumina=1;AN=9;AC=4	GT:DP:AD:RO:QR:AO:QA:GL	0:283:280,.:280:9951:.:.:0,.	0:240:233,.:233:8274:.:.:0,.	0:439:438,.:438:15408:.:.:0,.	1:346:1,345:1:14:345:12151:-1092.54,0	1:298:0,298:0:0:298:10532:-948.233,0	1:373:0,369:0:0:369:13112:-1180.07,0	1:382:155,227:155:5379:227:8002:-236.075,0	0:275:148,127:148:5195:127:4364:0,-74.7974	0:373:271,102:271:9266:102:3594:0,-510.47
BDIQ01000011.1	2571305	.	C	T	11127.5	.	DPB=350;EPPR=19.7865;GTI=0;MQMR=255;NS=1;NUMALT=0;ODDS=0;PAIREDR=1;PQR=0;PRO=0;QR=12190;RO=350;RPPR=336.946;SRF=103;SRP=4.94488;SRR=117;DP=3091;AB=0;ABP=0;AF=0;AO=111;CIGAR=1X;DPRA=0;EPP=3.96888;LEN=1;MEANALT=2;MQM=255;PAIRED=1;PAO=0;PQA=0;QA=3773;RPL=91;RPP=101.626;RPR=20;RUN=1;SAF=46;SAP=10.0725;SAR=65;TYPE=snp;technology.illumina=1;AN=9;AC=4	GT:DP:AD:RO:QR:AO:QA:GL	0:350:350,.:350:12190:.:.:0,.	0:236:220,15:220:7655:15:551:0,-639.354	0:414:413,.:413:14348:.:.:0,.	1:357:0,356:0:0:356:12749:-1147.63,0	1:297:0,297:0:0:297:10589:-953.367,0	1:346:0,346:0:0:346:12305:-1107.81,0	1:398:167,228:167:5780:228:7792:-181.077,0	0:308:178,129:178:6250:129:4570:0,-151.197	0:385:273,111:273:9334:111:3773:0,-500.493
BDIQ01000011.1	2584100	.	G	A	542546	.	DPB=25;EPPR=3.79203;GTI=0;MQMR=255;NS=1;NUMALT=0;ODDS=0;PAIREDR=1;PQR=0;PRO=0;QR=886;RO=25;RPPR=7.26639;SRF=0;SRP=0;SRR=0;DP=188;AB=0;ABP=0;AF=0;AO=3;CIGAR=1X;DPRA=0;EPP=3.73412;LEN=1;MEANALT=1;MQM=255;PAIRED=1;PAO=0;PQA=0;QA=107;RPL=1;RPP=3.73412;RPR=2;RUN=1;SAF=1;SAP=3.73412;SAR=2;TYPE=snp;technology.illumina=1;AN=9;AC=3	GT:DP:AD:RO:QR:AO:QA:GL	0:25:25,.:25:886:.:.:0,.	0:23:23,.:23:824:.:.:0,.	0:27:27,.:27:890:.:.:0,.	1:12:0,12:0:0:12:388:-35.2433,0	1:15:0,15:0:0:15:495:-44.88,0	1:18:0,18:0:0:18:629:-56.9594,0	0:28:16,12:16:592:12:388:0,-18.4067	0:14:11,3:11:382:3:111:0,-24.3673	0:26:23,3:23:746:3:107:0,-57.4777
BDIQ01000012.1	44780	.	C	T	1731.37	.	DPB=40;EPPR=6.48466;GTI=0;MQMR=255;NS=1;NUMALT=0;ODDS=0;PAIREDR=1;PQR=0;PRO=0;QR=1377;RO=40;RPPR=3.22745;SRF=11;SRP=3.79203;SRR=14;DP=401;AB=0;ABP=0;AF=0;AO=21;CIGAR=1X;DPRA=0;EPP=5.59539;LEN=1;MEANALT=1;MQM=255;PAIRED=0.904762;PAO=0;PQA=0;QA=715;RPL=8;RPP=5.59539;RPR=13;RUN=1;SAF=11;SAP=3.1137;SAR=10;TYPE=snp;technology.illumina=1;AN=9;AC=4	GT:DP:AD:RO:QR:AO:QA:GL	0:40:40,.:40:1377:.:.:0,.	0:28:25,3:25:886:3:88:0,-71.8811	0:45:45,.:45:1575:.:.:0,.	1:46:0,46:0:0:46:1654:-149.22,0	1:22:0,22:0:0:22:750:-67.8409,0	1:57:0,57:0:0:57:1958:-176.564,0	1:61:15,46:15:451:46:1552:-99.1267,0	0:51:28,23:28:941:23:758:0,-16.4765	0:51:30,21:30:917:21:715:0,-18.1452
BDIQ01000012.1	45873	.	G	A	1295.3	.	DPB=43;EPPR=3.0608;GTI=0;MQMR=255;NS=1;NUMALT=0;ODDS=0;PAIREDR=1;PQR=0;PRO=0;QR=1471;RO=43;RPPR=25.2805;SRF=0;SRP=0;SRR=0;DP=337;AB=0;ABP=0;AF=1;AO=21;CIGAR=1X;DPRA=0;EPP=5.59539;LEN=1;MEANALT=1;MQM=255;PAIRED=1;PAO=0;PQA=0;QA=734;RPL=16;RPP=15.5221;RPR=5;RUN=1;SAF=14;SAP=8.07707;SAR=7;TYPE=snp;technology.illumina=1;AN=9;AC=5	GT:DP:AD:RO:QR:AO:QA:GL	0:43:43,.:43:1471:.:.:0,.	0:13:12,.:12:425:.:.:0,.	0:35:35,.:35:1223:.:.:0,.	1:32:0,32:0:0:32:1142:-103.137,0	1:44:0,44:0:0:44:1572:-141.837,0	1:41:0,41:0:0:41:1501:-135.456,0	1:49:12,37:12:410:37:1287:-78.9362,0	0:44:27,17:27:948:17:617:0,-29.7782	1:36:15,21:15:523:21:734:-18.9909,0
BDIQ01000012.1	45983	.	T	C	1520.96	.	DPB=40;EPPR=10.8276;GTI=0;MQMR=255;NS=1;NUMALT=0;ODDS=0;PAIREDR=1;PQR=0;PRO=0;QR=1362;RO=40;RPPR=3.87889;SRF=10;SRP=3.12459;SRR=9;DP=368;AB=0;ABP=0;AF=0;AO=13;CIGAR=1X;DPRA=0;EPP=4.51363;LEN=1;MEANALT=2;MQM=255;PAIRED=1;PAO=0;PQA=0;QA=471;RPL=9;RPP=7.18621;RPR=4;RUN=1;SAF=3;SAP=11.1951;SAR=10;TYPE=snp;technology.illumina=1;AN=9;AC=5	GT:DP:AD:RO:QR:AO:QA:GL	0:40:40,.:40:1362:.:.:0,.	0:21:19,2:19:699:2:74:0,-56.2479	0:39:39,.:39:1407:.:.:0,.	1:36:0,35:0:0:35:1283:-115.69,0	1:50:0,50:0:0:50:1729:-155.956,0	1:38:0,38:0:0:38:1281:-115.627,0	1:58:22,36:22:746:36:1236:-44.1042,0	1:43:21,22:21:694:22:701:-0.61816,0	0:43:29,13:29:889:13:471:0,-37.5746
BDIQ01000012.1	46103	.	A	T	1548.01	.	DPB=36;EPPR=3.9754;GTI=0;MQMR=255;NS=1;NUMALT=0;ODDS=0;PAIREDR=1;PQR=0;PRO=0;QR=1318;RO=36;RPPR=3.25157;SRF=0;SRP=0;SRR=0;DP=346;AB=0;ABP=0;AF=0;AO=15;CIGAR=1X;DPRA=0;EPP=6.62942;LEN=1;MEANALT=1;MQM=255;PAIRED=1;PAO=0;PQA=0;QA=547;RPL=6;RPP=4.31318;RPR=9;RUN=1;SAF=10;SAP=6.62942;SAR=5;TYPE=snp;technology.illumina=1;AN=9;AC=5	GT:DP:AD:RO:QR:AO:QA:GL	0:36:36,.:36:1318:.:.:0,.	0:20:20,.:20:718:.:.:0,.	0:45:45,.:45:1619:.:.:0,.	1:50:0,50:0:0:50:1751:-157.94,0	1:47:0,47:0:0:47:1592:-143.619,0	1:44:0,44:0:0:44:1533:-138.318,0	1:45:21,24:21:696:24:825:-11.6223,0	1:26:11,14:11:379:14:442:-5.6465,0	0:33:18,15:18:606:15:547:0,-5.282
BDIQ01000012.1	286340	.	G	A	1071.85	.	DPB=31;EPPR=0;GTI=0;MQMR=0;NS=1;NUMALT=1;ODDS=194.499;PAIREDR=0;PQR=0;PRO=0;QR=0;RO=0;RPPR=0;SRF=0;SRP=0;SRR=0;DP=193;AB=0;ABP=0;AF=1;AO=15;CIGAR=1X;DPRA=0;EPP=6.62942;LEN=1;MEANALT=1;MQM=255;PAIRED=1;PAO=0;PQA=0;QA=516;RPL=0;RPP=35.5824;RPR=15;RUN=1;SAF=5;SAP=6.62942;SAR=10;TYPE=snp;technology.illumina=1;AN=9;AC=9	GT:DP:AD:RO:QR:AO:QA:GL	1:31:0,31:0:0:31:1103:-99.6258,0	1:20:0,20:0:0:20:697:-63.0785,0	1:41:0,40:0:0:40:1382:-124.58,0	1:10:0,10:0:0:10:343:-31.213,0	1:19:0,19:0:0:19:667:-60.3811,0	1:16:0,16:0:0:16:584:-52.925,0	1:24:1,23:1:37:23:780:-66.8391,0	1:15:0,15:0:0:15:516:-46.784,0	1:17:2,15:2:74:15:516:-39.754,0
BDIQ01000012.1	393303	.	T	G	1827.8	.	DPB=19;EPPR=5.8675;GTI=0;MQMR=255;NS=1;NUMALT=0;ODDS=0;PAIREDR=1;PQR=0;PRO=0;QR=660;RO=19;RPPR=4.03889;SRF=0;SRP=0;SRR=0;DP=253;AB=0;ABP=0;AF=0;AO=7;CIGAR=1X;DPRA=0;EPP=5.80219;LEN=1;MEANALT=1;MQM=255;PAIRED=1;PAO=0;PQA=0;QA=255;RPL=2;RPP=5.80219;RPR=5;RUN=1;SAF=5;SAP=5.80219;SAR=2;TYPE=snp;technology.illumina=1;AN=9;AC=4	GT:DP:AD:RO:QR:AO:QA:GL	0:19:19,.:19:660:.:.:0,.	0:17:16,.:16:542:.:.:0,.	0:17:17,.:17:568:.:.:0,.	1:26:0,26:0:0:26:944:-85.3231,0	1:13:0,13:0:0:13:422:-38.3046,0	1:59:0,59:0:0:59:2075:-187.102,0	1:35:13,22:13:444:22:765:-28.8962,0	0:34:21,13:21:755:13:477:0,-25.0126	0:33:26,7:26:810:7:255:0,-49.8973
BDIQ01000012.1	394291	.	C	T	1040.78	.	DPB=12;EPPR=5.9056;GTI=0;MQMR=255;NS=1;NUMALT=0;ODDS=0;PAIREDR=1;PQR=0;PRO=0;QR=432;RO=12;RPPR=5.9056;SRF=0;SRP=0;SRR=0;DP=206;AB=0;ABP=0;AF=0;AO=6;CIGAR=1X;DPRA=0;EPP=4.45795;LEN=1;MEANALT=2;MQM=255;PAIRED=0.833333;PAO=0;PQA=0;QA=195;RPL=1;RPP=8.80089;RPR=5;RUN=1;SAF=3;SAP=3.0103;SAR=3;TYPE=snp;technology.illumina=1;AN=9;AC=5	GT:DP:AD:RO:QR:AO:QA:GL	0:12:12,.:12:432:.:.:0,.	0:23:22,.:22:783:.:.:0,.	0:29:29,.:29:993:.:.:0,.	1:20:0,20:0:0:20:709:-64.1645,0	1:28:0,28:0:0:28:978:-88.3693,0	1:35:0,35:0:0:35:1202:-108.523,0	1:18:6,12:6:191:12:430:-21.55,0	1:22:9,13:9:329:13:413:-7.51214,0	0:19:12,6:12:432:6:195:0,-21.3745
BDIQ01000012.1	396187	.	A	G	1455.25	.	DPB=40;EPPR=8.43898;GTI=0;MQMR=255;NS=1;NUMALT=0;ODDS=0;PAIREDR=1;PQR=0;PRO=0;QR=1398;RO=40;RPPR=3.87889;SRF=7;SRP=3.15506;SRR=8;DP=380;AB=0;ABP=0;AF=0;AO=12;CIGAR=1X;DPRA=0;EPP=9.52472;LEN=1;MEANALT=1;MQM=255;PAIRED=1;PAO=0;PQA=0;QA=413;RPL=4;RPP=5.9056;RPR=8;RUN=1;SAF=7;SAP=3.73412;SAR=5;TYPE=snp;technology.illumina=1;AN=9;AC=3	GT:DP:AD:RO:QR:AO:QA:GL	0:40:40,.:40:1398:.:.:0,.	0:18:15,3:15:551:3:88:0,-41.744	0:52:52,.:52:1886:.:.:0,.	1:45:0,44:0:0:44:1527:-137.447,0	1:46:0,46:0:0:46:1650:-148.859,0	1:42:0,42:0:0:42:1506:-135.899,0	0:47:24,23:24:850:23:804:0,-4.1446	0:43:26,17:26:927:17:607:0,-28.7995	0:47:35,12:35:1209:12:413:0,-71.6413
BDIQ01000012.1	402732	.	C	T	27769.4	.	DPB=941;EPPR=78.7713;GTI=0;MQMR=255;NS=1;NUMALT=0;ODDS=0;PAIREDR=1;PQR=0;PRO=0;QR=33246;RO=939;RPPR=1494.16;SRF=250;SRP=20.6879;SRR=318;DP=8238;AB=0;ABP=0;AF=0;AO=300;CIGAR=1X;DPRA=0;EPP=29.068;LEN=1;MEANALT=2;MQM=255;PAIRED=0.993333;PAO=0;PQA=0;QA=10420;RPL=271;RPP=426.911;RPR=29;RUN=1;SAF=117;SAP=34.5401;SAR=183;TYPE=snp;technology.illumina=1;AN=9;AC=4	GT:DP:AD:RO:QR:AO:QA:GL	0:941:939,.:939:33246:.:.:0,.	0:619:568,49:568:20018:49:1748:0,-1644.3	0:1597:1595,.:1595:55880:.:.:0,.	1:655:0,655:0:0:655:23468:-2112.48,0	1:908:0,907:0:0:907:32362:-2912.8,0	1:806:0,806:0:0:806:28642:-2578.14,0	1:1129:425,704:425:14704:704:24333:-866.61,0	0:969:585,384:585:19856:384:13427:0,-578.6	0:614:313,300:313:10687:300:10420:0,-24.0242
BDIQ01000012.1	406094	.	C	T	1295.66	.	DPB=29;EPPR=3.68421;GTI=0;MQMR=255;NS=1;NUMALT=0;ODDS=0;PAIREDR=1;PQR=0;PRO=0;QR=993;RO=29;RPPR=12.0706;SRF=6;SRP=3.20771;SRR=5;DP=251;AB=0;ABP=0;AF=1;AO=14;CIGAR=1X;DPRA=0;EPP=5.49198;LEN=1;MEANALT=1;MQM=255;PAIRED=1;PAO=0;PQA=0;QA=514;RPL=6;RPP=3.63072;RPR=8;RUN=1;SAF=7;SAP=3.0103;SAR=7;TYPE=snp;technology.illumina=1;AN=9;AC=5	GT:DP:AD:RO:QR:AO:QA:GL	0:29:29,.:29:993:.:.:0,.	0:13:11,2:11:370:2:74:0,-26.6064	0:26:26,.:26:927:.:.:0,.	1:42:0,42:0:0:42:1479:-133.462,0	1:21:0,20:0:0:20:711:-63.9952,0	1:28:0,28:0:0:28:978:-88.3693,0	1:41:19,22:19:643:22:749:-9.54203,0	0:22:15,7:15:448:7:259:0,-16.9387	1:29:15,14:15:504:14:514:-0.931143,0
BDIQ01000012.1	454527	.	T	C	1508.46	.	DPB=34;EPPR=5.30951;GTI=0;MQMR=255;NS=1;NUMALT=0;ODDS=0;PAIREDR=1;PQR=0;PRO=0;QR=1250;RO=34;RPPR=15.5282;SRF=0;SRP=0;SRR=0;DP=339;AB=0;ABP=0;AF=0;AO=10;CIGAR=1X;DPRA=0;EPP=3.87889;LEN=1;MEANALT=1;MQM=255;PAIRED=1;PAO=0;PQA=0;QA=353;RPL=6;RPP=3.87889;RPR=4;RUN=1;SAF=6;SAP=3.87889;SAR=4;TYPE=snp;technology.illumina=1;AN=9;AC=5	GT:DP:AD:RO:QR:AO:QA:GL	0:34:34,.:34:1250:.:.:0,.	0:20:19,.:19:689:.:.:0,.	0:27:27,.:27:979:.:.:0,.	1:33:0,33:0:0:33:1205:-108.815,0	1:32:0,32:0:0:32:1133:-102.324,0	1:53:2,51:2:74:51:1770:-152.617,0	1:60:25,34:25:890:34:1105:-19.322,0	1:35:18,17:18:596:17:601:-0.472418,0	0:45:35,10:35:1271:10:353:0,-82.6301
BDIQ01000012.1	458203	.	C	T	1357.71	.	DPB=18;EPPR=15.074;GTI=0;MQMR=255;NS=1;NUMALT=0;ODDS=0;PAIREDR=1;PQR=0;PRO=0;QR=635;RO=18;RPPR=10.7311;SRF=0;SRP=0;SRR=0;DP=362;AB=0;ABP=0;AF=0;AO=12;CIGAR=1X;DPRA=0;EPP=5.9056;LEN=1;MEANALT=1;MQM=255;PAIRED=1;PAO=0;PQA=0;QA=444;RPL=12;RPP=29.068;RPR=0;RUN=1;SAF=8;SAP=5.9056;SAR=4;TYPE=snp;technology.illumina=1;AN=9;AC=4	GT:DP:AD:RO:QR:AO:QA:GL	0:18:18,.:18:635:.:.:0,.	0:12:12,.:12:370:.:.:0,.	0:41:41,.:41:1363:.:.:0,.	1:39:0,39:0:0:39:1396:-125.998,0	1:18:0,18:0:0:18:641:-58.0461,0	1:44:0,44:0:0:44:1598:-144.183,0	1:72:19,53:19:662:53:1848:-106.74,0	0:64:36,28:36:1153:28:1003:0,-13.4621	0:54:42,12:42:1455:12:444:0,-90.9664
BDIQ01000012.1	458214	.	T	C	1282.93	.	DPB=20;EPPR=18.6449;GTI=0;MQMR=255;NS=1;NUMALT=0;ODDS=0;PAIREDR=1;PQR=0;PRO=0;QR=697;RO=20;RPPR=13.8677;SRF=0;SRP=0;SRR=0;DP=367;AB=0;ABP=0;AF=0;AO=12;CIGAR=1X;DPRA=0;EPP=5.9056;LEN=1;MEANALT=1;MQM=255;PAIRED=1;PAO=0;PQA=0;QA=434;RPL=12;RPP=29.068;RPR=0;RUN=1;SAF=8;SAP=5.9056;SAR=4;TYPE=snp;technology.illumina=1;AN=9;AC=4	GT:DP:AD:RO:QR:AO:QA:GL	0:20:20,.:20:697:.:.:0,.	0:13:13,.:13:467:.:.:0,.	0:43:42,.:42:1478:.:.:0,.	1:35:0,35:0:0:35:1223:-110.419,0	1:18:1,17:1:37:17:582:-49.0224,0	1:44:0,44:0:0:44:1521:-137.236,0	1:74:22,52:22:760:52:1730:-87.2872,0	0:63:35,28:35:1252:28:1028:0,-20.1506	0:57:45,12:45:1565:12:434:0,-101.776
BDIQ01000012.1	458428	.	T	G	2401.32	.	DPB=39;EPPR=3.06598;GTI=0;MQMR=255;NS=1;NUMALT=0;ODDS=0;PAIREDR=1;PQR=0;PRO=0;QR=1398;RO=39;RPPR=12.42;SRF=0;SRP=0;SRR=0;DP=592;AB=0;ABP=0;AF=0;AO=27;CIGAR=1X;DPRA=0;EPP=3.09072;LEN=1;MEANALT=2;MQM=255;PAIRED=1;PAO=0;PQA=0;QA=870;RPL=9;RPP=9.52472;RPR=18;RUN=1;SAF=18;SAP=9.52472;SAR=9;TYPE=snp;technology.illumina=1;AN=9;AC=5	GT:DP:AD:RO:QR:AO:QA:GL	0:39:39,.:39:1398:.:.:0,.	0:15:14,.:14:496:.:.:0,.	0:69:69,.:69:2430:.:.:0,.	1:82:0,82:0:0:82:2772:-249.818,0	1:52:0,52:0:0:52:1826:-164.691,0	1:59:2,57:2:28:57:1938:-172.1,0	1:105:41,64:41:1339:64:2181:-75.7942,0	1:66:31,35:31:1125:35:1211:-7.7231,0	0:105:77,27:77:2598:27:870:0,-155.539
BDIQ01000012.1	458502	.	T	A	4215.34	.	DPB=64;EPPR=16.582;GTI=0;MQMR=255;NS=1;NUMALT=0;ODDS=0;PAIREDR=1;PQR=0;PRO=0;QR=2315;RO=64;RPPR=11.6962;SRF=25;SRP=6.31921;SRR=17;DP=973;AB=0;ABP=0;AF=0;AO=34;CIGAR=1X;DPRA=0;EPP=7.09778;LEN=1;MEANALT=1;MQM=255;PAIRED=0.970588;PAO=0;PQA=0;QA=1111;RPL=17;RPP=3.0103;RPR=17;RUN=1;SAF=14;SAP=5.30951;SAR=20;TYPE=snp;technology.illumina=1;AN=9;AC=4	GT:DP:AD:RO:QR:AO:QA:GL	0:64:64,.:64:2315:.:.:0,.	0:45:42,3:42:1513:3:111:0,-126.17	0:140:140,.:140:4978:.:.:0,.	1:133:0,133:0:0:133:4724:-425.515,0	1:68:0,68:0:0:68:2418:-217.976,0	1:101:0,101:0:0:101:3569:-321.563,0	1:151:63,88:63:2018:88:3148:-101.737,0	0:133:73,60:73:2532:60:2087:0,-40.049	0:138:104,34:104:3540:34:1111:0,-218.624
BDIQ01000012.1	458534	.	G	A	3218.04	.	DPB=62;EPPR=6.51267;GTI=0;MQMR=255;NS=1;NUMALT=0;ODDS=0;PAIREDR=1;PQR=0;PRO=0;QR=2184;RO=62;RPPR=9.87495;SRF=0;SRP=0;SRR=0;DP=790;AB=0;ABP=0;AF=0;AO=28;CIGAR=1X;DPRA=0;EPP=4.25114;LEN=1;MEANALT=1;MQM=255;PAIRED=1;PAO=0;PQA=0;QA=953;RPL=11;RPP=5.80219;RPR=17;RUN=1;SAF=13;SAP=3.32051;SAR=15;TYPE=snp;technology.illumina=1;AN=9;AC=4	GT:DP:AD:RO:QR:AO:QA:GL	0:62:62,.:62:2184:.:.:0,.	0:37:36,.:36:1235:.:.:0,.	0:111:111,.:111:3927:.:.:0,.	1:102:0,102:0:0:102:3633:-327.326,0	1:59:0,59:0:0:59:2121:-191.249,0	1:95:0,95:0:0:95:3372:-303.835,0	1:115:50,64:50:1665:64:2247:-52.3986,0	0:104:60,44:60:2074:44:1564:0,-45.8902	0:105:77,28:77:2543:28:953:0,-143.09
BDIQ01000012.1	458579	.	A	G	2546.03	.	DPB=58;EPPR=8.40154;GTI=0;MQMR=255;NS=1;NUMALT=0;ODDS=0;PAIREDR=1;PQR=0;PRO=0;QR=2100;RO=58;RPPR=5.40641;SRF=0;SRP=0;SRR=0;DP=651;AB=0;ABP=0;AF=0;AO=27;CIGAR=1X;DPRA=0;EPP=3.09072;LEN=1;MEANALT=1;MQM=255;PAIRED=1;PAO=0;PQA=0;QA=942;RPL=17;RPP=6.95112;RPR=10;RUN=1;SAF=14;SAP=3.09072;SAR=13;TYPE=snp;technology.illumina=1;AN=9;AC=4	GT:DP:AD:RO:QR:AO:QA:GL	0:58:58,.:58:2100:.:.:0,.	0:22:22,.:22:783:.:.:0,.	0:73:73,.:73:2640:.:.:0,.	1:78:0,78:0:0:78:2693:-242.715,0	1:60:0,60:0:0:60:2060:-185.743,0	1:84:0,83:0:0:83:2884:-259.765,0	1:96:37,59:37:1273:59:1981:-63.7117,0	0:82:44,38:44:1556:38:1359:0,-17.726	0:98:71,27:71:2542:27:942:0,-144.009
BDIQ01000012.1	458594	.	T	A	2160.24	.	DPB=54;EPPR=3.0103;GTI=0;MQMR=255;NS=1;NUMALT=0;ODDS=0;PAIREDR=1;PQR=0;PRO=0;QR=1924;RO=54;RPPR=13.3047;SRF=0;SRP=0;SRR=0;DP=586;AB=0;ABP=0;AF=0;AO=24;CIGAR=1X;DPRA=0;EPP=6.26751;LEN=1;MEANALT=1;MQM=255;PAIRED=1;PAO=0;PQA=0;QA=775;RPL=11;RPP=3.37221;RPR=13;RUN=1;SAF=12;SAP=3.0103;SAR=12;TYPE=snp;technology.illumina=1;AN=9;AC=4	GT:DP:AD:RO:QR:AO:QA:GL	0:54:54,.:54:1924:.:.:0,.	0:20:20,.:20:678:.:.:0,.	0:68:68,.:68:2393:.:.:0,.	1:71:0,71:0:0:71:2485:-224,0	1:56:0,56:0:0:56:2036:-183.604,0	1:64:0,64:0:0:64:2271:-204.745,0	1:82:28,54:28:981:54:1877:-80.6372,0	0:77:45,32:45:1544:32:1112:0,-38.8756	0:94:70,24:70:2342:24:775:0,-141.042
BDIQ01000012.1	458618	.	C	T	2030.46	.	DPB=60;EPPR=5.40641;GTI=0;MQMR=255;NS=1;NUMALT=0;ODDS=0;PAIREDR=1;PQR=0;PRO=0;QR=2011;RO=58;RPPR=57.0725;SRF=0;SRP=0;SRR=0;DP=604;AB=0;ABP=0;AF=0;AO=20;CIGAR=1X;DPRA=0;EPP=6.91895;LEN=1;MEANALT=1;MQM=255;PAIRED=1;PAO=0;PQA=0;QA=664;RPL=0;RPP=46.4397;RPR=20;RUN=1;SAF=7;SAP=6.91895;SAR=13;TYPE=snp;technology.illumina=1;AN=9;AC=4	GT:DP:AD:RO:QR:AO:QA:GL	0:60:58,.:58:2011:.:.:0,.	0:17:17,.:17:578:.:.:0,.	0:68:68,.:68:2375:.:.:0,.	1:67:0,67:0:0:67:2350:-211.851,0	1:54:0,54:0:0:54:1875:-169.097,0	1:67:0,67:0:0:67:2322:-209.327,0	1:101:37,64:37:1205:64:2196:-89.2074,0	0:80:47,32:47:1570:32:1139:0,-38.7706	0:90:70,20:70:2319:20:664:0,-148.949
BDIQ01000012.1	458915	.	T	C	1341.37	.	DPB=60;EPPR=23.8564;GTI=0;MQMR=255;NS=1;NUMALT=0;ODDS=0;PAIREDR=1;PQR=0;PRO=0;QR=2181;RO=60;RPPR=3.58936;SRF=0;SRP=0;SRR=0;DP=569;AB=0;ABP=0;AF=0;AO=11;CIGAR=1X;DPRA=0;EPP=7.94546;LEN=1;MEANALT=2;MQM=255;PAIRED=0.909091;PAO=0;PQA=0;QA=388;RPL=8;RPP=7.94546;RPR=3;RUN=1;SAF=6;SAP=3.20771;SAR=5;TYPE=snp;technology.illumina=1;AN=9;AC=3	GT:DP:AD:RO:QR:AO:QA:GL	0:60:60,.:60:2181:.:.:0,.	0:35:35,.:35:1250:.:.:0,.	0:114:114,.:114:4118:.:.:0,.	1:38:0,38:0:0:38:1382:-124.744,0	1:27:0,27:0:0:27:917:-82.8696,0	1:44:0,44:0:0:44:1569:-141.567,0	0:100:55,45:55:1877:45:1553:0,-29.1562	0:60:50,10:50:1640:10:343:0,-116.715	0:91:79,11:79:2861:11:388:0,-222.594
BDIQ01000012.1	459009	.	T	G	2411.13	.	DPB=100;EPPR=4.40004;GTI=0;MQMR=255;NS=1;NUMALT=0;ODDS=0;PAIREDR=1;PQR=0;PRO=0;QR=3602;RO=100;RPPR=22.5536;SRF=0;SRP=5.18177;SRR=1;DP=893;AB=0;ABP=0;AF=0;AO=37;CIGAR=1X;DPRA=0;EPP=3.06899;LEN=1;MEANALT=2;MQM=255;PAIRED=1;PAO=0;PQA=0;QA=1302;RPL=14;RPP=7.76406;RPR=23;RUN=1;SAF=16;SAP=4.47751;SAR=21;TYPE=snp;technology.illumina=1;AN=9;AC=4	GT:DP:AD:RO:QR:AO:QA:GL	0:100:100,.:100:3602:.:.:0,.	0:70:69,.:69:2436:.:.:0,.	0:133:131,.:131:4731:.:.:0,.	1:44:1,43:1:37:43:1479:-129.754,0	1:43:0,43:0:0:43:1522:-137.334,0	1:80:0,80:0:0:80:2745:-247.393,0	1:137:69,67:69:2348:67:2373:-2.2636,0	0:130:79,51:79:2719:51:1741:0,-88.0228	0:156:118,37:118:4134:37:1302:0,-254.882
BDIQ01000012.1	459044	.	T	A	2292.88	.	DPB=116;EPPR=3.30981;GTI=0;MQMR=255;NS=1;NUMALT=0;ODDS=0;PAIREDR=1;PQR=0;PRO=0;QR=4020;RO=116;RPPR=9.07545;SRF=0;SRP=0;SRR=0;DP=949;AB=0;ABP=0;AF=0;AO=32;CIGAR=1X;DPRA=0;EPP=9.79615;LEN=1;MEANALT=2;MQM=255;PAIRED=1;PAO=0;PQA=0;QA=1058;RPL=25;RPP=24.9965;RPR=7;RUN=1;SAF=14;SAP=4.09604;SAR=18;TYPE=snp;technology.illumina=1;AN=9;AC=3	GT:DP:AD:RO:QR:AO:QA:GL	0:116:116,.:116:4020:.:.:0,.	0:76:76,.:76:2645:.:.:0,.	0:160:160,.:160:5608:.:.:0,.	1:42:0,42:0:0:42:1475:-133.101,0	1:45:0,45:0:0:45:1628:-146.882,0	1:76:0,76:0:0:76:2627:-236.776,0	0:146:76,69:76:2661:69:2431:0,-20.6981	0:135:80,53:80:2814:53:1848:0,-86.9455	0:153:120,32:120:4197:32:1058:0,-282.533
BDIQ01000012.1	459061	.	G	A	1443.36	.	DPB=121;EPPR=12.5038;GTI=0;MQMR=255;NS=1;NUMALT=0;ODDS=0;PAIREDR=1;PQR=0;PRO=0;QR=4194;RO=121;RPPR=3.17181;SRF=0;SRP=0;SRR=0;DP=868;AB=0;ABP=0;AF=0;AO=21;CIGAR=1X;DPRA=0;EPP=3.94093;LEN=1;MEANALT=1;MQM=255;PAIRED=1;PAO=0;PQA=0;QA=742;RPL=21;RPP=48.6112;RPR=0;RUN=1;SAF=9;SAP=3.94093;SAR=12;TYPE=snp;technology.illumina=1;AN=9;AC=3	GT:DP:AD:RO:QR:AO:QA:GL	0:121:121,.:121:4194:.:.:0,.	0:74:74,.:74:2582:.:.:0,.	0:169:168,.:168:5914:.:.:0,.	1:31:0,31:0:0:31:1123:-101.432,0	1:37:0,37:0:0:37:1336:-120.601,0	1:51:0,51:0:0:51:1773:-159.918,0	0:137:79,58:79:2665:58:2093:0,-51.4565	0:115:76,38:76:2529:38:1359:0,-105.278	0:133:112,21:112:3871:21:742:0,-281.602
BDIQ01000012.1	459073	.	C	T	1260.56	.	DPB=121;EPPR=20.2565;GTI=0;MQMR=255;NS=1;NUMALT=0;ODDS=0;PAIREDR=1;PQR=0;PRO=0;QR=4335;RO=121;RPPR=7.04816;SRF=0;SRP=0;SRR=0;DP=840;AB=0;ABP=0;AF=0;AO=20;CIGAR=1X;DPRA=0;EPP=6.91895;LEN=1;MEANALT=1;MQM=255;PAIRED=1;PAO=0;PQA=0;QA=716;RPL=20;RPP=46.4397;RPR=0;RUN=1;SAF=7;SAP=6.91895;SAR=13;TYPE=snp;technology.illumina=1;AN=9;AC=3	GT:DP:AD:RO:QR:AO:QA:GL	0:121:121,.:121:4335:.:.:0,.	0:73:73,.:73:2589:.:.:0,.	0:169:168,.:168:5930:.:.:0,.	1:30:0,30:0:0:30:1042:-94.1273,0	1:36:0,36:0:0:36:1208:-109.056,0	1:46:0,45:0:0:45:1578:-142.226,0	0:129:73,56:73:2527:56:1946:0,-52.2887	0:114:80,34:80:2831:34:1184:0,-148.236	0:122:102,20:102:3490:20:716:0,-249.644
BDIQ01000012.1	459505	.	A	T	1123.53	.	DPB=122;EPPR=19.0294;GTI=0;MQMR=255;NS=1;NUMALT=0;ODDS=0;PAIREDR=1;PQR=0;PRO=0;QR=4363;RO=122;RPPR=11.625;SRF=0;SRP=0;SRR=0;DP=781;AB=0;ABP=0;AF=0;AO=13;CIGAR=1X;DPRA=0;EPP=3.17734;LEN=1;MEANALT=2;MQM=255;PAIRED=0.923077;PAO=0;PQA=0;QA=436;RPL=5;RPP=4.51363;RPR=8;RUN=1;SAF=12;SAP=23.2217;SAR=1;TYPE=snp;technology.illumina=1;AN=9;AC=3	GT:DP:AD:RO:QR:AO:QA:GL	0:122:122,.:122:4363:.:.:0,.	0:33:33,.:33:1205:.:.:0,.	0:193:192,.:192:6818:.:.:0,.	1:36:0,36:0:0:36:1297:-117.09,0	1:22:0,22:0:0:22:804:-72.7255,0	1:30:0,30:0:0:30:1059:-95.663,0	0:120:90,30:90:3113:30:1055:0,-185.214	0:111:81,30:81:2807:30:1065:0,-156.772	0:114:100,13:100:3525:13:436:0,-278.039
BDIQ01000012.1	459524	.	T	A	1581.67	.	DPB=115;EPPR=11.3374;GTI=0;MQMR=255;NS=1;NUMALT=0;ODDS=0;PAIREDR=1;PQR=0;PRO=0;QR=4045;RO=115;RPPR=3.02918;SRF=0;SRP=0;SRR=0;DP=843;AB=0;ABP=0;AF=0;AO=22;CIGAR=1X;DPRA=0;EPP=6.56362;LEN=1;MEANALT=1;MQM=255;PAIRED=0.954545;PAO=0;PQA=0;QA=752;RPL=8;RPP=6.56362;RPR=14;RUN=1;SAF=14;SAP=6.56362;SAR=8;TYPE=snp;technology.illumina=1;AN=9;AC=3	GT:DP:AD:RO:QR:AO:QA:GL	0:115:115,.:115:4045:.:.:0,.	0:38:38,.:38:1299:.:.:0,.	0:183:183,.:183:6543:.:.:0,.	1:51:0,51:0:0:51:1804:-162.714,0	1:43:0,43:0:0:43:1491:-134.537,0	1:43:0,43:0:0:43:1489:-134.356,0	0:126:82,44:82:2812:44:1499:0,-118.172	0:114:75,39:75:2637:39:1300:0,-120.348	0:130:108,22:108:3716:22:752:0,-266.762
BDIQ01000012.1	459550	.	C	T	1309.79	.	DPB=114;EPPR=11.4848;GTI=0;MQMR=255;NS=1;NUMALT=0;ODDS=0;PAIREDR=1;PQR=0;PRO=0;QR=3942;RO=113;RPPR=5.3355;SRF=0;SRP=0;SRR=0;DP=824;AB=0;ABP=0;AF=0;AO=19;CIGAR=1X;DPRA=0;EPP=12.2676;LEN=1;MEANALT=1;MQM=255;PAIRED=1;PAO=0;PQA=0;QA=654;RPL=8;RPP=4.03889;RPR=11;RUN=1;SAF=11;SAP=4.03889;SAR=8;TYPE=snp;technology.illumina=1;AN=9;AC=3	GT:DP:AD:RO:QR:AO:QA:GL	0:114:113,.:113:3942:.:.:0,.	0:40:40,.:40:1303:.:.:0,.	0:174:173,.:173:6075:.:.:0,.	1:41:0,41:0:0:41:1490:-134.463,0	1:41:0,41:0:0:41:1445:-130.402,0	1:41:0,41:0:0:41:1476:-133.2,0	0:132:87,45:87:2956:45:1622:0,-120.039	0:109:75,34:75:2683:34:1227:0,-131.037	0:132:113,19:113:3948:19:654:0,-296.465
BDIQ01000012.1	459715	.	C	T	799902	.	DPB=37;EPPR=22.5536;GTI=0;MQMR=255;NS=1;NUMALT=0;ODDS=0;PAIREDR=1;PQR=0;PRO=0;QR=1244;RO=36;RPPR=6.8707;SRF=0;SRP=0;SRR=0;DP=377;AB=0;ABP=0;AF=0;AO=15;CIGAR=1X;DPRA=0;EPP=6.62942;LEN=1;MEANALT=2;MQM=255;PAIRED=0.933333;PAO=0;PQA=0;QA=461;RPL=1;RPP=27.4756;RPR=14;RUN=1;SAF=11;SAP=10.1038;SAR=4;TYPE=snp;technology.illumina=1;AN=9;AC=4	GT:DP:AD:RO:QR:AO:QA:GL	0:37:36,.:36:1244:.:.:0,.	0:13:13,.:13:454:.:.:0,.	0:65:65,.:65:2274:.:.:0,.	1:32:0,32:0:0:32:1146:-103.498,0	1:23:0,23:0:0:23:768:-69.4539,0	1:26:0,26:0:0:26:908:-82.0692,0	1:61:29,32:29:982:32:1070:-7.91575,0	0:54:32,22:32:1089:22:771:0,-28.6099	0:66:50,15:50:1722:15:461:0,-113.534
BDIQ01000012.1	459724	.	T	C	925.72	.	DPB=38;EPPR=21.525;GTI=0;MQMR=255;NS=1;NUMALT=0;ODDS=0;PAIREDR=1;PQR=0;PRO=0;QR=1338;RO=38;RPPR=6.66752;SRF=0;SRP=0;SRR=0;DP=406;AB=0;ABP=0;AF=0;AO=19;CIGAR=1X;DPRA=0;EPP=4.03889;LEN=1;MEANALT=1;MQM=255;PAIRED=0.947368;PAO=0;PQA=0;QA=587;RPL=6;RPP=8.61041;RPR=13;RUN=1;SAF=13;SAP=8.61041;SAR=6;TYPE=snp;technology.illumina=1;AN=9;AC=4	GT:DP:AD:RO:QR:AO:QA:GL	0:38:38,.:38:1338:.:.:0,.	0:16:16,.:16:582:.:.:0,.	0:71:71,.:71:2528:.:.:0,.	1:34:0,34:0:0:34:1200:-108.353,0	1:25:0,25:0:0:25:871:-78.7384,0	1:30:0,30:0:0:30:1069:-96.5663,0	1:64:26,37:26:925:37:1278:-31.7622,0	0:55:31,24:31:1124:24:806:0,-28.6467	0:73:54,19:54:1921:19:587:0,-120.107
BDIQ01000012.1	459734	.	A	G	1337	.	DPB=52;EPPR=10.206;GTI=0;MQMR=255;NS=1;NUMALT=0;ODDS=0;PAIREDR=1;PQR=0;PRO=0;QR=1749;RO=51;RPPR=18.3809;SRF=0;SRP=0;SRR=0;DP=493;AB=0;ABP=0;AF=0;AO=27;CIGAR=1X;DPRA=0;EPP=3.73412;LEN=1;MEANALT=1;MQM=255;PAIRED=0.962963;PAO=0;PQA=0;QA=792;RPL=10;RPP=6.95112;RPR=17;RUN=1;SAF=18;SAP=9.52472;SAR=9;TYPE=snp;technology.illumina=1;AN=9;AC=4	GT:DP:AD:RO:QR:AO:QA:GL	0:52:51,.:51:1749:.:.:0,.	0:14:14,.:14:488:.:.:0,.	0:73:73,.:73:2478:.:.:0,.	1:45:0,45:0:0:45:1561:-140.837,0	1:48:0,48:0:0:48:1608:-145.055,0	1:37:0,36:0:0:36:1210:-109.091,0	1:76:27,49:27:906:49:1669:-68.6751,0	0:67:34,33:34:1183:33:1129:0,-4.86582	0:81:54,27:54:1740:27:792:0,-85.3489
BDIQ01000012.1	459790	.	A	T	3466.63	.	DPB=101;EPPR=23.6715;GTI=0;MQMR=255;NS=1;NUMALT=0;ODDS=0;PAIREDR=1;PQR=0;PRO=0;QR=3515;RO=101;RPPR=3.0318;SRF=30;SRP=41.7866;SRR=5;DP=948;AB=0;ABP=0;AF=0;AO=52;CIGAR=1X;DPRA=0;EPP=3.67845;LEN=1;MEANALT=2;MQM=255;PAIRED=0.980769;PAO=0;PQA=0;QA=1814;RPL=26;RPP=3.0103;RPR=26;RUN=1;SAF=32;SAP=9.02361;SAR=20;TYPE=snp;technology.illumina=1;AN=9;AC=5	GT:DP:AD:RO:QR:AO:QA:GL	0:101:101,.:101:3515:.:.:0,.	0:40:35,5:35:1190:5:181:0,-90.788	0:125:125,.:125:4419:.:.:0,.	1:109:0,109:0:0:109:3976:-358.205,0	1:108:0,108:0:0:108:3813:-343.523,0	1:80:0,80:0:0:80:2837:-255.685,0	1:131:39,92:39:1374:92:3242:-168.12,0	1:127:54,73:54:1881:73:2493:-55.0732,0	0:127:74,52:74:2544:52:1814:0,-65.6957
BDIQ01000012.1	459965	.	A	T	4329.82	.	DPB=80;EPPR=6.91895;GTI=0;MQMR=255;NS=1;NUMALT=0;ODDS=0;PAIREDR=1;PQR=0;PRO=0;QR=2824;RO=80;RPPR=3.44459;SRF=0;SRP=0;SRR=0;DP=1103;AB=0;ABP=0;AF=0;AO=41;CIGAR=1X;DPRA=0;EPP=9.41879;LEN=1;MEANALT=1;MQM=255;PAIRED=1;PAO=0;PQA=0;QA=1471;RPL=19;RPP=3.48696;RPR=22;RUN=1;SAF=21;SAP=3.06326;SAR=20;TYPE=snp;technology.illumina=1;AN=9;AC=5	GT:DP:AD:RO:QR:AO:QA:GL	0:80:80,.:80:2824:.:.:0,.	0:107:104,.:104:3668:.:.:0,.	0:155:155,.:155:5472:.:.:0,.	1:140:0,139:0:0:139:4882:-439.59,0	1:111:0,111:0:0:111:3966:-357.297,0	1:115:0,115:0:0:115:4032:-363.231,0	1:141:46,95:46:1504:95:3180:-150.848,0	1:124:56,68:56:1832:68:2360:-47.5399,0	0:130:89,41:89:3074:41:1471:0,-144.257
BDIQ01000012.1	460040	.	C	T	6077.07	.	DPB=152;EPPR=17.6392;GTI=0;MQMR=255;NS=1;NUMALT=0;ODDS=0;PAIREDR=1;PQR=0;PRO=0;QR=5246;RO=152;RPPR=19.5249;SRF=84;SRP=16.1485;SRR=55;DP=1771;AB=0;ABP=0;AF=0;AO=69;CIGAR=1X;DPRA=0;EPP=3.04177;LEN=1;MEANALT=1;MQM=255;PAIRED=1;PAO=0;PQA=0;QA=2390;RPL=24;RPP=16.8888;RPR=45;RUN=1;SAF=47;SAP=22.6794;SAR=22;TYPE=snp;technology.illumina=1;AN=9;AC=4	GT:DP:AD:RO:QR:AO:QA:GL	0:152:152,.:152:5246:.:.:0,.	0:149:139,10:139:4836:10:331:0,-405.467	0:229:229,.:229:7862:.:.:0,.	1:193:0,193:0:0:193:6812:-613.433,0	1:190:0,190:0:0:190:6754:-608.215,0	1:194:0,194:0:0:194:6861:-617.844,0	1:248:84,164:84:2833:164:5775:-264.795,0	0:194:103,90:103:3482:90:3033:0,-40.4113	0:222:153,69:153:5311:69:2390:0,-262.891
BDIQ01000012.1	460071	.	G	A	6967.87	.	DPB=155;EPPR=4.14507;GTI=0;MQMR=255;NS=1;NUMALT=0;ODDS=0;PAIREDR=1;PQR=0;PRO=0;QR=5487;RO=155;RPPR=14.7923;SRF=98;SRP=27.8835;SRR=56;DP=1948;AB=0;ABP=0;AF=0;AO=85;CIGAR=1X;DPRA=0;EPP=5.07959;LEN=1;MEANALT=1;MQM=255;PAIRED=0.988235;PAO=0;PQA=0;QA=2925;RPL=35;RPP=8.75832;RPR=50;RUN=1;SAF=58;SAP=27.5607;SAR=27;TYPE=snp;technology.illumina=1;AN=9;AC=5	GT:DP:AD:RO:QR:AO:QA:GL	0:155:155,.:155:5487:.:.:0,.	0:171:154,17:154:5361:17:573:0,-430.931	0:243:243,.:243:8609:.:.:0,.	1:201:0,201:0:0:201:7091:-638.543,0	1:202:0,202:0:0:202:7182:-646.736,0	1:226:0,223:0:0:223:7825:-704.323,0	1:284:94,190:94:3199:190:6547:-301.324,0	1:213:103,108:103:3497:108:3737:-21.6065,0	0:253:168,85:168:5811:85:2925:0,-259.742
BDIQ01000012.1	460172	.	C	T	10615.9	.	DPB=272;EPPR=18.4661;GTI=0;MQMR=255;NS=1;NUMALT=0;ODDS=0;PAIREDR=1;PQR=0;PRO=0;QR=9601;RO=272;RPPR=6.20364;SRF=0;SRP=0;SRR=0;DP=3040;AB=0;ABP=0;AF=0;AO=154;CIGAR=1X;DPRA=0;EPP=3.91273;LEN=1;MEANALT=2;MQM=255;PAIRED=0.993506;PAO=0;PQA=0;QA=5416;RPL=76;RPP=3.0667;RPR=78;RUN=1;SAF=77;SAP=3.0103;SAR=77;TYPE=snp;technology.illumina=1;AN=9;AC=4	GT:DP:AD:RO:QR:AO:QA:GL	0:272:272,.:272:9601:.:.:0,.	0:299:285,.:285:9955:.:.:0,.	0:354:353,.:353:12369:.:.:0,.	1:279:0,279:0:0:279:9825:-884.602,0	1:332:0,332:0:0:332:11824:-1064.52,0	1:336:0,335:0:0:335:11845:-1066.26,0	1:431:159,271:159:5552:271:9444:-350.28,0	0:372:189,183:189:6351:183:6314:0,-3.321	0:365:210,154:210:7319:154:5416:0,-171.267
BDIQ01000012.1	460210	.	G	A	10964.7	.	DPB=259;EPPR=23.1404;GTI=0;MQMR=255;NS=1;NUMALT=0;ODDS=0;PAIREDR=1;PQR=0;PRO=0;QR=9194;RO=259;RPPR=3.08576;SRF=0;SRP=0;SRR=0;DP=3022;AB=0;ABP=0;AF=0;AO=130;CIGAR=1X;DPRA=0;EPP=8.42228;LEN=1;MEANALT=1;MQM=255;PAIRED=1;PAO=0;PQA=0;QA=4665;RPL=74;RPP=8.42228;RPR=56;RUN=1;SAF=54;SAP=11.0949;SAR=76;TYPE=snp;technology.illumina=1;AN=9;AC=4	GT:DP:AD:RO:QR:AO:QA:GL	0:259:259,.:259:9194:.:.:0,.	0:314:299,.:299:10672:.:.:0,.	0:373:373,.:373:13250:.:.:0,.	1:247:0,247:0:0:247:8724:-785.513,0	1:345:0,344:0:0:344:12344:-1111.18,0	1:313:0,313:0:0:313:11135:-1002.51,0	1:418:157,260:157:5424:260:9173:-337.418,0	0:401:210,191:210:7134:191:6564:0,-51.296	0:352:222,130:222:7788:130:4665:0,-281.062
BDIQ01000012.1	460292	.	C	T	5225.83	.	DPB=133;EPPR=15.9075;GTI=0;MQMR=255;NS=1;NUMALT=0;ODDS=0;PAIREDR=1;PQR=0;PRO=0;QR=4500;RO=132;RPPR=40.9124;SRF=0;SRP=5.18177;SRR=1;DP=1503;AB=0;ABP=0;AF=0;AO=76;CIGAR=1X;DPRA=0;EPP=19.4678;LEN=1;MEANALT=2;MQM=255;PAIRED=1;PAO=0;PQA=0;QA=2657;RPL=21;RPP=36.0395;RPR=55;RUN=1;SAF=19;SAP=44.2683;SAR=57;TYPE=snp;technology.illumina=1;AN=9;AC=5	GT:DP:AD:RO:QR:AO:QA:GL	0:133:132,.:132:4500:.:.:0,.	0:148:144,.:144:5033:.:.:0,.	0:188:187,.:187:6515:.:.:0,.	1:137:1,136:1:33:136:4851:-433.647,0	1:168:0,168:0:0:168:6011:-541.348,0	1:127:0,127:0:0:127:4609:-415.173,0	1:218:80,137:80:2622:137:4762:-192.62,0	1:183:86,97:86:2957:97:3311:-31.8575,0	0:201:124,76:124:4242:76:2657:0,-142.643
BDIQ01000012.1	461206	.	G	A	949446	.	DPB=23;EPPR=3.10471;GTI=0;MQMR=255;NS=1;NUMALT=0;ODDS=0;PAIREDR=1;PQR=0;PRO=0;QR=759;RO=23;RPPR=10.6577;SRF=0;SRP=0;SRR=0;DP=254;AB=0;ABP=0;AF=0;AO=5;CIGAR=1X;DPRA=0;EPP=3.44459;LEN=1;MEANALT=1;MQM=255;PAIRED=1;PAO=0;PQA=0;QA=181;RPL=0;RPP=13.8677;RPR=5;RUN=1;SAF=3;SAP=3.44459;SAR=2;TYPE=snp;technology.illumina=1;AN=9;AC=4	GT:DP:AD:RO:QR:AO:QA:GL	0:23:23,.:23:759:.:.:0,.	0:10:10,.:10:351:.:.:0,.	0:56:56,.:56:1973:.:.:0,.	1:16:0,16:0:0:16:572:-51.8375,0	1:11:0,11:0:0:11:380:-34.5455,0	1:32:0,31:0:0:31:1086:-97.9437,0	1:33:14,19:14:454:19:666:-19.1062,0	0:32:25,7:25:777:7:259:0,-46.5608	0:41:36,5:36:1283:5:181:0,-99.1744
BDIQ01000012.1	461361	.	G	T	451113	.	DPB=25;EPPR=7.26639;GTI=0;MQMR=255;NS=1;NUMALT=0;ODDS=0;PAIREDR=1;PQR=0;PRO=0;QR=867;RO=25;RPPR=10.0459;SRF=0;SRP=0;SRR=0;DP=264;AB=0;ABP=0;AF=0;AO=7;CIGAR=1X;DPRA=0;EPP=5.80219;LEN=1;MEANALT=1;MQM=255;PAIRED=1;PAO=0;PQA=0;QA=226;RPL=4;RPP=3.32051;RPR=3;RUN=1;SAF=3;SAP=3.32051;SAR=4;TYPE=snp;technology.illumina=1;AN=9;AC=4	GT:DP:AD:RO:QR:AO:QA:GL	0:25:25,.:25:867:.:.:0,.	0:15:15,.:15:528:.:.:0,.	0:68:68,.:68:2400:.:.:0,.	1:15:0,15:0:0:15:537:-48.688,0	1:14:0,14:0:0:14:502:-45.5386,0	1:14:0,14:0:0:14:498:-45.1757,0	1:42:16,26:16:558:26:904:-31.1389,0	0:34:20,14:20:673:14:485:0,-16.9101	0:37:30,7:30:974:7:226:0,-67.3218
BDIQ01000012.1	462212	.	TA	TC,CA	5208.88	.	DPB=152;EPPR=8.41652;GTI=0;MQMR=255;NS=1;NUMALT=0;ODDS=0;PAIREDR=0.993103;PQR=0;PRO=0;QR=4625;RO=145;RPPR=21.3555;SRF=3;SRP=5.18177;SRR=1;DP=1305;AB=0,0;ABP=0,0;AF=1,0;AO=203,8;CIGAR=1M1X,1X1M;DPRA=0,0;EPP=42.8135,12.7819;LEN=1,1;MEANALT=5,2;MQM=255,255;PAIRED=1,1;PAO=3,0;PQA=87,0;QA=5945,187;RPL=81,7;RPP=20.9918,12.7819;RPR=122,1;RUN=1,1;SAF=90,8;SAP=8.66896,20.3821;SAR=113,0;TYPE=snp,snp;techno…	GT:DP:AD:RO:QR:AO:QA:GL	0:152:145,.,.:145:4625:.:.:0,.,.	0:45:45,.,.:45:1486:.:.:0,.,.	0:183:174,.,.:174:5367:.:.:0,.,.	0:166:158,.,.:158:5072:.:.:0,.,.	0:132:129,.,.:129:4158:.:.:0,.,.	1:225:4,203,12:4:72:203,12:5945,315:-528.625,0,-506.754	0:158:146,.,8:146:4370:.,8:.,187:0,.,-376.546	0:123:114,.,.:114:3496:.:.:0,.,.	0:121:111,.,.:111:3393:.:.:0,.,.
BDIQ01000012.1	542726	.	A	G	2675.17	.	DPB=58;EPPR=5.40641;GTI=0;MQMR=255;NS=1;NUMALT=0;ODDS=0;PAIREDR=1;PQR=0;PRO=0;QR=2056;RO=58;RPPR=82.2316;SRF=21;SRP=3.9246;SRR=17;DP=671;AB=0;ABP=0;AF=0;AO=33;CIGAR=1X;DPRA=0;EPP=3.60252;LEN=1;MEANALT=1;MQM=255;PAIRED=1;PAO=0;PQA=0;QA=1087;RPL=26;RPP=26.7649;RPR=7;RUN=1;SAF=20;SAP=6.23461;SAR=13;TYPE=snp;technology.illumina=1;AN=9;AC=4	GT:DP:AD:RO:QR:AO:QA:GL	0:58:58,.:58:2056:.:.:0,.	0:41:38,3:38:1362:3:111:0,-112.578	0:85:84,.:84:3033:.:.:0,.	1:65:0,65:0:0:65:2235:-201.494,0	1:77:0,77:0:0:77:2707:-243.982,0	1:87:0,87:0:0:87:3094:-278.816,0	1:90:35,55:35:1193:55:1865:-60.4782,0	0:75:46,29:46:1544:29:941:0,-54.2812	0:93:60,33:60:2009:33:1087:0,-82.9854
BDIQ01000012.1	543370	.	C	T	3461.95	.	DPB=68;EPPR=9.26925;GTI=0;MQMR=255;NS=1;NUMALT=0;ODDS=0;PAIREDR=1;PQR=0;PRO=0;QR=2438;RO=68;RPPR=15.7837;SRF=0;SRP=0;SRR=0;DP=684;AB=0;ABP=0;AF=0;AO=17;CIGAR=1X;DPRA=0;EPP=6.20364;LEN=1;MEANALT=1;MQM=255;PAIRED=1;PAO=0;PQA=0;QA=566;RPL=2;RPP=24.5973;RPR=15;RUN=1;SAF=6;SAP=6.20364;SAR=11;TYPE=snp;technology.illumina=1;AN=9;AC=4	GT:DP:AD:RO:QR:AO:QA:GL	0:68:68,.:68:2438:.:.:0,.	0:31:31,.:31:1133:.:.:0,.	0:127:127,.:127:4483:.:.:0,.	1:71:0,70:0:0:70:2471:-222.6,0	1:75:0,75:0:0:75:2659:-239.665,0	1:111:0,111:0:0:111:3896:-350.991,0	1:75:30,44:30:1030:44:1546:-46.4499,0	0:61:35,26:35:1221:26:917:0,-27.3562	0:65:48,17:48:1674:17:566:0,-99.7358
BDIQ01000013.1	78542	.	C	A	1518.9	.	DPB=56;EPPR=3.16541;GTI=0;MQMR=255;NS=1;NUMALT=0;ODDS=0;PAIREDR=1;PQR=0;PRO=0;QR=1854;RO=56;RPPR=12.937;SRF=12;SRP=18.5208;SRR=2;DP=464;AB=0;ABP=0;AF=0;AO=16;CIGAR=1X;DPRA=0;EPP=11.6962;LEN=1;MEANALT=1;MQM=255;PAIRED=0.875;PAO=0;PQA=0;QA=522;RPL=10;RPP=5.18177;RPR=6;RUN=1;SAF=8;SAP=3.0103;SAR=8;TYPE=snp;technology.illumina=1;AN=9;AC=3	GT:DP:AD:RO:QR:AO:QA:GL	0:56:56,.:56:1854:.:.:0,.	0:16:14,2:14:483:2:74:0,-36.785	0:81:81,.:81:2743:.:.:0,.	1:50:0,50:0:0:50:1739:-156.858,0	1:18:0,18:0:0:18:633:-57.3217,0	1:32:0,32:0:0:32:1134:-102.414,0	0:76:46,30:46:1568:30:1086:0,-43.3589	0:48:38,10:38:1200:10:352:0,-76.2838	0:87:71,16:71:2300:16:522:0,-160.018
BDIQ01000013.1	123345	.	A	T	4644.8	.	DPB=100;EPPR=6.13722;GTI=0;MQMR=255;NS=1;NUMALT=0;ODDS=0;PAIREDR=1;PQR=0;PRO=0;QR=3604;RO=100;RPPR=6.13722;SRF=39;SRP=4.50892;SRR=32;DP=1178;AB=0;ABP=0;AF=0;AO=52;CIGAR=1X;DPRA=0;EPP=16.5402;LEN=1;MEANALT=1;MQM=255;PAIRED=0.980769;PAO=0;PQA=0;QA=1839;RPL=27;RPP=3.17734;RPR=25;RUN=1;SAF=32;SAP=9.02361;SAR=20;TYPE=snp;technology.illumina=1;AN=9;AC=4	GT:DP:AD:RO:QR:AO:QA:GL	0:100:100,.:100:3604:.:.:0,.	0:78:71,7:71:2555:7:259:0,-206.63	0:189:189,.:189:6733:.:.:0,.	1:128:0,128:0:0:128:4552:-410.036,0	1:129:0,129:0:0:129:4655:-419.311,0	1:146:0,146:0:0:146:5230:-471.058,0	1:162:54,108:54:1788:108:3806:-181.641,0	0:101:54,47:54:1897:47:1604:0,-26.38	0:145:93,52:93:3167:52:1839:0,-119.507
BDIQ01000013.1	124859	.	A	G	3366.55	.	DPB=88;EPPR=4.58955;GTI=0;MQMR=255;NS=1;NUMALT=0;ODDS=0;PAIREDR=1;PQR=0;PRO=0;QR=3068;RO=88;RPPR=3.0103;SRF=24;SRP=3.44459;SRR=21;DP=705;AB=0;ABP=0;AF=0;AO=37;CIGAR=1X;DPRA=0;EPP=4.47751;LEN=1;MEANALT=2;MQM=255;PAIRED=1;PAO=0;PQA=0;QA=1212;RPL=14;RPP=7.76406;RPR=23;RUN=1;SAF=21;SAP=4.47751;SAR=16;TYPE=snp;technology.illumina=1;AN=9;AC=3	GT:DP:AD:RO:QR:AO:QA:GL	0:88:88,.:88:3068:.:.:0,.	0:49:45,4:45:1587:4:148:0,-129.493	0:120:120,.:120:4285:.:.:0,.	1:60:0,60:0:0:60:2180:-196.563,0	1:62:0,62:0:0:62:2183:-196.822,0	1:108:0,108:0:0:108:3795:-341.901,0	0:83:46,37:46:1450:37:1274:0,-15.8109	0:58:32,26:32:1006:26:923:0,-7.42937	0:77:39,37:39:1352:37:1212:0,-12.6188
BDIQ01000013.1	139751	.	G	A	4223.1	.	DPB=88;EPPR=19.6912;GTI=0;MQMR=255;NS=1;NUMALT=0;ODDS=0;PAIREDR=1;PQR=0;PRO=0;QR=3017;RO=88;RPPR=28.2783;SRF=18;SRP=17.2631;SRR=37;DP=897;AB=0;ABP=0;AF=1;AO=55;CIGAR=1X;DPRA=0;EPP=3.99733;LEN=1;MEANALT=1;MQM=255;PAIRED=0.981818;PAO=0;PQA=0;QA=1762;RPL=29;RPP=3.36563;RPR=26;RUN=1;SAF=31;SAP=4.94488;SAR=24;TYPE=snp;technology.illumina=1;AN=9;AC=6	GT:DP:AD:RO:QR:AO:QA:GL	0:88:88,.:88:3017:.:.:0,.	0:65:55,10:55:1712:10:295:0,-127.546	0:92:91,.:91:2998:.:.:0,.	1:96:0,96:0:0:96:3241:-292.028,0	1:103:0,102:0:0:102:3298:-297.002,0	1:142:0,142:0:0:142:4733:-426.303,0	1:131:44,87:44:1354:87:2752:-125.829,0	1:77:34,43:34:983:43:1448:-41.8976,0	1:103:48,55:48:1524:55:1762:-21.4229,0
BDIQ01000013.1	139829	.	C	G	3555.54	.	DPB=64;EPPR=9.66043;GTI=0;MQMR=255;NS=1;NUMALT=0;ODDS=0;PAIREDR=1;PQR=0;PRO=0;QR=2156;RO=64;RPPR=9.66043;SRF=19;SRP=3.06598;SRR=20;DP=758;AB=0;ABP=0;AF=1;AO=51;CIGAR=1X;DPRA=0;EPP=6.45911;LEN=1;MEANALT=2;MQM=255;PAIRED=1;PAO=0;PQA=0;QA=1782;RPL=27;RPP=3.3935;RPR=24;RUN=1;SAF=24;SAP=3.3935;SAR=27;TYPE=snp;technology.illumina=1;AN=9;AC=6	GT:DP:AD:RO:QR:AO:QA:GL	0:64:64,.:64:2156:.:.:0,.	0:48:39,9:39:1421:9:323:0,-98.8255	0:82:82,.:82:2831:.:.:0,.	1:95:1,94:1:14:94:3232:-289.824,0	1:87:0,86:0:0:86:2936:-264.439,0	1:112:0,112:0:0:112:3987:-359.186,0	1:100:29,71:29:999:71:2343:-120.946,0	1:79:32,46:32:1143:46:1609:-41.9347,0	1:91:39,51:39:1301:51:1782:-43.3063,0
BDIQ01000013.1	217965	.	T	C	4507.66	.	DPB=522;EPPR=7.54914;GTI=0;MQMR=255;NS=1;NUMALT=0;ODDS=0;PAIREDR=0.998081;PQR=0;PRO=0;QR=17870;RO=521;RPPR=145.656;SRF=0;SRP=0;SRR=0;DP=2492;AB=0;ABP=0;AF=1;AO=300;CIGAR=1X;DPRA=0;EPP=9.52472;LEN=1;MEANALT=2;MQM=255;PAIRED=0.99;PAO=0;PQA=0;QA=10322;RPL=191;RPP=51.6802;RPR=109;RUN=1;SAF=150;SAP=3.0103;SAR=150;TYPE=snp;technology.illumina=1;AN=9;AC=4	GT:DP:AD:RO:QR:AO:QA:GL	0:522:521,.:521:17870:.:.:0,.	0:47:46,.:46:1624:.:.:0,.	0:294:294,.:294:10132:.:.:0,.	1:39:0,39:0:0:39:1408:-127.081,0	1:69:0,69:0:0:69:2411:-217.339,0	1:43:0,43:0:0:43:1519:-137.063,0	0:704:666,38:666:23277:38:1278:0,-1979.92	0:321:257,63:257:9043:63:2087:0,-626.063	1:453:151,300:151:5282:300:10322:-453.596,0
BDIQ01000013.1	586252	.	T	C	1818.27	.	DPB=33;EPPR=4.65535;GTI=0;MQMR=255;NS=1;NUMALT=0;ODDS=0;PAIREDR=1;PQR=0;PRO=0;QR=1174;RO=33;RPPR=6.23461;SRF=0;SRP=0;SRR=0;DP=422;AB=0;ABP=0;AF=0;AO=30;CIGAR=1X;DPRA=0;EPP=4.16842;LEN=1;MEANALT=1;MQM=255;PAIRED=0.966667;PAO=0;PQA=0;QA=1036;RPL=15;RPP=3.0103;RPR=15;RUN=1;SAF=16;SAP=3.29983;SAR=14;TYPE=snp;technology.illumina=1;AN=9;AC=3	GT:DP:AD:RO:QR:AO:QA:GL	0:33:33,.:33:1174:.:.:0,.	0:20:20,.:20:736:.:.:0,.	0:76:76,.:76:2706:.:.:0,.	1:46:0,46:0:0:46:1657:-149.49,0	1:28:0,28:0:0:28:917:-82.8575,0	1:60:1,59:1:14:59:2063:-184.62,0	0:51:31,20:31:1094:20:656:0,-39.4449	0:33:24,9:24:789:9:317:0,-42.4565	0:75:45,30:45:1579:30:1036:0,-48.8756
BDIQ01000013.1	620841	.	C	T	6109.19	.	DPB=198;EPPR=4.107;GTI=0;MQMR=255;NS=1;NUMALT=0;ODDS=0;PAIREDR=1;PQR=0;PRO=0;QR=6784;RO=198;RPPR=20.5576;SRF=53;SRP=46.0936;SRR=16;DP=1650;AB=0;ABP=0;AF=1;AO=120;CIGAR=1X;DPRA=0;EPP=3.29983;LEN=1;MEANALT=1;MQM=255;PAIRED=0.983333;PAO=0;PQA=0;QA=4124;RPL=43;RPP=23.9288;RPR=77;RUN=1;SAF=71;SAP=11.7686;SAR=49;TYPE=snp;technology.illumina=1;AN=9;AC=5	GT:DP:AD:RO:QR:AO:QA:GL	0:198:198,.:198:6784:.:.:0,.	0:74:69,4:69:2304:4:148:0,-194.047	0:220:220,.:220:7701:.:.:0,.	1:169:0,169:0:0:169:5827:-524.775,0	1:118:0,118:0:0:118:4188:-377.275,0	1:193:0,193:0:0:193:6867:-618.386,0	1:279:112,166:112:3924:166:5752:-164.517,0	0:177:100,77:100:3500:77:2558:0,-84.7978	1:222:102,120:102:3455:120:4124:-60.2149,0
BDIQ01000013.1	621470	.	T	C	7398.17	.	DPB=237;EPPR=3.75245;GTI=0;MQMR=255;NS=1;NUMALT=0;ODDS=0;PAIREDR=1;PQR=0;PRO=0;QR=8479;RO=237;RPPR=3.01946;SRF=0;SRP=0;SRR=0;DP=2053;AB=0;ABP=0;AF=0;AO=112;CIGAR=1X;DPRA=0;EPP=3.70827;LEN=1;MEANALT=1;MQM=255;PAIRED=1;PAO=0;PQA=0;QA=3862;RPL=58;RPP=3.32051;RPR=54;RUN=1;SAF=55;SAP=3.08785;SAR=57;TYPE=snp;technology.illumina=1;AN=9;AC=4	GT:DP:AD:RO:QR:AO:QA:GL	0:237:237,.:237:8479:.:.:0,.	0:129:127,.:127:4431:.:.:0,.	0:277:276,.:276:9783:.:.:0,.	1:160:0,160:0:0:160:5739:-516.869,0	1:227:0,226:0:0:226:7846:-706.346,0	1:241:0,239:0:0:239:8266:-743.936,0	1:303:108,194:108:3768:194:6459:-242.174,0	0:217:114,102:114:3943:102:3467:0,-42.8461	0:262:150,112:150:5188:112:3862:0,-119.341
BDIQ01000013.1	621539	.	T	C	6777.61	.	DPB=224;EPPR=9.09627;GTI=0;MQMR=255;NS=1;NUMALT=0;ODDS=0;PAIREDR=0.995516;PQR=0;PRO=0;QR=7811;RO=223;RPPR=10.109;SRF=0;SRP=0;SRR=0;DP=1989;AB=0;ABP=0;AF=0;AO=122;CIGAR=1X;DPRA=0;EPP=4.7902;LEN=1;MEANALT=1;MQM=255;PAIRED=1;PAO=0;PQA=0;QA=4211;RPL=58;RPP=3.65106;RPR=64;RUN=1;SAF=54;SAP=6.49889;SAR=68;TYPE=snp;technology.illumina=1;AN=9;AC=4	GT:DP:AD:RO:QR:AO:QA:GL	0:224:223,.:223:7811:.:.:0,.	0:101:97,.:97:3410:.:.:0,.	0:307:306,.:306:10957:.:.:0,.	1:161:0,161:0:0:161:5670:-510.652,0	1:217:0,217:0:0:217:7542:-679.128,0	1:220:0,220:0:0:220:7581:-682.635,0	1:297:109,186:109:3751:186:6311:-230.397,0	0:213:110,103:110:3748:103:3418:0,-29.7089	0:249:127,122:127:4380:122:4211:0,-15.2097
BDIQ01000013.1	731779	.	T	A	1549.55	.	DPB=33;EPPR=4.65535;GTI=0;MQMR=255;NS=1;NUMALT=0;ODDS=0;PAIREDR=1;PQR=0;PRO=0;QR=1115;RO=33;RPPR=17.8158;SRF=13;SRP=3.0103;SRR=13;DP=337;AB=0;ABP=0;AF=0;AO=9;CIGAR=1X;DPRA=0;EPP=3.25157;LEN=1;MEANALT=1;MQM=255;PAIRED=1;PAO=0;PQA=0;QA=306;RPL=7;RPP=9.04217;RPR=2;RUN=1;SAF=4;SAP=3.25157;SAR=5;TYPE=snp;technology.illumina=1;AN=9;AC=5	GT:DP:AD:RO:QR:AO:QA:GL	0:33:33,.:33:1115:.:.:0,.	0:29:26,3:26:933:3:111:0,-73.9688	0:69:69,.:69:2455:.:.:0,.	1:30:1,29:1:37:29:1005:-87.0966,0	1:36:0,36:0:0:36:1259:-113.66,0	1:50:0,50:0:0:50:1781:-160.646,0	1:19:7,12:7:195:12:415:-19.8673,0	1:30:12,18:12:368:18:581:-19.1861,0	0:41:32,9:32:1068:9:306:0,-68.5737
BDIQ01000013.1	731832	.	G	A	262663	.	DPB=27;EPPR=3.73412;GTI=0;MQMR=255;NS=1;NUMALT=0;ODDS=0;PAIREDR=1;PQR=0;PRO=0;QR=954;RO=27;RPPR=6.95112;SRF=20;SRP=3.06326;SRR=21;DP=544;AB=0;ABP=0;AF=0;AO=9;CIGAR=1X;DPRA=0;EPP=14.8328;LEN=1;MEANALT=1;MQM=255;PAIRED=1;PAO=0;PQA=0;QA=329;RPL=0;RPP=22.5536;RPR=9;RUN=1;SAF=8;SAP=14.8328;SAR=1;TYPE=snp;technology.illumina=1;AN=9;AC=2	GT:DP:AD:RO:QR:AO:QA:GL	0:27:27,.:27:954:.:.:0,.	0:22:21,.:21:745:.:.:0,.	0:68:68,.:68:2408:.:.:0,.	1:82:41,41:41:1447:41:1474:-2.43659,0	0:86:44,42:44:1536:42:1510:0,-2.32957	0:122:64,56:64:2342:56:1981:0,-32.5027	1:53:21,32:21:656:32:1145:-44.0554,0	0:39:25,14:25:852:14:495:0,-32.1172	0:45:36,9:36:1213:9:329:0,-79.5314
BDIQ01000013.1	731850	.	G	A	2244.93	.	DPB=24;EPPR=4.45795;GTI=0;MQMR=255;NS=1;NUMALT=0;ODDS=0;PAIREDR=1;PQR=0;PRO=0;QR=841;RO=24;RPPR=4.45795;SRF=8;SRP=4.74748;SRR=12;DP=884;AB=0;ABP=0;AF=1;AO=32;CIGAR=1X;DPRA=0;EPP=56.2114;LEN=1;MEANALT=1;MQM=255;PAIRED=1;PAO=0;PQA=0;QA=1119;RPL=2;RPP=56.2114;RPR=30;RUN=1;SAF=30;SAP=56.2114;SAR=2;TYPE=snp;technology.illumina=1;AN=9;AC=6	GT:DP:AD:RO:QR:AO:QA:GL	0:24:24,.:24:841:.:.:0,.	0:23:20,3:20:673:3:111:0,-50.5465	0:72:71,.:71:2445:.:.:0,.	1:176:42,133:42:1472:133:4715:-291.874,0	1:133:39,94:39:1256:94:3270:-181.286,0	1:232:73,159:73:2611:159:5604:-269.365,0	1:86:27,59:27:852:59:2040:-106.95,0	1:73:28,45:28:983:45:1578:-53.5496,0	1:65:33,32:33:1042:32:1119:-6.96393,0
BDIQ01000013.1	732024	.	T	C	19303.4	.	DPB=27;EPPR=3.09072;GTI=0;MQMR=255;NS=1;NUMALT=0;ODDS=0;PAIREDR=1;PQR=0;PRO=0;QR=934;RO=27;RPPR=3.73412;SRF=13;SRP=6.23461;SRR=20;DP=2462;AB=0;ABP=0;AF=1;AO=132;CIGAR=1X;DPRA=0;EPP=12.4858;LEN=1;MEANALT=1;MQM=255;PAIRED=1;PAO=0;PQA=0;QA=4552;RPL=66;RPP=3.0103;RPR=66;RUN=1;SAF=44;SAP=34.8586;SAR=88;TYPE=snp;technology.illumina=1;AN=9;AC=6	GT:DP:AD:RO:QR:AO:QA:GL	0:27:27,.:27:934:.:.:0,.	0:46:33,13:33:1107:13:431:0,-60.8439	0:59:59,.:59:2103:.:.:0,.	1:450:66,384:66:2338:384:13524:-1006.74,0	1:367:55,312:55:1930:312:11116:-826.745,0	1:790:83,706:83:2895:706:24733:-1965.42,0	1:320:38,282:38:1262:282:9792:-767.715,0	1:233:45,188:45:1573:188:6486:-442.165,0	1:170:38,132:38:1261:132:4552:-296.203,0
BDIQ01000013.1	732057	.	T	C	11076.9	.	DPB=24;EPPR=3.0103;GTI=0;MQMR=255;NS=1;NUMALT=0;ODDS=0;PAIREDR=1;PQR=0;PRO=0;QR=847;RO=24;RPPR=3.0103;SRF=8;SRP=10.0459;SRR=17;DP=1832;AB=0;ABP=0;AF=1;AO=94;CIGAR=1X;DPRA=0;EPP=5.32038;LEN=1;MEANALT=1;MQM=255;PAIRED=1;PAO=0;PQA=0;QA=3160;RPL=74;RPP=70.3721;RPR=20;RUN=1;SAF=28;SAP=36.3678;SAR=66;TYPE=snp;technology.illumina=1;AN=9;AC=6	GT:DP:AD:RO:QR:AO:QA:GL	0:24:24,.:24:847:.:.:0,.	0:36:25,11:25:894:11:378:0,-46.454	0:52:52,.:52:1894:.:.:0,.	1:324:84,240:84:2947:240:8437:-494.101,0	1:277:51,226:51:1883:226:7987:-549.344,0	1:578:103,475:103:3677:475:16676:-1169.9,0	1:219:51,168:51:1779:168:5784:-360.445,0	1:168:41,127:41:1457:127:4272:-253.331,0	1:154:60,94:60:2070:94:3160:-98.0912,0
BDIQ01000013.1	732130	.	A	C	0.0090807	.	DPB=17;EPPR=4.1599;GTI=0;MQMR=255;NS=1;NUMALT=0;ODDS=0;PAIREDR=1;PQR=0;PRO=0;QR=621;RO=17;RPPR=3.13803;SRF=14;SRP=18.305;SRR=32;DP=547;AB=0;ABP=0;AF=0;AO=11;CIGAR=1X;DPRA=0;EPP=7.94546;LEN=1;MEANALT=1;MQM=255;PAIRED=1;PAO=0;PQA=0;QA=376;RPL=1;RPP=19.0002;RPR=10;RUN=1;SAF=9;SAP=12.6832;SAR=2;TYPE=snp;technology.illumina=1;AN=9;AC=2	GT:DP:AD:RO:QR:AO:QA:GL	0:17:17,.:17:621:.:.:0,.	0:11:11,.:11:403:.:.:0,.	0:44:43,.:43:1557:.:.:0,.	0:87:46,41:46:1609:41:1405:0,-18.3671	0:51:25,26:25:907:26:886:0,-1.91203	1:143:70,73:70:2491:73:2497:-0.526198,0	1:85:45,40:45:1440:40:1441:-0.13025,0	0:48:30,18:30:1034:18:642:0,-35.268	0:61:50,11:50:1705:11:376:0,-119.609
BDIQ01000013.1	732141	.	T	C	933672	.	DPB=15;EPPR=3.15506;GTI=0;MQMR=255;NS=1;NUMALT=0;ODDS=0;PAIREDR=1;PQR=0;PRO=0;QR=551;RO=15;RPPR=4.31318;SRF=20;SRP=4.70971;SRR=26;DP=593;AB=0;ABP=0;AF=0;AO=14;CIGAR=1X;DPRA=0;EPP=8.59409;LEN=1;MEANALT=2;MQM=255;PAIRED=1;PAO=0;PQA=0;QA=488;RPL=2;RPP=18.5208;RPR=12;RUN=1;SAF=12;SAP=18.5208;SAR=2;TYPE=snp;technology.illumina=1;AN=9;AC=4	GT:DP:AD:RO:QR:AO:QA:GL	0:15:15,.:15:551:.:.:0,.	0:12:11,.:11:395:.:.:0,.	0:40:40,.:40:1350:.:.:0,.	1:100:46,54:46:1610:54:1912:-27.1841,0	1:67:26,41:26:911:41:1422:-45.9864,0	1:157:60,97:60:2102:97:3357:-112.946,0	1:94:42,52:42:1298:52:1777:-43.1427,0	0:49:28,21:28:967:21:728:0,-21.5087	0:59:44,14:44:1462:14:488:0,-87.6533
BDIQ01000013.1	732268	.	A	T	6395.83	.	DPB=17;EPPR=3.13803;GTI=0;MQMR=255;NS=1;NUMALT=0;ODDS=0;PAIREDR=1;PQR=0;PRO=0;QR=625;RO=17;RPPR=13.3567;SRF=7;SRP=4.78696;SRR=4;DP=1152;AB=0;ABP=0;AF=1;AO=66;CIGAR=1X;DPRA=0;EPP=6.30041;LEN=1;MEANALT=2;MQM=255;PAIRED=1;PAO=0;PQA=0;QA=2237;RPL=29;RPP=5.11597;RPR=37;RUN=1;SAF=35;SAP=3.53672;SAR=31;TYPE=snp;technology.illumina=1;AN=9;AC=6	GT:DP:AD:RO:QR:AO:QA:GL	0:17:17,.:17:625:.:.:0,.	0:21:11,10:11:407:10:347:0,-5.423	0:52:52,.:52:1863:.:.:0,.	1:192:38,154:38:1291:154:5309:-361.625,0	1:131:34,97:34:1213:97:3432:-199.707,0	1:348:73,275:73:2546:275:9678:-641.883,0	1:174:36,137:36:1255:137:4656:-306.085,0	1:97:28,69:28:970:69:2416:-130.144,0	1:120:53,66:53:1832:66:2237:-36.4441,0
BDIQ01000013.1	732414	.	A	G	6079.38	.	DPB=22;EPPR=5.59539;GTI=0;MQMR=255;NS=1;NUMALT=0;ODDS=0;PAIREDR=1;PQR=0;PRO=0;QR=755;RO=21;RPPR=3.94093;SRF=6;SRP=4.31318;SRR=9;DP=1225;AB=0;ABP=0;AF=1;AO=79;CIGAR=1X;DPRA=0;EPP=9.19487;LEN=1;MEANALT=2;MQM=255;PAIRED=1;PAO=0;PQA=0;QA=2694;RPL=41;RPP=3.25768;RPR=38;RUN=1;SAF=35;SAP=5.23675;SAR=44;TYPE=snp;technology.illumina=1;AN=9;AC=6	GT:DP:AD:RO:QR:AO:QA:GL	0:22:21,.:21:755:.:.:0,.	0:25:15,10:15:518:10:356:0,-14.5693	0:51:51,.:51:1846:.:.:0,.	1:207:42,165:42:1501:165:5813:-388.075,0	1:168:42,126:42:1526:126:4402:-258.826,0	1:316:61,255:61:2127:255:8906:-610.111,0	1:187:60,127:60:2115:127:4362:-202.221,0	1:107:31,76:31:938:76:2702:-158.813,0	1:142:61,79:61:2138:79:2694:-50.0314,0
BDIQ01000013.1	732525	.	C	T	649.89	.	DPB=26;EPPR=3.79203;GTI=0;MQMR=255;NS=1;NUMALT=0;ODDS=0;PAIREDR=1;PQR=0;PRO=0;QR=897;RO=25;RPPR=3.79203;SRF=22;SRP=8.03571;SRR=13;DP=733;AB=0;ABP=0;AF=0;AO=23;CIGAR=1X;DPRA=0;EPP=10.6577;LEN=1;MEANALT=1;MQM=255;PAIRED=0.956522;PAO=0;PQA=0;QA=772;RPL=20;RPP=30.2953;RPR=3;RUN=1;SAF=4;SAP=24.253;SAR=19;TYPE=snp;technology.illumina=1;AN=9;AC=3	GT:DP:AD:RO:QR:AO:QA:GL	0:26:25,.:25:897:.:.:0,.	0:38:35,3:35:1204:3:88:0,-100.491	0:54:54,.:54:1922:.:.:0,.	1:103:50,53:50:1754:53:1904:-13.5084,0	0:101:54,47:54:1845:47:1685:0,-14.3832	1:174:83,91:83:2849:91:3262:-37.1852,0	1:98:36,62:36:1272:62:2163:-80.1855,0	0:50:34,16:34:1144:16:580:0,-50.734	0:89:66,23:66:2332:23:772:0,-140.418
BDIQ01000013.1	732539	.	T	A	0.0339859	.	DPB=24;EPPR=14.4341;GTI=0;MQMR=255;NS=1;NUMALT=0;ODDS=0;PAIREDR=1;PQR=0;PRO=0;QR=851;RO=23;RPPR=7.63648;SRF=18;SRP=4.09604;SRR=14;DP=653;AB=0;ABP=0;AF=0;AO=18;CIGAR=1X;DPRA=0;EPP=26.6552;LEN=1;MEANALT=1;MQM=255;PAIRED=1;PAO=0;PQA=0;QA=652;RPL=18;RPP=42.0968;RPR=0;RUN=1;SAF=2;SAP=26.6552;SAR=16;TYPE=snp;technology.illumina=1;AN=9;AC=1	GT:DP:AD:RO:QR:AO:QA:GL	0:24:23,.:23:851:.:.:0,.	0:34:32,2:32:1153:2:70:0,-97.4803	0:57:57,.:57:1941:.:.:0,.	0:94:51,43:51:1824:43:1573:0,-22.5818	0:92:54,38:54:1878:38:1380:0,-44.8046	0:156:85,71:85:2948:71:2470:0,-43.0189	1:72:33,39:33:1105:39:1349:-21.971,0	0:46:34,12:34:1153:12:413:0,-66.595	0:78:60,18:60:2075:18:652:0,-128.054
BDIQ01000013.1	732989	.	A	T	1337.19	.	DPB=15;EPPR=6.62942;GTI=0;MQMR=255;NS=1;NUMALT=0;ODDS=0;PAIREDR=1;PQR=0;PRO=0;QR=539;RO=15;RPPR=3.15506;SRF=0;SRP=0;SRR=0;DP=232;AB=0;ABP=0;AF=0;AO=2;CIGAR=1X;DPRA=0;EPP=7.35324;LEN=1;MEANALT=1;MQM=255;PAIRED=1;PAO=0;PQA=0;QA=55;RPL=2;RPP=7.35324;RPR=0;RUN=1;SAF=0;SAP=7.35324;SAR=2;TYPE=snp;technology.illumina=1;AN=9;AC=4	GT:DP:AD:RO:QR:AO:QA:GL	0:15:15,.:15:539:.:.:0,.	0:13:13,.:13:469:.:.:0,.	0:24:24,.:24:888:.:.:0,.	1:31:0,31:0:0:31:1104:-99.7161,0	1:26:0,26:0:0:26:954:-86.2269,0	1:43:0,43:0:0:43:1529:-137.966,0	0:24:17,7:17:579:7:259:0,-28.7706	1:32:15,17:15:509:17:619:-9.92478,0	0:24:22,2:22:742:2:55:0,-61.8923
BDIQ01000013.1	733529	.	A	G	965316	.	DPB=18;EPPR=3.49285;GTI=0;MQMR=255;NS=1;NUMALT=0;ODDS=0;PAIREDR=1;PQR=0;PRO=0;QR=638;RO=18;RPPR=4.9405;SRF=10;SRP=3.49285;SRR=8;DP=223;AB=0;ABP=0;AF=0;AO=6;CIGAR=1X;DPRA=0;EPP=16.0391;LEN=1;MEANALT=1;MQM=255;PAIRED=1;PAO=0;PQA=0;QA=218;RPL=6;RPP=16.0391;RPR=0;RUN=1;SAF=0;SAP=16.0391;SAR=6;TYPE=snp;technology.illumina=1;AN=9;AC=3	GT:DP:AD:RO:QR:AO:QA:GL	0:18:18,.:18:638:.:.:0,.	0:20:18,2:18:640:2:74:0,-50.9256	0:32:32,.:32:1114:.:.:0,.	1:32:0,32:0:0:32:1118:-100.969,0	1:27:0,27:0:0:27:926:-83.683,0	1:29:0,29:0:0:29:1007:-90.9772,0	0:24:13,11:13:465:11:399:0,-5.93497	0:21:15,6:15:494:6:218:0,-24.806	0:20:19,.:19:645:.:.:0,.
BDIQ01000013.1	734016	.	A	G	2161.17	.	DPB=35;EPPR=3.56868;GTI=0;MQMR=255;NS=1;NUMALT=0;ODDS=0;PAIREDR=1;PQR=0;PRO=0;QR=1277;RO=35;RPPR=6.05036;SRF=18;SRP=8.60069;SRR=29;DP=539;AB=0;ABP=0;AF=0;AO=12;CIGAR=1X;DPRA=0;EPP=9.52472;LEN=1;MEANALT=1;MQM=255;PAIRED=1;PAO=0;PQA=0;QA=373;RPL=5;RPP=3.73412;RPR=7;RUN=1;SAF=6;SAP=3.0103;SAR=6;TYPE=snp;technology.illumina=1;AN=9;AC=4	GT:DP:AD:RO:QR:AO:QA:GL	0:35:35,.:35:1277:.:.:0,.	0:51:47,4:47:1704:4:144:0,-140.403	0:81:81,.:81:2900:.:.:0,.	1:63:0,63:0:0:63:2274:-205.021,0	1:43:0,43:0:0:43:1510:-136.251,0	1:71:0,71:0:0:71:2442:-220.124,0	1:68:19,49:19:635:49:1723:-97.9374,0	0:56:30,26:30:1060:26:919:0,-12.6899	0:71:59,12:59:2074:12:373:0,-153.131
BDIQ01000013.1	736872	.	GGA	GGG	1009.78	.	DPB=27;EPPR=3.73412;GTI=0;MQMR=255;NS=1;NUMALT=0;ODDS=0;PAIREDR=1;PQR=0;PRO=0;QR=961;RO=27;RPPR=32.0437;SRF=0;SRP=0;SRR=0;DP=341;AB=0;ABP=0;AF=1;AO=33;CIGAR=2M1X;DPRA=0;EPP=4.65535;LEN=1;MEANALT=1;MQM=255;PAIRED=0.969697;PAO=0.5;PQA=16.5;QA=1158;RPL=17;RPP=3.0761;RPR=16;RUN=1;SAF=11;SAP=10.9724;SAR=22;TYPE=snp;technology.illumina=1;AN=9;AC=1	GT:DP:AD:RO:QR:AO:QA:GL	0:27:27,.:27:961:.:.:0,.	0:30:30,.:30:1031:.:.:0,.	0:41:41,.:41:1418:.:.:0,.	0:37:37,.:37:1279:.:.:0,.	1:33:0,33:0:0:33:1158:-104.513,0	0:38:38,.:38:1359:.:.:0,.	0:48:48,.:48:1719:.:.:0,.	0:36:36,.:36:1215:.:.:0,.	0:51:51,.:51:1792:.:.:0,.
BDIQ01000013.1	738716	.	A	T	2623.91	.	DPB=38;EPPR=7.76406;GTI=0;MQMR=255;NS=1;NUMALT=0;ODDS=0;PAIREDR=1;PQR=0;PRO=0;QR=1351;RO=37;RPPR=3.5385;SRF=21;SRP=3.06326;SRR=20;DP=664;AB=0;ABP=0;AF=0;AO=20;CIGAR=1X;DPRA=0;EPP=3.44459;LEN=1;MEANALT=1;MQM=255;PAIRED=1;PAO=0;PQA=0;QA=736;RPL=12;RPP=4.74748;RPR=8;RUN=1;SAF=11;SAP=3.44459;SAR=9;TYPE=snp;technology.illumina=1;AN=9;AC=4	GT:DP:AD:RO:QR:AO:QA:GL	0:38:37,.:37:1351:.:.:0,.	0:46:41,5:41:1401:5:181:0,-109.78	0:116:116,.:116:4089:.:.:0,.	1:65:0,65:0:0:65:2255:-203.297,0	1:68:0,68:0:0:68:2468:-222.483,0	1:85:0,85:0:0:85:2960:-266.748,0	1:88:25,62:25:845:62:2107:-113.586,0	0:71:46,25:46:1490:25:830:0,-59.3919	0:87:67,20:67:2350:20:736:0,-145.243
BDIQ01000016.1	63233	.	C	T	1730.7	.	DPB=30;EPPR=21.5402;GTI=0;MQMR=255;NS=1;NUMALT=0;ODDS=0;PAIREDR=1;PQR=0;PRO=0;QR=1080;RO=30;RPPR=26.4622;SRF=11;SRP=7.89611;SRR=5;DP=364;AB=0;ABP=0;AF=0;AO=17;CIGAR=1X;DPRA=0;EPP=6.20364;LEN=1;MEANALT=1;MQM=255;PAIRED=1;PAO=0;PQA=0;QA=569;RPL=13;RPP=13.3567;RPR=4;RUN=1;SAF=8;SAP=3.13803;SAR=9;TYPE=snp;technology.illumina=1;AN=9;AC=5	GT:DP:AD:RO:QR:AO:QA:GL	0:30:30,.:30:1080:.:.:0,.	0:18:16,2:16:566:2:70:0,-44.6437	0:57:57,.:57:2051:.:.:0,.	1:48:0,48:0:0:48:1695:-152.903,0	1:56:0,56:0:0:56:2004:-180.718,0	1:40:0,40:0:0:40:1356:-122.379,0	1:43:17,26:17:579:26:923:-30.9744,0	1:29:11,18:11:376:18:572:-17.616,0	0:43:26,17:26:915:17:569:0,-31.1572
BDIQ01000016.1	63259	.	A	C	1572.05	.	DPB=32;EPPR=7.35324;GTI=0;MQMR=255;NS=1;NUMALT=0;ODDS=0;PAIREDR=1;PQR=0;PRO=0;QR=1142;RO=32;RPPR=12.7819;SRF=0;SRP=0;SRR=0;DP=347;AB=0;ABP=0;AF=0;AO=18;CIGAR=1X;DPRA=0;EPP=3.49285;LEN=1;MEANALT=1;MQM=255;PAIRED=1;PAO=0;PQA=0;QA=648;RPL=10;RPP=3.49285;RPR=8;RUN=1;SAF=8;SAP=3.49285;SAR=10;TYPE=snp;technology.illumina=1;AN=9;AC=5	GT:DP:AD:RO:QR:AO:QA:GL	0:32:32,.:32:1142:.:.:0,.	0:16:15,.:15:531:.:.:0,.	0:47:47,.:47:1703:.:.:0,.	1:51:0,51:0:0:51:1771:-159.737,0	1:52:0,52:0:0:52:1794:-161.805,0	1:44:0,44:0:0:44:1536:-138.589,0	1:42:13,29:13:455:29:953:-44.7986,0	1:23:8,15:8:286:15:464:-15.9718,0	0:40:22,18:22:726:18:648:0,-6.99
BDIQ01000016.1	84438	.	C	T	19221	.	DPB=750;EPPR=891.623;GTI=0;MQMR=255;NS=1;NUMALT=0;ODDS=0;PAIREDR=1;PQR=0;PRO=0;QR=26207;RO=750;RPPR=1389.46;SRF=0;SRP=5.18177;SRR=1;DP=6429;AB=0;ABP=0;AF=0;AO=294;CIGAR=1X;DPRA=0;EPP=264.06;LEN=1;MEANALT=3;MQM=255;PAIRED=0.986395;PAO=0;PQA=0;QA=9948;RPL=281;RPP=533.5;RPR=13;RUN=1;SAF=42;SAP=328.731;SAR=252;TYPE=snp;technology.illumina=1;AN=9;AC=4	GT:DP:AD:RO:QR:AO:QA:GL	0:750:750,.:750:26207:.:.:0,.	0:364:349,.:349:12120:.:.:0,.	0:980:980,.:980:34352:.:.:0,.	1:730:1,728:1:14:728:25487:-2292.78,0	1:672:0,672:0:0:672:23868:-2148.48,0	1:597:0,597:0:0:597:20769:-1869.56,0	1:846:285,557:285:9978:557:19565:-862.832,0	0:707:398,308:398:13783:308:10577:0,-288.543	0:783:486,294:486:16846:294:9948:0,-620.829
BDIQ01000016.1	87346	.	C	T	1558.33	.	DPB=24;EPPR=8.80089;GTI=0;MQMR=255;NS=1;NUMALT=0;ODDS=0;PAIREDR=1;PQR=0;PRO=0;QR=824;RO=24;RPPR=3.0103;SRF=0;SRP=0;SRR=0;DP=335;AB=0;ABP=0;AF=0;AO=7;CIGAR=1X;DPRA=0;EPP=3.32051;LEN=1;MEANALT=2;MQM=255;PAIRED=0.857143;PAO=0;PQA=0;QA=237;RPL=4;RPP=3.32051;RPR=3;RUN=1;SAF=2;SAP=5.80219;SAR=5;TYPE=snp;technology.illumina=1;AN=9;AC=4	GT:DP:AD:RO:QR:AO:QA:GL	0:24:24,.:24:824:.:.:0,.	0:17:16,.:16:588:.:.:0,.	0:33:33,.:33:1143:.:.:0,.	1:30:0,30:0:0:30:1049:-94.7597,0	1:50:0,50:0:0:50:1772:-159.834,0	1:50:0,50:0:0:50:1760:-158.752,0	1:50:25,23:25:839:23:839:-0.0269333,0	0:54:36,17:36:1168:17:625:0,-48.8345	0:27:19,7:19:668:7:237:0,-38.8172
BDIQ01000016.1	87512	.	T	A	1023.35	.	DPB=32;EPPR=3.28173;GTI=0;MQMR=255;NS=1;NUMALT=0;ODDS=0;PAIREDR=1;PQR=0;PRO=0;QR=1162;RO=32;RPPR=30.1537;SRF=0;SRP=0;SRR=0;DP=248;AB=0;ABP=0;AF=0;AO=8;CIGAR=1X;DPRA=0;EPP=4.09604;LEN=1;MEANALT=1;MQM=255;PAIRED=1;PAO=0;PQA=0;QA=288;RPL=5;RPP=4.09604;RPR=3;RUN=1;SAF=4;SAP=3.0103;SAR=4;TYPE=snp;technology.illumina=1;AN=9;AC=4	GT:DP:AD:RO:QR:AO:QA:GL	0:32:32,.:32:1162:.:.:0,.	0:24:23,.:23:787:.:.:0,.	0:26:26,.:26:914:.:.:0,.	1:26:0,26:0:0:26:888:-80.2615,0	1:23:0,23:0:0:23:805:-72.8,0	1:34:0,34:0:0:34:1203:-108.624,0	1:38:13,25:13:469:25:771:-27.1276,0	0:17:13,3:13:448:3:107:0,-30.7175	0:28:20,8:20:667:8:288:0,-34.0835
BDIQ01000016.1	90111	.	G	A	2870.16	.	DPB=90;EPPR=6.48466;GTI=0;MQMR=255;NS=1;NUMALT=0;ODDS=0;PAIREDR=1;PQR=0;PRO=0;QR=3058;RO=90;RPPR=63.329;SRF=22;SRP=5.09662;SRR=29;DP=761;AB=0;ABP=0;AF=0;AO=29;CIGAR=1X;DPRA=0;EPP=4.88226;LEN=1;MEANALT=2;MQM=255;PAIRED=1;PAO=0;PQA=0;QA=941;RPL=12;RPP=4.88226;RPR=17;RUN=1;SAF=9;SAP=12.0706;SAR=20;TYPE=snp;technology.illumina=1;AN=9;AC=5	GT:DP:AD:RO:QR:AO:QA:GL	0:90:90,.:90:3058:.:.:0,.	0:55:51,4:51:1718:4:148:0,-141.267	0:125:125,.:125:4340:.:.:0,.	1:68:0,68:0:0:68:2319:-209.051,0	1:95:0,94:0:0:94:3272:-294.686,0	1:85:0,85:0:0:85:2975:-268.1,0	1:82:40,42:40:1303:42:1503:-18.0321,0	1:78:33,45:33:1168:45:1498:-29.6789,0	0:83:53,29:53:1784:29:941:0,-75.8846
BDIQ01000016.1	90271	.	C	T	2583.91	.	DPB=65;EPPR=3.84548;GTI=0;MQMR=255;NS=1;NUMALT=0;ODDS=0;PAIREDR=1;PQR=0;PRO=0;QR=2223;RO=65;RPPR=20.6827;SRF=0;SRP=0;SRR=0;DP=580;AB=0;ABP=0;AF=0;AO=21;CIGAR=1X;DPRA=0;EPP=3.1137;LEN=1;MEANALT=1;MQM=255;PAIRED=1;PAO=0;PQA=0;QA=674;RPL=5;RPP=15.5221;RPR=16;RUN=1;SAF=12;SAP=3.94093;SAR=9;TYPE=snp;technology.illumina=1;AN=9;AC=4	GT:DP:AD:RO:QR:AO:QA:GL	0:65:65,.:65:2223:.:.:0,.	0:20:19,.:19:662:.:.:0,.	0:74:74,.:74:2656:.:.:0,.	1:86:0,86:0:0:86:2961:-266.834,0	1:69:0,69:0:0:69:2319:-209.046,0	1:72:0,71:0:0:71:2524:-227.372,0	1:65:23,42:23:733:42:1375:-57.7887,0	0:63:33,30:33:1101:30:1028:0,-6.56097	0:66:45,21:45:1556:21:674:0,-79.4048
BDIQ01000016.1	113992	.	G	C	1056.28	.	DPB=11;EPPR=12.6832;GTI=0;MQMR=255;NS=1;NUMALT=0;ODDS=0;PAIREDR=1;PQR=0;PRO=0;QR=403;RO=11;RPPR=12.6832;SRF=0;SRP=0;SRR=0;DP=183;AB=0;ABP=0;AF=0;AO=4;CIGAR=1X;DPRA=0;EPP=3.0103;LEN=1;MEANALT=1;MQM=255;PAIRED=1;PAO=0;PQA=0;QA=121;RPL=4;RPP=11.6962;RPR=0;RUN=1;SAF=2;SAP=3.0103;SAR=2;TYPE=snp;technology.illumina=1;AN=9;AC=5	GT:DP:AD:RO:QR:AO:QA:GL	0:11:11,.:11:403:.:.:0,.	0:10:10,.:10:366:.:.:0,.	0:22:22,.:22:806:.:.:0,.	1:15:0,15:0:0:15:516:-46.784,0	1:21:0,21:0:0:21:755:-68.3095,0	1:35:0,35:0:0:35:1246:-112.496,0	1:33:10,23:10:366:23:806:-39.5844,0	1:18:7,11:7:259:11:399:-12.5927,0	0:18:14,4:14:490:4:121:0,-33.2575
BDIQ01000016.1	115913	.	A	G	2272.39	.	DPB=46;EPPR=3.19912;GTI=0;MQMR=255;NS=1;NUMALT=0;ODDS=0;PAIREDR=1;PQR=0;PRO=0;QR=1672;RO=46;RPPR=3.76559;SRF=14;SRP=3.09072;SRR=13;DP=503;AB=0;ABP=0;AF=0;AO=11;CIGAR=1X;DPRA=0;EPP=3.20771;LEN=1;MEANALT=1;MQM=255;PAIRED=0.909091;PAO=0;PQA=0;QA=393;RPL=3;RPP=7.94546;RPR=8;RUN=1;SAF=5;SAP=3.20771;SAR=6;TYPE=snp;technology.illumina=1;AN=9;AC=4	GT:DP:AD:RO:QR:AO:QA:GL	0:46:46,.:46:1672:.:.:0,.	0:29:27,2:27:967:2:51:0,-82.5431	0:55:55,.:55:1955:.:.:0,.	1:61:0,61:0:0:61:2120:-191.148,0	1:64:0,64:0:0:64:2179:-196.45,0	1:75:1,74:1:14:74:2578:-230.968,0	1:71:19,52:19:662:52:1817:-103.951,0	0:56:30,26:30:952:26:873:0,-7.09156	0:46:35,11:35:1254:11:393:0,-77.491
BDIQ01000016.1	116015	.	G	A	2898.52	.	DPB=46;EPPR=9.80795;GTI=0;MQMR=255;NS=1;NUMALT=0;ODDS=0;PAIREDR=1;PQR=0;PRO=0;QR=1584;RO=46;RPPR=15.095;SRF=0;SRP=0;SRR=0;DP=530;AB=0;ABP=0;AF=0;AO=29;CIGAR=1X;DPRA=0;EPP=3.08518;LEN=1;MEANALT=1;MQM=255;PAIRED=0.965517;PAO=0;PQA=0;QA=1016;RPL=10;RPP=9.07545;RPR=19;RUN=1;SAF=18;SAP=6.67934;SAR=11;TYPE=snp;technology.illumina=1;AN=9;AC=4	GT:DP:AD:RO:QR:AO:QA:GL	0:46:46,.:46:1584:.:.:0,.	0:18:18,.:18:600:.:.:0,.	0:66:66,.:66:2319:.:.:0,.	1:58:0,58:0:0:58:2116:-190.805,0	1:46:0,46:0:0:46:1622:-146.333,0	1:91:0,91:0:0:91:3256:-293.398,0	1:82:29,53:29:995:53:1839:-75.9639,0	0:54:29,25:29:958:25:857:0,-9.07754	0:69:40,29:40:1344:29:1016:0,-29.5057
BDIQ01000016.1	116023	.	G	A	2914.87	.	DPB=42;EPPR=4.87156;GTI=0;MQMR=255;NS=1;NUMALT=0;ODDS=0;PAIREDR=1;PQR=0;PRO=0;QR=1412;RO=42;RPPR=10.4553;SRF=0;SRP=0;SRR=0;DP=514;AB=0;ABP=0;AF=0;AO=32;CIGAR=1X;DPRA=0;EPP=3.28173;LEN=1;MEANALT=1;MQM=255;PAIRED=0.96875;PAO=0;PQA=0;QA=1062;RPL=12;RPP=7.35324;RPR=20;RUN=1;SAF=19;SAP=5.45321;SAR=13;TYPE=snp;technology.illumina=1;AN=9;AC=4	GT:DP:AD:RO:QR:AO:QA:GL	0:42:42,.:42:1412:.:.:0,.	0:16:16,.:16:569:.:.:0,.	0:60:60,.:60:2154:.:.:0,.	1:57:0,57:0:0:57:2039:-183.868,0	1:43:0,43:0:0:43:1540:-138.958,0	1:90:0,90:0:0:90:3276:-295.204,0	1:82:28,54:28:924:54:1791:-78.0317,0	0:53:28,25:28:937:25:803:0,-12.0734	0:71:39,32:39:1287:32:1062:0,-20.2481
BDIQ01000016.1	116057	.	G	T	2692.42	.	DPB=50;EPPR=7.35324;GTI=0;MQMR=255;NS=1;NUMALT=0;ODDS=0;PAIREDR=1;PQR=0;PRO=0;QR=1683;RO=50;RPPR=3.18402;SRF=0;SRP=0;SRR=0;DP=537;AB=0;ABP=0;AF=0;AO=32;CIGAR=1X;DPRA=0;EPP=5.45321;LEN=1;MEANALT=1;MQM=255;PAIRED=0.9375;PAO=0;PQA=0;QA=1125;RPL=20;RPP=7.35324;RPR=12;RUN=1;SAF=19;SAP=5.45321;SAR=13;TYPE=snp;technology.illumina=1;AN=9;AC=5	GT:DP:AD:RO:QR:AO:QA:GL	0:50:50,.:50:1683:.:.:0,.	0:11:11,.:11:357:.:.:0,.	0:68:68,.:68:2424:.:.:0,.	1:64:0,64:0:0:64:2237:-201.68,0	1:38:0,38:0:0:38:1344:-121.314,0	1:87:0,87:0:0:87:3034:-273.409,0	1:89:27,61:27:917:61:2176:-113.331,0	1:60:27,33:27:912:33:1140:-20.5277,0	0:70:38,32:38:1334:32:1125:0,-18.8095
BDIQ01000016.1	125286	.	T	C	1147.51	.	DPB=19;EPPR=4.03889;GTI=0;MQMR=255;NS=1;NUMALT=0;ODDS=0;PAIREDR=1;PQR=0;PRO=0;QR=687;RO=19;RPPR=4.03889;SRF=0;SRP=0;SRR=0;DP=215;AB=0;ABP=0;AF=0;AO=4;CIGAR=1X;DPRA=0;EPP=11.6962;LEN=1;MEANALT=1;MQM=255;PAIRED=1;PAO=0;PQA=0;QA=148;RPL=0;RPP=11.6962;RPR=4;RUN=1;SAF=4;SAP=11.6962;SAR=0;TYPE=snp;technology.illumina=1;AN=9;AC=4	GT:DP:AD:RO:QR:AO:QA:GL	0:19:19,.:19:687:.:.:0,.	0:25:25,.:25:880:.:.:0,.	0:27:27,.:27:983:.:.:0,.	1:13:0,13:0:0:13:477:-43.2969,0	1:38:0,38:0:0:38:1330:-120.05,0	1:20:0,20:0:0:20:689:-62.3545,0	1:39:14,24:14:462:24:846:-34.5867,0	0:22:11,11:11:389:11:366:0,-2.09091	0:12:8,4:8:269:4:148:0,-10.8562
BDIQ01000016.1	125346	.	A	C	1366.3	.	DPB=31;EPPR=8.68415;GTI=0;MQMR=255;NS=1;NUMALT=0;ODDS=0;PAIREDR=1;PQR=0;PRO=0;QR=1106;RO=31;RPPR=8.68415;SRF=0;SRP=0;SRR=0;DP=358;AB=0;ABP=0;AF=0;AO=13;CIGAR=1X;DPRA=0;EPP=4.51363;LEN=1;MEANALT=1;MQM=255;PAIRED=1;PAO=0;PQA=0;QA=454;RPL=5;RPP=4.51363;RPR=8;RUN=1;SAF=10;SAP=11.1951;SAR=3;TYPE=snp;technology.illumina=1;AN=9;AC=5	GT:DP:AD:RO:QR:AO:QA:GL	0:31:31,.:31:1106:.:.:0,.	0:31:31,.:31:1117:.:.:0,.	0:47:47,.:47:1688:.:.:0,.	1:40:0,40:0:0:40:1443:-130.231,0	1:44:0,44:0:0:44:1554:-140.213,0	1:32:0,32:0:0:32:1088:-98.26,0	1:69:15,54:15:501:54:1831:-119.705,0	1:36:12,24:12:440:24:741:-27.0321,0	0:28:15,13:15:537:13:454:0,-7.47877
BDIQ01000016.1	125377	.	G	T	1458.82	.	DPB=31;EPPR=4.76149;GTI=0;MQMR=255;NS=1;NUMALT=0;ODDS=0;PAIREDR=1;PQR=0;PRO=0;QR=1127;RO=31;RPPR=3.64073;SRF=0;SRP=0;SRR=0;DP=336;AB=0;ABP=0;AF=0;AO=13;CIGAR=1X;DPRA=0;EPP=7.18621;LEN=1;MEANALT=1;MQM=255;PAIRED=1;PAO=0;PQA=0;QA=467;RPL=7;RPP=3.17734;RPR=6;RUN=1;SAF=7;SAP=3.17734;SAR=6;TYPE=snp;technology.illumina=1;AN=9;AC=5	GT:DP:AD:RO:QR:AO:QA:GL	0:31:31,.:31:1127:.:.:0,.	0:20:20,.:20:710:.:.:0,.	0:44:44,.:44:1513:.:.:0,.	1:46:0,46:0:0:46:1659:-149.671,0	1:33:0,33:0:0:33:1213:-109.538,0	1:30:0,30:0:0:30:1062:-95.934,0	1:69:19,50:19:636:50:1681:-94.0515,0	1:33:15,18:15:495:18:595:-9.00056,0	0:30:17,13:17:598:13:467:0,-11.7825
BDIQ01000016.1	125393	.	G	A	1441.31	.	DPB=32;EPPR=12.7819;GTI=0;MQMR=255;NS=1;NUMALT=0;ODDS=0;PAIREDR=1;PQR=0;PRO=0;QR=1133;RO=32;RPPR=5.45321;SRF=0;SRP=0;SRR=0;DP=353;AB=0;ABP=0;AF=0;AO=16;CIGAR=1X;DPRA=0;EPP=3.55317;LEN=1;MEANALT=1;MQM=255;PAIRED=1;PAO=0;PQA=0;QA=561;RPL=8;RPP=3.0103;RPR=8;RUN=1;SAF=9;SAP=3.55317;SAR=7;TYPE=snp;technology.illumina=1;AN=9;AC=4	GT:DP:AD:RO:QR:AO:QA:GL	0:32:32,.:32:1133:.:.:0,.	0:20:20,.:20:687:.:.:0,.	0:52:52,.:52:1809:.:.:0,.	1:47:0,47:0:0:47:1653:-149.122,0	1:37:0,37:0:0:37:1355:-122.316,0	1:30:0,30:0:0:30:1055:-95.3017,0	1:63:19,44:19:651:44:1493:-75.7767,0	0:36:17,19:17:594:19:547:0,-4.29152	0:36:20,16:20:701:16:561:0,-12.5999
BDIQ01000016.1	125409	.	TCG	TCA	737975	.	DPB=36;EPPR=14.8328;GTI=0;MQMR=255;NS=1;NUMALT=0;ODDS=0;PAIREDR=1;PQR=0;PRO=0;QR=1274;RO=36;RPPR=3.9754;SRF=7;SRP=4.1599;SRR=10;DP=342;AB=0;ABP=0;AF=1;AO=21;CIGAR=2M1X;DPRA=0;EPP=5.59539;LEN=1;MEANALT=2;MQM=255;PAIRED=0.904762;PAO=0.5;PQA=18.5;QA=658;RPL=12;RPP=3.94093;RPR=9;RUN=1;SAF=9;SAP=3.94093;SAR=12;TYPE=snp;technology.illumina=1;AN=9;AC=1	GT:DP:AD:RO:QR:AO:QA:GL	0:36:36,.:36:1274:.:.:0,.	0:16:16,.:16:570:.:.:0,.	0:48:47,.:47:1709:.:.:0,.	0:37:37,.:37:1333:.:.:0,.	0:34:33,.:33:1178:.:.:0,.	0:29:29,.:29:1038:.:.:0,.	0:70:70,.:70:2419:.:.:0,.	1:39:17,21:17:571:21:658:-7.80752,0	0:33:33,.:33:1108:.:.:0,.
BDIQ01000016.1	125489	.	T	C	1020.48	.	DPB=32;EPPR=7.35324;GTI=0;MQMR=255;NS=1;NUMALT=0;ODDS=0;PAIREDR=1;PQR=0;PRO=0;QR=1146;RO=32;RPPR=3.28173;SRF=0;SRP=0;SRR=0;DP=316;AB=0;ABP=0;AF=0;AO=18;CIGAR=1X;DPRA=0;EPP=3.49285;LEN=1;MEANALT=1;MQM=255;PAIRED=1;PAO=0;PQA=0;QA=615;RPL=8;RPP=3.49285;RPR=10;RUN=1;SAF=6;SAP=7.35324;SAR=12;TYPE=snp;technology.illumina=1;AN=9;AC=5	GT:DP:AD:RO:QR:AO:QA:GL	0:32:32,.:32:1146:.:.:0,.	0:10:10,.:10:360:.:.:0,.	0:42:42,.:42:1501:.:.:0,.	1:32:0,32:0:0:32:1133:-102.324,0	1:31:0,31:0:0:31:1069:-96.5548,0	1:33:0,33:0:0:33:1168:-105.474,0	1:52:18,34:18:638:34:1198:-50.3979,0	1:41:19,22:19:662:22:773:-9.99294,0	0:43:25,18:25:839:18:615:0,-20.1539
BDIQ01000016.1	125497	.	A	G	1050.02	.	DPB=30;EPPR=3.29983;GTI=0;MQMR=255;NS=1;NUMALT=0;ODDS=0;PAIREDR=1;PQR=0;PRO=0;QR=1074;RO=30;RPPR=5.61607;SRF=0;SRP=0;SRR=0;DP=310;AB=0;ABP=0;AF=0;AO=18;CIGAR=1X;DPRA=0;EPP=3.0103;LEN=1;MEANALT=1;MQM=255;PAIRED=1;PAO=0;PQA=0;QA=654;RPL=9;RPP=3.0103;RPR=9;RUN=1;SAF=6;SAP=7.35324;SAR=12;TYPE=snp;technology.illumina=1;AN=9;AC=5	GT:DP:AD:RO:QR:AO:QA:GL	0:30:30,.:30:1074:.:.:0,.	0:10:10,.:10:366:.:.:0,.	0:39:39,.:39:1401:.:.:0,.	1:33:0,33:0:0:33:1199:-108.273,0	1:31:0,31:0:0:31:987:-89.1484,0	1:31:0,31:0:0:31:1137:-102.697,0	1:51:19,32:19:656:32:1131:-42.7582,0	1:39:17,22:17:605:22:746:-12.6732,0	0:46:28,18:28:984:18:654:0,-29.6881
BDIQ01000016.1	125503	.	A	G	995.19	.	DPB=30;EPPR=3.0103;GTI=0;MQMR=255;NS=1;NUMALT=0;ODDS=0;PAIREDR=1;PQR=0;PRO=0;QR=1042;RO=30;RPPR=3.0103;SRF=0;SRP=0;SRR=0;DP=306;AB=0;ABP=0;AF=0;AO=18;CIGAR=1X;DPRA=0;EPP=3.49285;LEN=1;MEANALT=1;MQM=255;PAIRED=1;PAO=0;PQA=0;QA=648;RPL=10;RPP=3.49285;RPR=8;RUN=1;SAF=6;SAP=7.35324;SAR=12;TYPE=snp;technology.illumina=1;AN=9;AC=5	GT:DP:AD:RO:QR:AO:QA:GL	0:30:30,.:30:1042:.:.:0,.	0:10:10,.:10:366:.:.:0,.	0:41:41,.:41:1468:.:.:0,.	1:32:0,32:0:0:32:1138:-102.776,0	1:29:0,28:0:0:28:914:-82.4014,0	1:30:0,30:0:0:30:1067:-96.3857,0	1:51:19,31:19:629:31:1050:-37.901,0	1:37:18,19:18:658:19:672:-1.24813,0	0:46:28,18:28:995:18:648:0,-31.2254
BDIQ01000016.1	126111	.	A	G	868218	.	DPB=32;EPPR=3.28173;GTI=0;MQMR=255;NS=1;NUMALT=0;ODDS=0;PAIREDR=1;PQR=0;PRO=0;QR=1127;RO=32;RPPR=4.09604;SRF=0;SRP=0;SRR=0;DP=259;AB=0;ABP=0;AF=0;AO=8;CIGAR=1X;DPRA=0;EPP=3.0103;LEN=1;MEANALT=1;MQM=255;PAIRED=1;PAO=0;PQA=0;QA=245;RPL=2;RPP=7.35324;RPR=6;RUN=1;SAF=6;SAP=7.35324;SAR=2;TYPE=snp;technology.illumina=1;AN=9;AC=4	GT:DP:AD:RO:QR:AO:QA:GL	0:32:32,.:32:1127:.:.:0,.	0:12:11,.:11:364:.:.:0,.	0:29:29,.:29:1034:.:.:0,.	1:21:0,21:0:0:21:736:-66.5905,0	1:30:0,30:0:0:30:1019:-92.0497,0	1:18:0,18:0:0:18:614:-55.6011,0	1:36:13,23:13:450:23:745:-26.5278,0	0:39:23,16:23:815:16:526:0,-26.0356	0:42:34,8:34:1203:8:245:0,-86.2676
BDIQ01000016.1	126159	.	G	A	1513.94	.	DPB=48;EPPR=21.1059;GTI=0;MQMR=255;NS=1;NUMALT=0;ODDS=0;PAIREDR=1;PQR=0;PRO=0;QR=1714;RO=48;RPPR=7.5342;SRF=0;SRP=0;SRR=0;DP=410;AB=0;ABP=0;AF=0;AO=13;CIGAR=1X;DPRA=0;EPP=4.51363;LEN=1;MEANALT=1;MQM=255;PAIRED=1;PAO=0;PQA=0;QA=477;RPL=5;RPP=4.51363;RPR=8;RUN=1;SAF=9;SAP=7.18621;SAR=4;TYPE=snp;technology.illumina=1;AN=9;AC=5	GT:DP:AD:RO:QR:AO:QA:GL	0:48:48,.:48:1714:.:.:0,.	0:20:19,.:19:649:.:.:0,.	0:59:59,.:59:2051:.:.:0,.	1:39:0,39:0:0:39:1347:-121.575,0	1:49:0,49:0:0:49:1738:-156.775,0	1:31:0,31:0:0:31:1109:-100.168,0	1:46:14,32:14:491:32:1124:-56.9705,0	1:68:33,35:33:1150:35:1246:-8.64752,0	0:50:37,13:37:1199:13:477:0,-64.9371
BDIQ01000016.1	126230	.	G	A	1888.04	.	DPB=38;EPPR=17.6392;GTI=0;MQMR=255;NS=1;NUMALT=0;ODDS=0;PAIREDR=1;PQR=0;PRO=0;QR=1347;RO=38;RPPR=11.239;SRF=10;SRP=9.07545;SRR=19;DP=494;AB=0;ABP=0;AF=0;AO=16;CIGAR=1X;DPRA=0;EPP=3.55317;LEN=1;MEANALT=1;MQM=255;PAIRED=1;PAO=0;PQA=0;QA=580;RPL=6;RPP=5.18177;RPR=10;RUN=1;SAF=9;SAP=3.55317;SAR=7;TYPE=snp;technology.illumina=1;AN=9;AC=5	GT:DP:AD:RO:QR:AO:QA:GL	0:38:38,.:38:1347:.:.:0,.	0:32:29,3:29:1036:3:111:0,-83.2372	0:63:63,.:63:2237:.:.:0,.	1:47:0,47:0:0:47:1702:-153.542,0	1:58:0,58:0:0:58:2100:-189.362,0	1:59:0,59:0:0:59:2171:-195.758,0	1:63:19,44:19:666:44:1547:-79.2911,0	1:90:37,53:37:1311:53:1844:-47.9636,0	0:44:28,16:28:952:16:580:0,-33.4575
BDIQ01000016.1	126247	.	A	G	1652.98	.	DPB=33;EPPR=6.23461;GTI=0;MQMR=255;NS=1;NUMALT=0;ODDS=0;PAIREDR=1;PQR=0;PRO=0;QR=1197;RO=33;RPPR=6.23461;SRF=7;SRP=6.91895;SRR=13;DP=399;AB=0;ABP=0;AF=0;AO=14;CIGAR=1X;DPRA=0;EPP=3.0103;LEN=1;MEANALT=1;MQM=255;PAIRED=1;PAO=0;PQA=0;QA=500;RPL=2;RPP=18.5208;RPR=12;RUN=1;SAF=5;SAP=5.49198;SAR=9;TYPE=snp;technology.illumina=1;AN=9;AC=5	GT:DP:AD:RO:QR:AO:QA:GL	0:33:33,.:33:1197:.:.:0,.	0:23:20,3:20:717:3:88:0,-56.6752	0:50:50,.:50:1764:.:.:0,.	1:38:1,37:1:14:37:1274:-113.604,0	1:48:0,48:0:0:48:1713:-154.527,0	1:54:0,54:0:0:54:1910:-172.254,0	1:50:15,35:15:514:35:1243:-65.6225,0	1:68:30,38:30:1090:38:1268:-15.9904,0	0:35:21,14:21:696:14:500:0,-17.6143
BDIQ01000016.1	126255	.	A	G	1785.75	.	DPB=31;EPPR=3.08035;GTI=0;MQMR=255;NS=1;NUMALT=0;ODDS=0;PAIREDR=1;PQR=0;PRO=0;QR=1129;RO=31;RPPR=3.08035;SRF=7;SRP=8.07707;SRR=14;DP=397;AB=0;ABP=0;AF=0;AO=17;CIGAR=1X;DPRA=0;EPP=4.1599;LEN=1;MEANALT=1;MQM=255;PAIRED=1;PAO=0;PQA=0;QA=625;RPL=4;RPP=13.3567;RPR=13;RUN=1;SAF=5;SAP=9.26925;SAR=12;TYPE=snp;technology.illumina=1;AN=9;AC=5	GT:DP:AD:RO:QR:AO:QA:GL	0:31:31,.:31:1129:.:.:0,.	0:24:21,3:21:773:3:111:0,-59.5781	0:56:56,.:56:2017:.:.:0,.	1:32:0,32:0:0:32:1097:-99.0728,0	1:46:0,46:0:0:46:1628:-146.874,0	1:56:0,56:0:0:56:2044:-184.325,0	1:47:14,33:14:503:33:1152:-58.3998,0	1:64:30,34:30:1098:34:1189:-8.17371,0	0:41:24,17:24:811:17:625:0,-16.7103
BDIQ01000016.1	131993	.	A	G	604376	.	DPB=31;EPPR=4.76149;GTI=0;MQMR=255;NS=1;NUMALT=0;ODDS=0;PAIREDR=1;PQR=0;PRO=0;QR=1117;RO=31;RPPR=3.08035;SRF=0;SRP=0;SRR=0;DP=194;AB=0;ABP=0;AF=0;AO=9;CIGAR=1X;DPRA=0;EPP=5.18177;LEN=1;MEANALT=1;MQM=255;PAIRED=1;PAO=0;PQA=0;QA=333;RPL=7;RPP=9.04217;RPR=2;RUN=1;SAF=4;SAP=3.25157;SAR=5;TYPE=snp;technology.illumina=1;AN=9;AC=5	GT:DP:AD:RO:QR:AO:QA:GL	0:31:31,.:31:1117:.:.:0,.	0:14:14,.:14:488:.:.:0,.	0:39:39,.:39:1416:.:.:0,.	1:10:0,10:0:0:10:343:-31.213,0	1:11:0,11:0:0:11:407:-37,0	1:20:0,20:0:0:20:707:-63.9835,0	1:21:9,12:9:333:12:398:-5.81167,0	1:28:13,15:13:450:15:537:-7.84185,0	0:20:11,9:11:399:9:333:0,-5.93273
BDIQ01000016.1	150456	.	G	A	1002.54	.	DPB=13;EPPR=7.18621;GTI=0;MQMR=255;NS=1;NUMALT=0;ODDS=0;PAIREDR=1;PQR=0;PRO=0;QR=459;RO=13;RPPR=4.51363;SRF=0;SRP=0;SRR=0;DP=177;AB=0;ABP=0;AF=0;AO=6;CIGAR=1X;DPRA=0;EPP=4.45795;LEN=1;MEANALT=2;MQM=255;PAIRED=1;PAO=0;PQA=0;QA=222;RPL=4;RPP=4.45795;RPR=2;RUN=1;SAF=2;SAP=4.45795;SAR=4;TYPE=snp;technology.illumina=1;AN=9;AC=4	GT:DP:AD:RO:QR:AO:QA:GL	0:13:13,.:13:459:.:.:0,.	0:13:13,.:13:439:.:.:0,.	0:26:26,.:26:874:.:.:0,.	1:16:0,16:0:0:16:558:-50.5687,0	1:10:0,10:0:0:10:305:-27.755,0	1:35:0,35:0:0:35:1166:-105.273,0	1:14:4,10:4:148:10:350:-18.16,0	0:26:18,8:18:625:8:292:0,-29.9522	0:24:17,6:17:571:6:222:0,-31.3979
BDIQ01000016.1	151066	.	T	C	1025.15	.	DPB=17;EPPR=4.1599;GTI=0;MQMR=255;NS=1;NUMALT=0;ODDS=0;PAIREDR=1;PQR=0;PRO=0;QR=579;RO=17;RPPR=3.13803;SRF=0;SRP=0;SRR=0;DP=252;AB=0;ABP=0;AF=0;AO=10;CIGAR=1X;DPRA=0;EPP=10.8276;LEN=1;MEANALT=1;MQM=255;PAIRED=1;PAO=0;PQA=0;QA=366;RPL=8;RPP=10.8276;RPR=2;RUN=1;SAF=6;SAP=3.87889;SAR=4;TYPE=snp;technology.illumina=1;AN=9;AC=4	GT:DP:AD:RO:QR:AO:QA:GL	0:17:17,.:17:579:.:.:0,.	0:13:12,.:12:436:.:.:0,.	0:45:45,.:45:1643:.:.:0,.	1:30:0,30:0:0:30:1072:-96.8373,0	1:15:0,15:0:0:15:555:-50.32,0	1:34:1,33:1:33:33:1194:-104.522,0	1:20:10,10:10:333:10:370:-3.367,0	0:26:14,12:14:518:12:444:0,-6.66	0:52:42,10:42:1480:10:366:0,-100.246
BDIQ01000016.1	181599	.	T	A	2371.08	.	DPB=90;EPPR=6.48466;GTI=0;MQMR=255;NS=1;NUMALT=0;ODDS=0;PAIREDR=1;PQR=0;PRO=0;QR=3155;RO=90;RPPR=5.42305;SRF=32;SRP=6.20829;SRR=23;DP=704;AB=0;ABP=0;AF=0;AO=37;CIGAR=1X;DPRA=0;EPP=5.88603;LEN=1;MEANALT=1;MQM=255;PAIRED=1;PAO=0;PQA=0;QA=1247;RPL=24;RPP=10.1116;RPR=13;RUN=1;SAF=21;SAP=4.47751;SAR=16;TYPE=snp;technology.illumina=1;AN=9;AC=4	GT:DP:AD:RO:QR:AO:QA:GL	0:90:90,.:90:3155:.:.:0,.	0:61:55,6:55:1901:6:214:0,-151.819	0:91:91,.:91:3210:.:.:0,.	1:59:0,59:0:0:59:2042:-184.126,0	1:63:0,63:0:0:63:2250:-202.857,0	1:77:0,77:0:0:77:2679:-241.458,0	1:86:29,57:29:975:57:2004:-92.6254,0	0:73:40,33:40:1413:33:1182:0,-20.7851	0:104:67,37:67:2265:37:1247:0,-91.621
BDIQ01000016.1	182915	.	A	G	4274.68	.	DPB=204;EPPR=61.2994;GTI=0;MQMR=255;NS=1;NUMALT=0;ODDS=0;PAIREDR=1;PQR=0;PRO=0;QR=7320;RO=204;RPPR=118.141;SRF=68;SRP=54.064;SRR=22;DP=1313;AB=0;ABP=0;AF=0;AO=41;CIGAR=1X;DPRA=0;EPP=4.33437;LEN=1;MEANALT=1;MQM=255;PAIRED=0.97561;PAO=0;PQA=0;QA=1363;RPL=28;RPP=14.9269;RPR=13;RUN=1;SAF=28;SAP=14.9269;SAR=13;TYPE=snp;technology.illumina=1;AN=9;AC=4	GT:DP:AD:RO:QR:AO:QA:GL	0:204:204,.:204:7320:.:.:0,.	0:97:90,7:90:3182:7:255:0,-263.419	0:213:213,.:213:7628:.:.:0,.	1:121:0,121:0:0:121:4277:-385.283,0	1:136:0,136:0:0:136:4765:-429.2,0	1:137:0,137:0:0:137:4953:-446.132,0	1:146:56,90:56:1982:90:3066:-97.5467,0	0:127:75,52:75:2620:52:1796:0,-74.1639	0:132:91,41:91:3258:41:1363:0,-170.576
BDIQ01000016.1	183792	.	C	T	3929.37	.	DPB=200;EPPR=3.70517;GTI=0;MQMR=255;NS=1;NUMALT=0;ODDS=0;PAIREDR=1;PQR=0;PRO=0;QR=7209;RO=200;RPPR=32.3686;SRF=66;SRP=3.43776;SRR=61;DP=1300;AB=0;ABP=0;AF=0;AO=54;CIGAR=1X;DPRA=0;EPP=3.6537;LEN=1;MEANALT=2;MQM=255;PAIRED=1;PAO=0;PQA=0;QA=1831;RPL=26;RPP=3.17115;RPR=28;RUN=1;SAF=25;SAP=3.6537;SAR=29;TYPE=snp;technology.illumina=1;AN=9;AC=4	GT:DP:AD:RO:QR:AO:QA:GL	0:200:200,.:200:7209:.:.:0,.	0:141:127,14:127:4492:14:485:0,-360.637	0:185:184,.:184:6471:.:.:0,.	1:100:0,100:0:0:100:3532:-318.233,0	1:128:0,128:0:0:128:4426:-398.686,0	1:124:0,124:0:0:124:4267:-384.374,0	1:137:52,85:52:1844:85:2944:-98.9917,0	0:123:69,54:69:2475:54:1861:0,-55.2741	0:162:107,54:107:3729:54:1831:0,-170.831
BDIQ01000016.1	184965	.	C	T	4251.66	.	DPB=167;EPPR=25.133;GTI=0;MQMR=255;NS=1;NUMALT=0;ODDS=0;PAIREDR=1;PQR=0;PRO=0;QR=5651;RO=165;RPPR=27.344;SRF=0;SRP=0;SRR=0;DP=1333;AB=0;ABP=0;AF=0;AO=53;CIGAR=1X;DPRA=0;EPP=3.05127;LEN=1;MEANALT=1;MQM=255;PAIRED=1;PAO=0;PQA=0;QA=1840;RPL=29;RPP=4.03458;RPR=24;RUN=1;SAF=37;SAP=21.0786;SAR=16;TYPE=snp;technology.illumina=1;AN=9;AC=5	GT:DP:AD:RO:QR:AO:QA:GL	0:167:165,.:165:5651:.:.:0,.	0:111:106,.:106:3649:.:.:0,.	0:213:213,.:213:7439:.:.:0,.	1:97:0,97:0:0:97:3477:-313.288,0	1:133:0,133:0:0:133:4798:-432.181,0	1:118:2,116:2:74:116:4197:-371.062,0	1:210:82,128:82:2865:128:4493:-146.522,0	1:144:66,78:66:2282:78:2617:-30.1398,0	0:140:87,53:87:2975:53:1840:0,-102.145
BDIQ01000016.1	186153	.	A	G	2362.64	.	DPB=72;EPPR=3.04088;GTI=0;MQMR=255;NS=1;NUMALT=0;ODDS=0;PAIREDR=1;PQR=0;PRO=0;QR=2478;RO=71;RPPR=19.1893;SRF=11;SRP=16.2152;SRR=26;DP=782;AB=0;ABP=0;AF=1;AO=53;CIGAR=1X;DPRA=0;EPP=3.05127;LEN=1;MEANALT=1;MQM=255;PAIRED=1;PAO=0;PQA=0;QA=1806;RPL=36;RPP=17.8009;RPR=17;RUN=1;SAF=24;SAP=4.03458;SAR=29;TYPE=snp;technology.illumina=1;AN=9;AC=5	GT:DP:AD:RO:QR:AO:QA:GL	0:72:71,.:71:2478:.:.:0,.	0:39:37,2:37:1300:2:70:0,-110.701	0:116:116,.:116:4065:.:.:0,.	1:80:0,80:0:0:80:2674:-240.994,0	1:63:0,63:0:0:63:2033:-183.293,0	1:69:0,69:0:0:69:2237:-201.654,0	1:148:39,109:39:1353:109:3511:-194.195,0	0:92:46,46:46:1571:46:1559:0,-1.08261	1:103:50,53:50:1724:53:1806:-7.37595,0
BDIQ01000016.1	186177	.	C	T	2325.32	.	DPB=58;EPPR=10.3484;GTI=0;MQMR=255;NS=1;NUMALT=0;ODDS=0;PAIREDR=1;PQR=0;PRO=0;QR=2050;RO=58;RPPR=3.60933;SRF=0;SRP=0;SRR=0;DP=619;AB=0;ABP=0;AF=0;AO=35;CIGAR=1X;DPRA=0;EPP=3.07234;LEN=1;MEANALT=1;MQM=255;PAIRED=1;PAO=0;PQA=0;QA=1250;RPL=21;RPP=6.05036;RPR=14;RUN=1;SAF=16;SAP=3.56868;SAR=19;TYPE=snp;technology.illumina=1;AN=9;AC=4	GT:DP:AD:RO:QR:AO:QA:GL	0:58:58,.:58:2050:.:.:0,.	0:29:29,.:29:1021:.:.:0,.	0:91:91,.:91:3185:.:.:0,.	1:74:0,74:0:0:74:2625:-236.605,0	1:46:0,45:0:0:45:1586:-142.948,0	1:56:0,56:0:0:56:2017:-181.89,0	1:108:31,77:31:1112:77:2620:-135.702,0	0:69:37,32:37:1260:32:1140:0,-10.7843	0:88:53,35:53:1861:35:1250:0,-54.984
BDIQ01000016.1	188039	.	C	T	1301.36	.	DPB=28;EPPR=3.0103;GTI=0;MQMR=255;NS=1;NUMALT=0;ODDS=0;PAIREDR=1;PQR=0;PRO=0;QR=1005;RO=28;RPPR=4.25114;SRF=0;SRP=0;SRR=0;DP=290;AB=0;ABP=0;AF=0;AO=15;CIGAR=1X;DPRA=0;EPP=6.62942;LEN=1;MEANALT=1;MQM=255;PAIRED=0.933333;PAO=0;PQA=0;QA=504;RPL=9;RPP=4.31318;RPR=6;RUN=1;SAF=6;SAP=4.31318;SAR=9;TYPE=snp;technology.illumina=1;AN=9;AC=5	GT:DP:AD:RO:QR:AO:QA:GL	0:28:28,.:28:1005:.:.:0,.	0:29:29,.:29:974:.:.:0,.	0:32:32,.:32:1172:.:.:0,.	1:26:0,26:0:0:26:935:-84.5096,0	1:30:0,30:0:0:30:1000:-90.3333,0	1:43:0,43:0:0:43:1505:-135.8,0	1:42:11,31:11:313:31:1023:-63.9455,0	1:30:15,15:15:455:15:535:-7.25333,0	0:30:15,15:15:527:15:504:0,-2.08533
BDIQ01000016.1	190154	.	A	G	1883.72	.	DPB=39;EPPR=4.40227;GTI=0;MQMR=255;NS=1;NUMALT=0;ODDS=0;PAIREDR=1;PQR=0;PRO=0;QR=1419;RO=39;RPPR=5.73856;SRF=0;SRP=0;SRR=0;DP=367;AB=0;ABP=0;AF=0;AO=14;CIGAR=1X;DPRA=0;EPP=5.49198;LEN=1;MEANALT=1;MQM=255;PAIRED=1;PAO=0;PQA=0;QA=469;RPL=8;RPP=3.63072;RPR=6;RUN=1;SAF=7;SAP=3.0103;SAR=7;TYPE=snp;technology.illumina=1;AN=9;AC=5	GT:DP:AD:RO:QR:AO:QA:GL	0:39:39,.:39:1419:.:.:0,.	0:24:23,.:23:814:.:.:0,.	0:41:41,.:41:1443:.:.:0,.	1:52:0,52:0:0:52:1833:-165.322,0	1:36:0,36:0:0:36:1291:-116.549,0	1:60:0,60:0:0:60:2123:-191.424,0	1:51:18,33:18:602:33:1129:-47.4377,0	1:30:14,16:14:429:16:586:-14.1898,0	0:34:20,14:20:713:14:469:0,-21.9815
BDIQ01000016.1	190380	.	C	T	2041.6	.	DPB=46;EPPR=3.19912;GTI=0;MQMR=255;NS=1;NUMALT=0;ODDS=0;PAIREDR=1;PQR=0;PRO=0;QR=1596;RO=46;RPPR=64.1892;SRF=0;SRP=0;SRR=0;DP=424;AB=0;ABP=0;AF=0;AO=23;CIGAR=1X;DPRA=0;EPP=3.10471;LEN=1;MEANALT=1;MQM=255;PAIRED=1;PAO=0;PQA=0;QA=843;RPL=20;RPP=30.2953;RPR=3;RUN=1;SAF=11;SAP=3.10471;SAR=12;TYPE=snp;technology.illumina=1;AN=9;AC=4	GT:DP:AD:RO:QR:AO:QA:GL	0:46:46,.:46:1596:.:.:0,.	0:40:39,.:39:1394:.:.:0,.	0:77:76,.:76:2692:.:.:0,.	1:42:0,42:0:0:42:1453:-131.116,0	1:29:0,29:0:0:29:953:-86.0986,0	1:68:0,68:0:0:68:2406:-216.894,0	1:46:18,28:18:573:28:972:-35.9388,0	0:26:14,12:14:471:12:424:0,-4.2131	0:50:27,23:27:924:23:843:0,-7.2657
BDIQ01000016.1	191470	.	C	A	4381.18	.	DPB=104;EPPR=7.10269;GTI=0;MQMR=255;NS=1;NUMALT=0;ODDS=0;PAIREDR=1;PQR=0;PRO=0;QR=3658;RO=104;RPPR=19.3799;SRF=0;SRP=0;SRR=0;DP=986;AB=0;ABP=0;AF=0;AO=45;CIGAR=1X;DPRA=0;EPP=4.21667;LEN=1;MEANALT=1;MQM=255;PAIRED=1;PAO=0;PQA=0;QA=1596;RPL=11;RPP=28.5372;RPR=34;RUN=1;SAF=24;SAP=3.44459;SAR=21;TYPE=snp;technology.illumina=1;AN=9;AC=4	GT:DP:AD:RO:QR:AO:QA:GL	0:104:104,.:104:3658:.:.:0,.	0:60:58,.:58:1991:.:.:0,.	0:136:135,.:135:4602:.:.:0,.	1:92:0,92:0:0:92:3286:-296.097,0	1:124:0,124:0:0:124:4396:-395.995,0	1:145:0,145:0:0:145:4967:-447.373,0	1:125:33,92:33:1042:92:3218:-195.874,0	0:84:49,35:49:1666:35:1211:0,-40.944	0:116:71,45:71:2419:45:1596:0,-74.056
BDIQ01000016.1	234102	.	A	G	5618.92	.	DPB=79;EPPR=3.69747;GTI=0;MQMR=255;NS=1;NUMALT=0;ODDS=0;PAIREDR=1;PQR=0;PRO=0;QR=2729;RO=79;RPPR=3.69747;SRF=49;SRP=3.2038;SRR=52;DP=1014;AB=0;ABP=0;AF=0;AO=61;CIGAR=1X;DPRA=0;EPP=11.0198;LEN=1;MEANALT=2;MQM=255;PAIRED=1;PAO=0;PQA=0;QA=2121;RPL=33;RPP=3.90025;RPR=28;RUN=1;SAF=32;SAP=3.33068;SAR=29;TYPE=snp;technology.illumina=1;AN=9;AC=5	GT:DP:AD:RO:QR:AO:QA:GL	0:79:79,.:79:2729:.:.:0,.	0:56:54,.:54:1892:.:.:0,.	0:110:101,9:101:3538:9:333:0,-288.43	1:122:0,122:0:0:122:4191:-377.534,0	1:117:0,117:0:0:117:4148:-373.675,0	1:183:1,182:1:37:182:6337:-566.978,0	1:116:56,60:56:1835:60:2064:-20.6263,0	1:99:47,52:47:1570:52:1798:-20.5317,0	0:132:70,61:70:2448:61:2121:0,-29.4324
BDIQ01000016.1	234282	.	A	G	266091	.	DPB=86;EPPR=3.24022;GTI=0;MQMR=255;NS=1;NUMALT=0;ODDS=0;PAIREDR=1;PQR=0;PRO=0;QR=2987;RO=85;RPPR=3.03585;SRF=16;SRP=11.1654;SRR=29;DP=928;AB=0;ABP=0;AF=0;AO=23;CIGAR=1X;DPRA=0;EPP=3.86001;LEN=1;MEANALT=1;MQM=255;PAIRED=1;PAO=0;PQA=0;QA=732;RPL=22;RPP=44.6459;RPR=1;RUN=1;SAF=9;SAP=5.3706;SAR=14;TYPE=snp;technology.illumina=1;AN=9;AC=1	GT:DP:AD:RO:QR:AO:QA:GL	0:86:85,.:85:2987:.:.:0,.	0:49:45,4:45:1503:4:94:0,-126.909	0:119:117,.:117:3952:.:.:0,.	0:96:51,45:51:1705:45:1470:0,-21.1576	0:100:51,49:51:1801:49:1642:0,-14.328	1:126:60,66:60:2026:66:2286:-23.4087,0	0:118:86,31:86:2888:31:977:0,-172.014	0:115:78,37:78:2652:37:1256:0,-125.641	0:119:96,23:96:3154:23:732:0,-217.99
BDIQ01000016.1	234381	.	A	G	2903.43	.	DPB=37;EPPR=5.18177;GTI=0;MQMR=255;NS=1;NUMALT=0;ODDS=0;PAIREDR=1;PQR=0;PRO=0;QR=1260;RO=36;RPPR=9.04217;SRF=11;SRP=7.89611;SRR=5;DP=531;AB=0;ABP=0;AF=0;AO=26;CIGAR=1X;DPRA=0;EPP=4.34659;LEN=1;MEANALT=1;MQM=255;PAIRED=1;PAO=0;PQA=0;QA=821;RPL=6;RPP=19.3799;RPR=20;RUN=1;SAF=9;SAP=8.35546;SAR=17;TYPE=snp;technology.illumina=1;AN=9;AC=5	GT:DP:AD:RO:QR:AO:QA:GL	0:37:36,.:36:1260:.:.:0,.	0:18:16,2:16:561:2:74:0,-43.8106	0:51:51,.:51:1743:.:.:0,.	1:68:0,68:0:0:68:2378:-214.37,0	1:60:0,60:0:0:60:2078:-187.366,0	1:95:0,94:0:0:94:3294:-296.668,0	1:77:25,52:25:857:52:1808:-85.5949,0	1:64:28,36:28:956:36:1250:-26.4658,0	0:61:35,26:35:1180:26:821:0,-32.3314
BDIQ01000016.1	317630	.	C	T	4053.93	.	DPB=78;EPPR=3.12166;GTI=0;MQMR=255;NS=1;NUMALT=0;ODDS=0;PAIREDR=1;PQR=0;PRO=0;QR=2711;RO=78;RPPR=5.79424;SRF=0;SRP=0;SRR=0;DP=886;AB=0;ABP=0;AF=0;AO=32;CIGAR=1X;DPRA=0;EPP=3.0103;LEN=1;MEANALT=1;MQM=255;PAIRED=0.96875;PAO=0;PQA=0;QA=1123;RPL=15;RPP=3.28173;RPR=17;RUN=1;SAF=19;SAP=5.45321;SAR=13;TYPE=snp;technology.illumina=1;AN=9;AC=5	GT:DP:AD:RO:QR:AO:QA:GL	0:78:78,.:78:2711:.:.:0,.	0:52:50,.:50:1763:.:.:0,.	0:119:119,.:119:4127:.:.:0,.	1:98:0,98:0:0:98:3474:-313.014,0	1:80:0,80:0:0:80:2823:-254.423,0	1:128:0,128:0:0:128:4559:-410.666,0	1:113:55,58:55:1910:58:2025:-10.3519,0	1:98:30,68:30:1016:68:2387:-123.402,0	0:120:88,32:88:3058:32:1123:0,-174.147
BDIQ01000016.1	318747	.	A	G	5798.31	.	DPB=50;EPPR=4.57376;GTI=0;MQMR=255;NS=1;NUMALT=0;ODDS=0;PAIREDR=1;PQR=0;PRO=0;QR=1670;RO=50;RPPR=47.4821;SRF=0;SRP=0;SRR=0;DP=939;AB=0;ABP=0;AF=0;AO=79;CIGAR=1X;DPRA=0;EPP=10.954;LEN=1;MEANALT=2;MQM=255;PAIRED=1;PAO=0;PQA=0;QA=2650;RPL=58;RPP=40.64;RPR=21;RUN=1;SAF=22;SAP=36.6819;SAR=57;TYPE=snp;technology.illumina=1;AN=9;AC=3	GT:DP:AD:RO:QR:AO:QA:GL	0:50:50,.:50:1670:.:.:0,.	0:13:12,.:12:422:.:.:0,.	0:53:53,.:53:1806:.:.:0,.	1:108:0,107:0:0:107:3586:-322.933,0	1:202:0,201:0:0:201:6783:-610.597,0	1:49:1,48:1:14:48:1611:-143.926,0	0:241:151,86:151:4793:86:2940:0,-166.749	0:64:36,28:36:1290:28:845:0,-40.1065	0:159:79,79:79:2693:79:2650:0,-3.87537
BDIQ01000016.1	321099	.	A	T	2143.34	.	DPB=45;EPPR=4.21667;GTI=0;MQMR=255;NS=1;NUMALT=0;ODDS=0;PAIREDR=1;PQR=0;PRO=0;QR=1551;RO=45;RPPR=6.91895;SRF=0;SRP=0;SRR=0;DP=464;AB=0;ABP=0;AF=0;AO=26;CIGAR=1X;DPRA=0;EPP=4.34659;LEN=1;MEANALT=1;MQM=255;PAIRED=0.961538;PAO=0;PQA=0;QA=882;RPL=10;RPP=6.01695;RPR=16;RUN=1;SAF=9;SAP=8.35546;SAR=17;TYPE=snp;technology.illumina=1;AN=9;AC=4	GT:DP:AD:RO:QR:AO:QA:GL	0:45:45,.:45:1551:.:.:0,.	0:22:21,.:21:740:.:.:0,.	0:50:50,.:50:1810:.:.:0,.	1:36:0,36:0:0:36:1283:-115.826,0	1:39:0,39:0:0:39:1357:-122.478,0	1:68:0,68:0:0:68:2419:-218.066,0	1:69:29,40:29:1051:40:1411:-32.3903,0	0:51:30,21:30:995:21:709:0,-25.734	0:84:58,26:58:2040:26:882:0,-104.232
BDIQ01000016.1	321159	.	A	C	1797.71	.	DPB=54;EPPR=10.8919;GTI=0;MQMR=255;NS=1;NUMALT=0;ODDS=0;PAIREDR=1;PQR=0;PRO=0;QR=1891;RO=54;RPPR=16.0391;SRF=5;SRP=6.62942;SRR=10;DP=461;AB=0;ABP=0;AF=0;AO=21;CIGAR=1X;DPRA=0;EPP=5.59539;LEN=1;MEANALT=1;MQM=255;PAIRED=0.952381;PAO=0;PQA=0;QA=684;RPL=16;RPP=15.5221;RPR=5;RUN=1;SAF=9;SAP=3.94093;SAR=12;TYPE=snp;technology.illumina=1;AN=9;AC=4	GT:DP:AD:RO:QR:AO:QA:GL	0:54:54,.:54:1891:.:.:0,.	0:17:15,2:15:545:2:74:0,-42.3833	0:53:53,.:53:1893:.:.:0,.	1:40:0,39:0:0:39:1346:-121.34,0	1:49:0,49:0:0:49:1727:-155.782,0	1:58:0,58:0:0:58:2039:-183.862,0	1:51:17,34:17:602:34:1126:-47.1371,0	0:59:37,22:37:1308:22:738:0,-51.3181	0:80:59,21:59:2047:21:684:0,-122.691
BDIQ01000016.1	370312	.	A	G	2794.16	.	DPB=331;EPPR=29.0483;GTI=0;MQMR=255;NS=1;NUMALT=0;ODDS=0;PAIREDR=1;PQR=0;PRO=0;QR=11886;RO=331;RPPR=5.37858;SRF=75;SRP=3.23591;SRR=79;DP=1785;AB=0;ABP=0;AF=0;AO=60;CIGAR=1X;DPRA=0;EPP=10.1038;LEN=1;MEANALT=2;MQM=255;PAIRED=1;PAO=0;PQA=0;QA=2146;RPL=30;RPP=3.0103;RPR=30;RUN=1;SAF=27;SAP=4.31318;SAR=33;TYPE=snp;technology.illumina=1;AN=9;AC=3	GT:DP:AD:RO:QR:AO:QA:GL	0:331:331,.:331:11886:.:.:0,.	0:163:154,9:154:5538:9:290:0,-472.357	0:487:487,.:487:17538:.:.:0,.	1:48:0,48:0:0:48:1689:-152.362,0	1:88:0,88:0:0:88:3149:-283.768,0	1:71:0,71:0:0:71:2502:-225.532,0	0:195:114,81:114:4061:81:2860:0,-108.093	0:222:185,37:185:6647:37:1300:0,-481.238	0:180:118,60:118:4257:60:2146:0,-189.993
BDIQ01000016.1	411860	.	A	G	3006.12	.	DPB=26;EPPR=11.3621;GTI=0;MQMR=255;NS=1;NUMALT=0;ODDS=0;PAIREDR=1;PQR=0;PRO=0;QR=954;RO=26;RPPR=11.3621;SRF=10;SRP=3.49285;SRR=8;DP=611;AB=0;ABP=0;AF=0;AO=23;CIGAR=1X;DPRA=0;EPP=3.86001;LEN=1;MEANALT=1;MQM=255;PAIRED=1;PAO=0;PQA=0;QA=762;RPL=19;RPP=24.253;RPR=4;RUN=1;SAF=11;SAP=3.10471;SAR=12;TYPE=snp;technology.illumina=1;AN=9;AC=5	GT:DP:AD:RO:QR:AO:QA:GL	0:26:26,.:26:954:.:.:0,.	0:20:18,2:18:658:2:64:0,-53.5056	0:63:63,.:63:2250:.:.:0,.	1:84:0,83:0:0:83:2776:-250.032,0	1:99:1,97:1:37:97:3324:-295.916,0	1:104:0,104:0:0:104:3425:-308.579,0	1:100:26,74:26:870:74:2506:-147.244,0	1:65:26,39:26:934:39:1364:-38.6905,0	0:50:27,23:27:960:23:762:0,-17.8443
BDIQ01000016.1	411968	.	A	G	2948.51	.	DPB=17;EPPR=3.13803;GTI=0;MQMR=255;NS=1;NUMALT=0;ODDS=0;PAIREDR=1;PQR=0;PRO=0;QR=547;RO=17;RPPR=9.26925;SRF=0;SRP=0;SRR=0;DP=456;AB=0;ABP=0;AF=0;AO=19;CIGAR=1X;DPRA=0;EPP=3.12459;LEN=1;MEANALT=1;MQM=255;PAIRED=1;PAO=0;PQA=0;QA=629;RPL=8;RPP=4.03889;RPR=11;RUN=1;SAF=11;SAP=4.03889;SAR=8;TYPE=snp;technology.illumina=1;AN=9;AC=4	GT:DP:AD:RO:QR:AO:QA:GL	0:17:17,.:17:547:.:.:0,.	0:14:14,.:14:461:.:.:0,.	0:66:66,.:66:2325:.:.:0,.	1:39:0,39:0:0:39:1320:-119.138,0	1:68:0,68:0:0:68:2366:-213.288,0	1:93:0,93:0:0:93:3344:-301.32,0	1:79:22,57:22:796:57:2042:-112.136,0	0:33:18,15:18:639:15:485:0,-13.8917	0:47:28,19:28:1005:19:629:0,-33.8679
BDIQ01000016.1	412128	.	C	T,G	2154.13	.	DPB=17;EPPR=3.55317;GTI=0;MQMR=255;NS=1;NUMALT=0;ODDS=0;PAIREDR=1;PQR=0;PRO=0;QR=465;RO=16;RPPR=3.55317;SRF=0;SRP=0;SRR=0;DP=341;AB=0,0;ABP=0,0;AF=0,0;AO=16,4;CIGAR=1X,1X;DPRA=0,0;EPP=7.89611,5.18177;LEN=1,1;MEANALT=1,2;MQM=255,255;PAIRED=1,1;PAO=0,0;PQA=0,0;QA=584,136;RPL=2,4;RPP=22.5536,11.6962;RPR=14,0;RUN=1,1;SAF=11,1;SAP=7.89611,5.18177;SAR=5,3;TYPE=snp,snp;technology.illumina=1,1;AN=9;AC=5,0	GT:DP:AD:RO:QR:AO:QA:GL	0:17:16,.,.:16:465:.:.:0,.,.	0:20:18,.,.:18:594:.:.:0,.,.	0:37:36,.,.:36:1134:.:.:0,.,.	1:41:0,40,.:0:0:40,.:1398,.:-125.946,0,.	1:38:0,36,2:0:0:36,2:1250,66:-112.516,0,-106.577	1:77:1,72,4:1:27:72,4:2448,136:-217.904,0,-208.093	1:53:6,46,.:6:184:46,.:1648,.:-131.808,0,.	1:25:12,12,.:12:353:12,.:414,.:-5.53692,0,.	0:33:17,16,.:17:599:16,.:584,.:0,-1.33735,.
BDIQ01000016.1	412133	.	G	T	1987.76	.	DPB=16;EPPR=3.55317;GTI=0;MQMR=255;NS=1;NUMALT=0;ODDS=0;PAIREDR=1;PQR=0;PRO=0;QR=464;RO=16;RPPR=3.55317;SRF=0;SRP=0;SRR=0;DP=326;AB=0;ABP=0;AF=1;AO=18;CIGAR=1X;DPRA=0;EPP=10.7311;LEN=1;MEANALT=1;MQM=255;PAIRED=1;PAO=0;PQA=0;QA=605;RPL=2;RPP=26.6552;RPR=16;RUN=1;SAF=13;SAP=10.7311;SAR=5;TYPE=snp;technology.illumina=1;AN=9;AC=6	GT:DP:AD:RO:QR:AO:QA:GL	0:16:16,.:16:464:.:.:0,.	0:16:15,.:15:496:.:.:0,.	0:34:34,.:34:1085:.:.:0,.	1:44:0,44:0:0:44:1493:-134.709,0	1:37:0,37:0:0:37:1224:-110.491,0	1:72:0,72:0:0:72:2245:-202.362,0	1:54:4,50:4:148:50:1679:-137.756,0	1:22:10,12:10:304:12:417:-10.2135,0	1:31:13,18:13:436:18:605:-15.2107,0
BDIQ01000016.1	412266	.	T	G	6714.09	.	DPB=22;EPPR=8.07707;GTI=0;MQMR=255;NS=1;NUMALT=0;ODDS=0;PAIREDR=1;PQR=0;PRO=0;QR=759;RO=21;RPPR=3.1137;SRF=14;SRP=3.08518;SRR=15;DP=886;AB=0;ABP=0;AF=0;AO=55;CIGAR=1X;DPRA=0;EPP=3.99733;LEN=1;MEANALT=1;MQM=255;PAIRED=1;PAO=0;PQA=0;QA=1828;RPL=21;RPP=9.68264;RPR=34;RUN=1;SAF=32;SAP=6.20829;SAR=23;TYPE=snp;technology.illumina=1;AN=9;AC=5	GT:DP:AD:RO:QR:AO:QA:GL	0:22:21,.:21:759:.:.:0,.	0:32:29,3:29:975:3:88:0,-79.8729	0:89:89,.:89:3148:.:.:0,.	1:127:0,127:0:0:127:4352:-392.023,0	1:117:0,117:0:0:117:4042:-364.125,0	1:223:0,222:0:0:222:7533:-678.168,0	1:97:17,80:17:579:80:2790:-198.998,0	1:67:25,42:25:880:42:1464:-52.5566,0	0:112:57,55:57:2035:55:1828:0,-18.6547
BDIQ01000016.1	417874	.	G	A	1089.74	.	DPB=21;EPPR=11.386;GTI=0;MQMR=255;NS=1;NUMALT=0;ODDS=0;PAIREDR=1;PQR=0;PRO=0;QR=742;RO=21;RPPR=3.94093;SRF=0;SRP=0;SRR=0;DP=278;AB=0;ABP=0;AF=0;AO=9;CIGAR=1X;DPRA=0;EPP=3.25157;LEN=1;MEANALT=1;MQM=255;PAIRED=1;PAO=0;PQA=0;QA=287;RPL=4;RPP=3.25157;RPR=5;RUN=1;SAF=8;SAP=14.8328;SAR=1;TYPE=snp;technology.illumina=1;AN=9;AC=4	GT:DP:AD:RO:QR:AO:QA:GL	0:21:21,.:21:742:.:.:0,.	0:15:15,.:15:522:.:.:0,.	0:40:40,.:40:1433:.:.:0,.	1:33:0,33:0:0:33:1217:-109.899,0	1:21:0,21:0:0:21:763:-69.0333,0	1:37:0,37:0:0:37:1335:-120.511,0	1:39:18,21:18:582:21:751:-15.2443,0	0:31:20,11:20:672:11:387:0,-25.6342	0:41:32,9:32:1176:9:287:0,-80.0586
BDIQ01000016.1	418498	.	C	A	2552.66	.	DPB=32;EPPR=3.28173;GTI=0;MQMR=255;NS=1;NUMALT=0;ODDS=0;PAIREDR=1;PQR=0;PRO=0;QR=1126;RO=32;RPPR=4.09604;SRF=0;SRP=0;SRR=0;DP=523;AB=0;ABP=0;AF=0;AO=24;CIGAR=1X;DPRA=0;EPP=6.26751;LEN=1;MEANALT=3;MQM=255;PAIRED=1;PAO=0;PQA=0;QA=798;RPL=22;RPP=39.2015;RPR=2;RUN=1;SAF=9;SAP=6.26751;SAR=15;TYPE=snp;technology.illumina=1;AN=9;AC=5	GT:DP:AD:RO:QR:AO:QA:GL	0:32:32,.:32:1126:.:.:0,.	0:13:13,.:13:477:.:.:0,.	0:61:61,.:61:2126:.:.:0,.	1:71:0,71:0:0:71:2493:-224.721,0	1:64:0,64:0:0:64:2272:-204.835,0	1:90:0,88:0:0:88:3114:-280.283,0	1:69:22,47:22:718:47:1583:-77.8604,0	1:49:23,25:23:812:25:824:-1.05814,0	0:74:47,24:47:1509:24:798:0,-63.9826
BDIQ01000016.1	449349	.	T	C	5689.46	.	DPB=19;EPPR=6.20364;GTI=0;MQMR=255;NS=1;NUMALT=1;ODDS=110.817;PAIREDR=1;PQR=0;PRO=0;QR=621;RO=17;RPPR=4.1599;SRF=10;SRP=4.1599;SRR=7;DP=690;AB=0;ABP=0;AF=0;AO=27;CIGAR=1X;DPRA=0;EPP=6.95112;LEN=1;MEANALT=1;MQM=255;PAIRED=1;PAO=0;PQA=0;QA=967;RPL=20;RPP=16.6021;RPR=7;RUN=1;SAF=16;SAP=5.02092;SAR=11;TYPE=snp;technology.illumina=1;AN=9;AC=4	GT:DP:AD:RO:QR:AO:QA:GL	0:19:17,2:17:621:2:70:0,-49.6053	0:15:15,.:15:551:.:.:0,.	0:49:49,.:49:1716:.:.:0,.	1:115:0,115:0:0:115:3980:-358.546,0	1:43:1,41:1:14:41:1503:-134.231,0	1:183:2,181:2:74:181:6456:-574.367,0	1:83:41,42:41:1413:42:1478:-5.85727,0	0:52:25,27:25:911:27:877:0,-3.09959	0:131:104,27:104:3601:27:967:0,-237.048
BDIQ01000016.1	449846	.	T	C	585141	.	DPB=13;EPPR=3.17734;GTI=0;MQMR=255;NS=1;NUMALT=0;ODDS=0;PAIREDR=1;PQR=0;PRO=0;QR=461;RO=13;RPPR=3.17734;SRF=0;SRP=0;SRR=0;DP=293;AB=0;ABP=0;AF=0;AO=3;CIGAR=1X;DPRA=0;EPP=3.73412;LEN=1;MEANALT=1;MQM=255;PAIRED=1;PAO=0;PQA=0;QA=88;RPL=1;RPP=3.73412;RPR=2;RUN=1;SAF=3;SAP=9.52472;SAR=0;TYPE=snp;technology.illumina=1;AN=9;AC=3	GT:DP:AD:RO:QR:AO:QA:GL	0:13:13,.:13:461:.:.:0,.	0:19:19,.:19:691:.:.:0,.	0:38:38,.:38:1305:.:.:0,.	1:21:0,21:0:0:21:739:-66.8619,0	1:13:4,9:4:148:9:306:-14.19,0	1:15:3,12:3:103:12:384:-25.2667,0	0:58:44,14:44:1513:14:504:0,-90.7939	0:43:40,3:40:1337:3:88:0,-112.451	0:73:72,.:72:2474:.:.:0,.
BDIQ01000016.1	449982	.	G	A	1186.59	.	DPB=15;EPPR=3.15506;GTI=0;MQMR=255;NS=1;NUMALT=0;ODDS=0;PAIREDR=1;PQR=0;PRO=0;QR=545;RO=15;RPPR=4.31318;SRF=0;SRP=0;SRR=0;DP=387;AB=0;ABP=0;AF=0;AO=6;CIGAR=1X;DPRA=0;EPP=16.0391;LEN=1;MEANALT=1;MQM=255;PAIRED=1;PAO=0;PQA=0;QA=179;RPL=0;RPP=16.0391;RPR=6;RUN=1;SAF=6;SAP=16.0391;SAR=0;TYPE=snp;technology.illumina=1;AN=9;AC=3	GT:DP:AD:RO:QR:AO:QA:GL	0:15:15,.:15:545:.:.:0,.	0:32:32,.:32:1121:.:.:0,.	0:73:73,.:73:2636:.:.:0,.	1:27:0,27:0:0:27:936:-84.5867,0	1:11:0,11:0:0:11:366:-33.2727,0	1:47:0,47:0:0:47:1512:-136.402,0	0:60:39,21:39:1351:21:722:0,-56.6126	0:38:27,11:27:935:11:377:0,-50.2236	0:84:78,6:78:2684:6:179:0,-225.496
BDIQ01000016.1	449988	.	C	T	1327.34	.	DPB=15;EPPR=3.15506;GTI=0;MQMR=255;NS=1;NUMALT=0;ODDS=0;PAIREDR=1;PQR=0;PRO=0;QR=555;RO=15;RPPR=4.31318;SRF=0;SRP=0;SRR=0;DP=391;AB=0;ABP=0;AF=0;AO=7;CIGAR=1X;DPRA=0;EPP=10.7656;LEN=1;MEANALT=2;MQM=255;PAIRED=1;PAO=0;PQA=0;QA=259;RPL=0;RPP=18.2106;RPR=7;RUN=1;SAF=6;SAP=10.7656;SAR=1;TYPE=snp;technology.illumina=1;AN=9;AC=3	GT:DP:AD:RO:QR:AO:QA:GL	0:15:15,.:15:555:.:.:0,.	0:35:34,.:34:1186:.:.:0,.	0:73:73,.:73:2534:.:.:0,.	1:28:0,28:0:0:28:1010:-91.2607,0	1:12:0,12:0:0:12:435:-39.5125,0	1:49:0,49:0:0:49:1655:-149.288,0	0:61:40,21:40:1352:21:746:0,-54.5228	0:38:25,12:25:895:12:379:0,-46.4873	0:80:72,7:72:2466:7:259:0,-198.628
BDIQ01000016.1	450010	.	C	T	2946.35	.	DPB=21;EPPR=9.95901;GTI=0;MQMR=255;NS=1;NUMALT=0;ODDS=0;PAIREDR=1;PQR=0;PRO=0;QR=694;RO=20;RPPR=3.44459;SRF=2;SRP=7.35324;SRR=0;DP=536;AB=0;ABP=0;AF=0;AO=13;CIGAR=1X;DPRA=0;EPP=11.1951;LEN=1;MEANALT=2;MQM=255;PAIRED=1;PAO=0;PQA=0;QA=449;RPL=1;RPP=23.2217;RPR=12;RUN=1;SAF=11;SAP=16.5402;SAR=2;TYPE=snp;technology.illumina=1;AN=9;AC=3	GT:DP:AD:RO:QR:AO:QA:GL	0:21:20,.:20:694:.:.:0,.	0:39:38,.:38:1361:.:.:0,.	0:80:80,.:80:2823:.:.:0,.	1:49:2,47:2:70:47:1709:-147.524,0	1:42:0,42:0:0:42:1508:-136.079,0	1:102:0,102:0:0:102:3681:-331.651,0	0:73:41,32:41:1422:32:1117:0,-27.4478	0:40:22,18:22:775:18:610:0,-14.8634	0:90:76,13:76:2687:13:449:0,-201.44
BDIQ01000016.1	450048	.	T	C	6575.02	.	DPB=22;EPPR=3.40511;GTI=0;MQMR=255;NS=1;NUMALT=0;ODDS=0;PAIREDR=1;PQR=0;PRO=0;QR=810;RO=22;RPPR=3.40511;SRF=17;SRP=3.25157;SRR=19;DP=912;AB=0;ABP=0;AF=0;AO=41;CIGAR=1X;DPRA=0;EPP=3.48696;LEN=1;MEANALT=1;MQM=255;PAIRED=1;PAO=0;PQA=0;QA=1361;RPL=14;RPP=11.961;RPR=27;RUN=1;SAF=30;SAP=22.1298;SAR=11;TYPE=snp;technology.illumina=1;AN=9;AC=5	GT:DP:AD:RO:QR:AO:QA:GL	0:22:22,.:22:810:.:.:0,.	0:38:36,2:36:1287:2:51:0,-111.342	0:93:93,.:93:3250:.:.:0,.	1:148:0,145:0:0:145:5154:-463.924,0	1:79:0,79:0:0:79:2847:-256.59,0	1:217:0,214:0:0:214:7469:-672.222,0	1:125:60,64:60:2108:64:2301:-17.3783,0	1:63:25,38:25:857:38:1296:-39.5083,0	0:127:86,41:86:2886:41:1361:0,-137.254
BDIQ01000016.1	450196	.	C	T	3924.92	.	DPB=11;EPPR=12.6832;GTI=0;MQMR=255;NS=1;NUMALT=0;ODDS=0;PAIREDR=1;PQR=0;PRO=0;QR=376;RO=11;RPPR=7.94546;SRF=4;SRP=3.0103;SRR=4;DP=514;AB=0;ABP=0;AF=0;AO=25;CIGAR=1X;DPRA=0;EPP=3.79203;LEN=1;MEANALT=1;MQM=255;PAIRED=1;PAO=0;PQA=0;QA=915;RPL=14;RPP=3.79203;RPR=11;RUN=1;SAF=0;SAP=57.2971;SAR=25;TYPE=snp;technology.illumina=1;AN=9;AC=5	GT:DP:AD:RO:QR:AO:QA:GL	0:11:11,.:11:376:.:.:0,.	0:10:8,2:8:265:2:74:0,-17.1512	0:24:24,.:24:847:.:.:0,.	1:92:0,92:0:0:92:3285:-296.007,0	1:64:0,64:0:0:64:2230:-201.048,0	1:136:0,136:0:0:136:4838:-435.776,0	1:61:21,40:21:676:40:1443:-69.0688,0	1:50:19,31:19:689:31:1113:-38.1564,0	0:66:41,25:41:1384:25:915:0,-42.1816
BDIQ01000016.1	512693	.	A	G	5373.08	.	DPB=75;EPPR=3.03925;GTI=0;MQMR=255;NS=1;NUMALT=0;ODDS=0;PAIREDR=1;PQR=0;PRO=0;QR=2703;RO=75;RPPR=5.35549;SRF=17;SRP=4.16842;SRR=13;DP=844;AB=0;ABP=0;AF=0;AO=55;CIGAR=1X;DPRA=0;EPP=4.94488;LEN=1;MEANALT=1;MQM=255;PAIRED=1;PAO=0;PQA=0;QA=1893;RPL=29;RPP=3.36563;RPR=26;RUN=1;SAF=26;SAP=3.36563;SAR=29;TYPE=snp;technology.illumina=1;AN=9;AC=3	GT:DP:AD:RO:QR:AO:QA:GL	0:75:75,.:75:2703:.:.:0,.	0:32:30,2:30:1090:2:70:0,-91.8133	0:65:65,.:65:2320:.:.:0,.	1:81:0,81:0:0:81:2813:-253.517,0	1:174:1,173:1:14:173:6036:-542.189,0	1:75:0,74:0:0:74:2639:-237.724,0	0:78:43,35:43:1482:35:1114:0,-33.1464	0:94:61,33:61:2137:33:1136:0,-90.0961	0:170:115,55:115:4016:55:1893:0,-191.075
BDIQ01000016.1	512789	.	G	A	6410.97	.	DPB=65;EPPR=4.64726;GTI=0;MQMR=255;NS=1;NUMALT=0;ODDS=0;PAIREDR=1;PQR=0;PRO=0;QR=2214;RO=65;RPPR=104.067;SRF=0;SRP=0;SRR=0;DP=1009;AB=0;ABP=0;AF=0;AO=63;CIGAR=1X;DPRA=0;EPP=7.18091;LEN=1;MEANALT=1;MQM=255;PAIRED=1;PAO=0;PQA=0;QA=2067;RPL=8;RPP=79.1497;RPR=55;RUN=1;SAF=30;SAP=3.32051;SAR=33;TYPE=snp;technology.illumina=1;AN=9;AC=4	GT:DP:AD:RO:QR:AO:QA:GL	0:65:65,.:65:2214:.:.:0,.	0:57:57,.:57:1978:.:.:0,.	0:102:102,.:102:3589:.:.:0,.	1:85:0,85:0:0:85:3054:-275.219,0	1:211:0,211:0:0:211:7523:-677.427,0	1:83:0,83:0:0:83:2995:-269.911,0	1:98:47,50:47:1627:50:1814:-16.8466,0	0:130:76,54:76:2686:54:1843:0,-75.8821	0:178:115,63:115:4016:63:2067:0,-175.431
BDIQ01000016.1	523398	.	T	C	13911.6	.	DPB=37;EPPR=5.88603;GTI=0;MQMR=255;NS=1;NUMALT=0;ODDS=0;PAIREDR=1;PQR=0;PRO=0;QR=1341;RO=37;RPPR=3.5385;SRF=1;SRP=5.18177;SRR=0;DP=1165;AB=0;ABP=0;AF=0;AO=24;CIGAR=1X;DPRA=0;EPP=8.80089;LEN=1;MEANALT=1;MQM=255;PAIRED=0.916667;PAO=0;PQA=0;QA=823;RPL=12;RPP=3.0103;RPR=12;RUN=1;SAF=10;SAP=4.45795;SAR=14;TYPE=snp;technology.illumina=1;AN=9;AC=5	GT:DP:AD:RO:QR:AO:QA:GL	0:37:37,.:37:1341:.:.:0,.	0:27:27,.:27:983:.:.:0,.	0:117:117,.:117:4176:.:.:0,.	1:118:1,117:1:14:117:4072:-365.428,0	1:46:0,46:0:0:46:1548:-139.657,0	1:455:0,453:0:0:453:15526:-1397.54,0	1:62:26,36:26:741:36:1194:-40.8167,0	1:106:49,57:49:1642:57:1969:-29.4403,0	0:197:173,24:173:5956:24:823:0,-461.971
BDIQ01000016.1	527258	.	T	C	36754.6	.	DPB=136;EPPR=156.355;GTI=0;MQMR=255;NS=1;NUMALT=0;ODDS=0;PAIREDR=1;PQR=0;PRO=0;QR=4798;RO=136;RPPR=272.848;SRF=4;SRP=11.6962;SRR=0;DP=6028;AB=0;ABP=0;AF=0;AO=160;CIGAR=1X;DPRA=0;EPP=167.228;LEN=1;MEANALT=3;MQM=255;PAIRED=1;PAO=0;PQA=0;QA=5365;RPL=0;RPP=350.446;RPR=160;RUN=1;SAF=135;SAP=167.228;SAR=25;TYPE=snp;technology.illumina=1;AN=9;AC=5	GT:DP:AD:RO:QR:AO:QA:GL	0:136:136,.:136:4798:.:.:0,.	0:108:108,.:108:3831:.:.:0,.	0:788:788,.:788:28172:.:.:0,.	1:815:4,809:4:56:809:27763:-2493.83,0	1:268:1,267:1:14:267:8919:-801.644,0	1:1468:4,1461:4:56:1461:49691:-4467.32,0	1:413:177,233:177:6090:233:7990:-171,0	1:449:216,233:216:7212:233:7794:-52.3806,0	0:1583:1420,160:1420:48733:160:5365:0,-3903.13
BDIQ01000016.1	527441	.	C	A	118593	.	DPB=371;EPPR=3.48956;GTI=0;MQMR=255;NS=1;NUMALT=0;ODDS=0;PAIREDR=0.997275;PQR=0;PRO=0;QR=12989;RO=367;RPPR=13.9505;SRF=0;SRP=0;SRR=0;DP=14315;AB=0;ABP=0;AF=0;AO=282;CIGAR=1X;DPRA=0;EPP=6.73722;LEN=1;MEANALT=3;MQM=255;PAIRED=1;PAO=0;PQA=0;QA=9465;RPL=155;RPP=9.0473;RPR=127;RUN=1;SAF=121;SAP=15.3307;SAR=161;TYPE=snp;technology.illumina=1;AN=9;AC=5	GT:DP:AD:RO:QR:AO:QA:GL	0:371:367,.:367:12989:.:.:0,.	0:522:518,.:518:18134:.:.:0,.	0:2096:2093,.:2093:73729:.:.:0,.	1:1928:0,1927:0:0:1927:67936:-6114.45,0	1:868:0,867:0:0:867:30559:-2750.52,0	1:3759:3,3751:3:42:3751:131978:-11874.5,0	1:789:332,455:332:11320:455:15676:-392.044,0	1:835:364,470:364:12217:470:15955:-336.424,0	0:3147:2860,282:2860:98801:282:9465:0,-8040.25
BDIQ01000016.1	527506	.	T	A	119626	.	DPB=356;EPPR=3.22989;GTI=0;MQMR=255;NS=1;NUMALT=0;ODDS=0;PAIREDR=0.997191;PQR=0;PRO=0;QR=12459;RO=356;RPPR=27.9944;SRF=0;SRP=0;SRR=0;DP=14502;AB=0;ABP=0;AF=0;AO=262;CIGAR=1X;DPRA=0;EPP=9.50814;LEN=1;MEANALT=3;MQM=255;PAIRED=1;PAO=0;PQA=0;QA=9218;RPL=156;RPP=23.7305;RPR=106;RUN=1;SAF=89;SAP=61.4909;SAR=173;TYPE=snp;technology.illumina=1;AN=9;AC=5	GT:DP:AD:RO:QR:AO:QA:GL	0:356:356,.:356:12459:.:.:0,.	0:471:470,.:470:16443:.:.:0,.	0:2174:2173,.:2173:75950:.:.:0,.	1:2012:0,2010:0:0:2010:70885:-6379.86,0	1:947:2,944:2:51:944:33443:-3005.4,0	1:3783:2,3779:2:28:3779:134182:-12074,0	1:826:368,458:368:12685:458:16014:-299.615,0	1:851:395,455:395:13456:455:15838:-214.387,0	0:3082:2811,262:2811:95502:262:9218:0,-7765.55
BDIQ01000016.1	527771	.	G	T	7196.78	.	DPB=17;EPPR=0;GTI=0;MQMR=0;NS=1;NUMALT=1;ODDS=104.306;PAIREDR=0;PQR=0;PRO=0;QR=0;RO=0;RPPR=0;SRF=0;SRP=0;SRR=0;DP=704;AB=0;ABP=0;AF=1;AO=92;CIGAR=1X;DPRA=0;EPP=62.0177;LEN=1;MEANALT=1;MQM=255;PAIRED=1;PAO=0;PQA=0;QA=3227;RPL=0;RPP=202.786;RPR=92;RUN=1;SAF=21;SAP=62.0177;SAR=71;TYPE=snp;technology.illumina=1;AN=9;AC=9	GT:DP:AD:RO:QR:AO:QA:GL	1:17:0,17:0:0:17:607:-54.9871,0	1:26:0,25:0:0:25:894:-80.4769,0	1:95:2,92:2:74:92:3296:-289.975,0	1:97:0,97:0:0:97:3376:-304.188,0	1:23:0,23:0:0:23:804:-72.7096,0	1:287:2,284:2:70:284:10066:-899.654,0	1:31:0,31:0:0:31:1022:-92.3097,0	1:35:2,33:2:51:33:1170:-100.81,0	1:93:1,92:1:14:92:3227:-289.381,0
BDIQ01000016.1	527798	.	C	A	124187	.	DPB=427;EPPR=29.8125;GTI=0;MQMR=255;NS=1;NUMALT=0;ODDS=0;PAIREDR=1;PQR=0;PRO=0;QR=14836;RO=420;RPPR=74.9998;SRF=0;SRP=0;SRR=0;DP=15296;AB=0;ABP=0;AF=0;AO=276;CIGAR=1X;DPRA=0;EPP=16.8888;LEN=1;MEANALT=2;MQM=255;PAIRED=0.98913;PAO=0;PQA=0;QA=9232;RPL=178;RPP=53.3633;RPR=98;RUN=1;SAF=135;SAP=3.29354;SAR=141;TYPE=snp;technology.illumina=1;AN=9;AC=3	GT:DP:AD:RO:QR:AO:QA:GL	0:427:420,.:420:14836:.:.:0,.	0:460:458,.:458:15997:.:.:0,.	0:2355:2353,.:2353:82861:.:.:0,.	1:2060:0,2060:0:0:2060:71658:-6449.57,0	1:1024:0,1024:0:0:1024:35679:-3211.46,0	1:3982:5,3975:5:70:3975:138952:-12499.6,0	0:857:436,420:436:15067:420:14091:0,-87.8501	0:1028:540,487:540:18294:487:16261:0,-182.975	0:3103:2825,276:2825:97284:276:9232:0,-7924.69
BDIQ01000016.1	527813	.	T	A	124187	.	DPB=395;EPPR=17.6046;GTI=0;MQMR=255;NS=1;NUMALT=0;ODDS=0;PAIREDR=1;PQR=0;PRO=0;QR=13934;RO=387;RPPR=5.48477;SRF=0;SRP=5.18177;SRR=1;DP=14344;AB=0;ABP=0;AF=0;AO=255;CIGAR=1X;DPRA=0;EPP=11.1938;LEN=1;MEANALT=3;MQM=255;PAIRED=0.980392;PAO=0;PQA=0;QA=8912;RPL=136;RPP=5.4713;RPR=119;RUN=1;SAF=128;SAP=3.01882;SAR=127;TYPE=snp;technology.illumina=1;AN=9;AC=4	GT:DP:AD:RO:QR:AO:QA:GL	0:395:387,.:387:13934:.:.:0,.	0:431:430,.:430:15487:.:.:0,.	0:2177:2172,.:2172:78003:.:.:0,.	1:1902:1,1901:1:33:1901:68442:-6156.84,0	1:940:0,940:0:0:940:33782:-3040.74,0	1:3862:2,3857:2:28:3857:138224:-12437.8,0	1:780:387,393:387:13554:393:13866:-28.0826,0	0:967:512,453:512:17742:453:15976:0,-158.934	0:2890:2629,255:2629:92945:255:8912:0,-7562.98
BDIQ01000016.1	533032	.	C	T	10666.5	.	DPB=28;EPPR=10.7656;GTI=0;MQMR=255;NS=1;NUMALT=0;ODDS=0;PAIREDR=1;PQR=0;PRO=0;QR=1009;RO=28;RPPR=3.0103;SRF=0;SRP=0;SRR=0;DP=716;AB=0;ABP=0;AF=1;AO=9;CIGAR=1X;DPRA=0;EPP=9.04217;LEN=1;MEANALT=1;MQM=255;PAIRED=1;PAO=0;PQA=0;QA=287;RPL=7;RPP=9.04217;RPR=2;RUN=1;SAF=2;SAP=9.04217;SAR=7;TYPE=snp;technology.illumina=1;AN=9;AC=6	GT:DP:AD:RO:QR:AO:QA:GL	0:28:28,.:28:1009:.:.:0,.	0:14:14,.:14:500:.:.:0,.	0:69:69,.:69:2475:.:.:0,.	1:100:0,99:0:0:99:3501:-315.301,0	1:60:0,60:0:0:60:2073:-186.915,0	1:334:0,334:0:0:334:11900:-1071.36,0	1:72:21,51:21:727:51:1789:-95.5846,0	1:26:3,23:3:111:23:796:-61.6261,0	1:13:4,9:4:125:9:287:-14.5864,0
BDIQ01000016.1	575656	.	C	T	1074.26	.	DPB=34;EPPR=3.26577;GTI=0;MQMR=255;NS=1;NUMALT=0;ODDS=0;PAIREDR=1;PQR=0;PRO=0;QR=1190;RO=34;RPPR=12.2071;SRF=0;SRP=0;SRR=0;DP=303;AB=0;ABP=0;AF=1;AO=22;CIGAR=1X;DPRA=0;EPP=9.32731;LEN=1;MEANALT=1;MQM=255;PAIRED=0.954545;PAO=0;PQA=0;QA=775;RPL=16;RPP=12.8806;RPR=6;RUN=1;SAF=7;SAP=9.32731;SAR=15;TYPE=snp;technology.illumina=1;AN=9;AC=5	GT:DP:AD:RO:QR:AO:QA:GL	0:34:34,.:34:1190:.:.:0,.	0:11:11,.:11:403:.:.:0,.	0:59:59,.:59:2081:.:.:0,.	1:24:0,24:0:0:24:850:-76.8542,0	1:34:0,34:0:0:34:1217:-109.888,0	1:35:0,35:0:0:35:1225:-110.6,0	1:36:14,22:14:491:22:759:-24.1143,0	0:39:20,19:20:707:19:626:0,-7.31403	1:31:9,22:9:296:22:775:-43.1334,0
BDIQ01000016.1	612037	.	G	A	1994.05	.	DPB=21;EPPR=3.94093;GTI=0;MQMR=255;NS=1;NUMALT=0;ODDS=0;PAIREDR=1;PQR=0;PRO=0;QR=704;RO=21;RPPR=8.07707;SRF=0;SRP=0;SRR=0;DP=392;AB=0;ABP=0;AF=0;AO=20;CIGAR=1X;DPRA=0;EPP=3.44459;LEN=1;MEANALT=1;MQM=255;PAIRED=1;PAO=0;PQA=0;QA=736;RPL=10;RPP=3.0103;RPR=10;RUN=1;SAF=11;SAP=3.44459;SAR=9;TYPE=snp;technology.illumina=1;AN=9;AC=5	GT:DP:AD:RO:QR:AO:QA:GL	0:21:21,.:21:704:.:.:0,.	0:26:26,.:26:927:.:.:0,.	0:33:33,.:33:1168:.:.:0,.	1:63:0,63:0:0:63:2259:-203.669,0	1:34:0,34:0:0:34:1174:-106.005,0	1:50:0,50:0:0:50:1794:-161.819,0	1:70:20,50:20:705:50:1721:-91.4317,0	1:52:15,37:15:539:37:1334:-71.5512,0	0:43:23,20:23:833:20:736:0,-8.72417
BDIQ01000016.1	612046	.	T	A	1815.23	.	DPB=21;EPPR=3.94093;GTI=0;MQMR=255;NS=1;NUMALT=0;ODDS=0;PAIREDR=1;PQR=0;PRO=0;QR=757;RO=21;RPPR=3.1137;SRF=0;SRP=0;SRR=0;DP=362;AB=0;ABP=0;AF=0;AO=19;CIGAR=1X;DPRA=0;EPP=4.03889;LEN=1;MEANALT=1;MQM=255;PAIRED=1;PAO=0;PQA=0;QA=703;RPL=11;RPP=4.03889;RPR=8;RUN=1;SAF=10;SAP=3.12459;SAR=9;TYPE=snp;technology.illumina=1;AN=9;AC=5	GT:DP:AD:RO:QR:AO:QA:GL	0:21:21,.:21:757:.:.:0,.	0:24:24,.:24:874:.:.:0,.	0:33:33,.:33:1145:.:.:0,.	1:57:0,57:0:0:57:2056:-185.401,0	1:28:0,28:0:0:28:995:-89.9054,0	1:41:0,41:0:0:41:1486:-134.102,0	1:68:19,49:19:681:49:1706:-92.2397,0	1:51:14,37:14:504:37:1311:-72.6243,0	0:39:20,19:20:722:19:703:0,-1.701
BDIQ01000016.1	612141	.	A	T	5046.64	.	DPB=43;EPPR=10.4553;GTI=0;MQMR=255;NS=1;NUMALT=0;ODDS=0;PAIREDR=1;PQR=0;PRO=0;QR=1443;RO=42;RPPR=94.2121;SRF=0;SRP=0;SRR=0;DP=1137;AB=0;ABP=0;AF=1;AO=93;CIGAR=1X;DPRA=0;EPP=20.0318;LEN=1;MEANALT=1;MQM=255;PAIRED=0.989247;PAO=0;PQA=0;QA=3131;RPL=1;RPP=196.365;RPR=92;RUN=1;SAF=61;SAP=22.6469;SAR=32;TYPE=snp;technology.illumina=1;AN=9;AC=6	GT:DP:AD:RO:QR:AO:QA:GL	0:43:42,.:42:1443:.:.:0,.	0:49:48,.:48:1625:.:.:0,.	0:76:76,.:76:2507:.:.:0,.	1:178:0,178:0:0:178:6151:-553.936,0	1:180:1,179:1:14:179:6268:-563.07,0	1:131:0,131:0:0:131:4525:-407.595,0	1:202:33,169:33:1078:169:5672:-413.469,0	1:138:37,100:37:1185:100:3240:-184.956,0	1:140:47,93:47:1541:93:3131:-143.109,0
BDIQ01000016.1	612612	.	T	C	4477.67	.	DPB=52;EPPR=9.02361;GTI=0;MQMR=255;NS=1;NUMALT=0;ODDS=0;PAIREDR=1;PQR=0;PRO=0;QR=1879;RO=52;RPPR=3.17734;SRF=0;SRP=5.18177;SRR=1;DP=909;AB=0;ABP=0;AF=1;AO=64;CIGAR=1X;DPRA=0;EPP=3.14602;LEN=1;MEANALT=1;MQM=255;PAIRED=1;PAO=0;PQA=0;QA=2188;RPL=37;RPP=6.40323;RPR=27;RUN=1;SAF=30;SAP=3.55317;SAR=34;TYPE=snp;technology.illumina=1;AN=9;AC=6	GT:DP:AD:RO:QR:AO:QA:GL	0:52:52,.:52:1879:.:.:0,.	0:14:14,.:14:508:.:.:0,.	0:53:53,.:53:1886:.:.:0,.	1:152:1,151:1:33:151:4910:-438.925,0	1:150:0,150:0:0:150:5036:-453.576,0	1:102:0,101:0:0:101:3360:-302.591,0	1:171:28,143:28:1004:143:4853:-346.391,0	1:112:40,71:40:1353:71:2398:-94.0516,0	1:103:39,64:39:1353:64:2188:-75.145,0
BDIQ01000016.1	613655	.	G	A	4657.55	.	DPB=29;EPPR=6.67934;GTI=0;MQMR=255;NS=1;NUMALT=0;ODDS=0;PAIREDR=1;PQR=0;PRO=0;QR=963;RO=29;RPPR=4.88226;SRF=0;SRP=0;SRR=0;DP=815;AB=0;ABP=0;AF=1;AO=64;CIGAR=1X;DPRA=0;EPP=19.4321;LEN=1;MEANALT=3;MQM=255;PAIRED=1;PAO=0;PQA=0;QA=2226;RPL=32;RPP=3.0103;RPR=32;RUN=1;SAF=33;SAP=3.14602;SAR=31;TYPE=snp;technology.illumina=1;AN=9;AC=6	GT:DP:AD:RO:QR:AO:QA:GL	0:29:29,.:29:963:.:.:0,.	0:19:18,.:18:639:.:.:0,.	0:55:55,.:55:1949:.:.:0,.	1:98:0,98:0:0:98:3443:-310.221,0	1:151:0,151:0:0:151:5268:-474.469,0	1:65:0,65:0:0:65:2348:-211.681,0	1:179:37,141:37:1263:141:4892:-326.619,0	1:110:42,68:42:1501:68:2281:-70.1781,0	1:109:43,64:43:1462:64:2226:-68.7695,0
BDIQ01000017.1	65161	.	T	C	2053.43	.	DPB=20;EPPR=3.0103;GTI=0;MQMR=255;NS=1;NUMALT=0;ODDS=0;PAIREDR=1;PQR=0;PRO=0;QR=722;RO=20;RPPR=18.6449;SRF=0;SRP=0;SRR=0;DP=368;AB=0;ABP=0;AF=0;AO=8;CIGAR=1X;DPRA=0;EPP=4.09604;LEN=1;MEANALT=2;MQM=255;PAIRED=1;PAO=0;PQA=0;QA=259;RPL=4;RPP=3.0103;RPR=4;RUN=1;SAF=3;SAP=4.09604;SAR=5;TYPE=snp;technology.illumina=1;AN=9;AC=4	GT:DP:AD:RO:QR:AO:QA:GL	0:20:20,.:20:722:.:.:0,.	0:24:23,.:23:758:.:.:0,.	0:55:54,.:54:1934:.:.:0,.	1:43:0,43:0:0:43:1427:-128.762,0	1:36:0,36:0:0:36:1262:-113.931,0	1:66:0,66:0:0:66:2319:-209.061,0	1:42:16,26:16:522:26:935:-37.2034,0	0:44:23,21:23:715:21:673:0,-3.77039	0:38:29,8:29:1036:8:259:0,-69.9767
BDIQ01000017.1	79280	.	G	A	968641	.	DPB=18;EPPR=3.0103;GTI=0;MQMR=255;NS=1;NUMALT=0;ODDS=0;PAIREDR=1;PQR=0;PRO=0;QR=654;RO=18;RPPR=3.49285;SRF=0;SRP=0;SRR=0;DP=188;AB=0;ABP=0;AF=0;AO=11;CIGAR=1X;DPRA=0;EPP=7.94546;LEN=1;MEANALT=1;MQM=255;PAIRED=1;PAO=0;PQA=0;QA=376;RPL=2;RPP=12.6832;RPR=9;RUN=1;SAF=6;SAP=3.20771;SAR=5;TYPE=snp;technology.illumina=1;AN=9;AC=5	GT:DP:AD:RO:QR:AO:QA:GL	0:18:18,.:18:654:.:.:0,.	0:10:10,.:10:342:.:.:0,.	0:24:24,.:24:876:.:.:0,.	1:30:0,30:0:0:30:1074:-97.018,0	1:16:0,16:0:0:16:582:-52.7437,0	1:31:0,31:0:0:31:1121:-101.252,0	1:11:1,10:1:37:10:333:-26.603,0	1:19:9,10:9:314:10:352:-3.42311,0	0:29:18,11:18:616:11:376:0,-21.6004
BDIQ01000017.1	193045	.	T	A	3636.57	.	DPB=24;EPPR=20.744;GTI=0;MQMR=255;NS=1;NUMALT=0;ODDS=0;PAIREDR=1;PQR=0;PRO=0;QR=849;RO=24;RPPR=3.37221;SRF=12;SRP=66.7383;SRR=57;DP=773;AB=0;ABP=0;AF=0;AO=33;CIGAR=1X;DPRA=0;EPP=17.8158;LEN=1;MEANALT=1;MQM=255;PAIRED=1;PAO=0;PQA=0;QA=1124;RPL=26;RPP=26.7649;RPR=7;RUN=1;SAF=8;SAP=22.0271;SAR=25;TYPE=snp;technology.illumina=1;AN=9;AC=4	GT:DP:AD:RO:QR:AO:QA:GL	0:24:24,.:24:849:.:.:0,.	0:73:69,4:69:2412:4:148:0,-203.74	0:58:58,.:58:2047:.:.:0,.	1:94:0,94:0:0:94:3367:-303.388,0	1:67:0,67:0:0:67:2353:-212.121,0	1:123:0,123:0:0:123:4319:-389.061,0	1:150:52,98:52:1794:98:3344:-139.496,0	0:89:48,41:48:1690:41:1473:0,-19.5228	0:95:62,33:62:2055:33:1124:0,-83.7808
BDIQ01000017.1	275141	.	A	G	65181.5	.	DPB=770;EPPR=151.091;GTI=0;MQMR=255;NS=1;NUMALT=0;ODDS=0;PAIREDR=1;PQR=0;PRO=0;QR=27305;RO=769;RPPR=7.75704;SRF=304;SRP=7.86418;SRR=342;DP=11627;AB=0;ABP=0;AF=0;AO=521;CIGAR=1X;DPRA=0;EPP=54.3629;LEN=1;MEANALT=2;MQM=255;PAIRED=0.994242;PAO=0;PQA=0;QA=18078;RPL=254;RPP=3.71467;RPR=267;RUN=1;SAF=266;SAP=3.51462;SAR=255;TYPE=snp;technology.illumina=1;AN=9;AC=4	GT:DP:AD:RO:QR:AO:QA:GL	0:770:769,.:769:27305:.:.:0,.	0:692:646,46:646:22846:46:1637:0,-1908.81	0:1315:1314,.:1314:46583:.:.:0,.	1:1408:3,1402:3:73:1402:49523:-4450.62,0	1:1600:3,1597:3:42:1597:56525:-5083.68,0	1:2080:4,2075:4:79:2075:72924:-6556.22,0	1:1442:519,920:519:17952:920:31305:-1201.76,0	0:865:443,420:443:15263:420:14228:0,-93.1558	0:1455:933,521:933:31989:521:18078:0,-1251.99
BDIQ01000017.1	294215	.	G	A	2088.71	.	DPB=38;EPPR=6.66752;GTI=0;MQMR=255;NS=1;NUMALT=0;ODDS=0;PAIREDR=1;PQR=0;PRO=0;QR=1307;RO=38;RPPR=8.7247;SRF=0;SRP=0;SRR=0;DP=461;AB=0;ABP=0;AF=0;AO=21;CIGAR=1X;DPRA=0;EPP=3.1137;LEN=1;MEANALT=1;MQM=255;PAIRED=1;PAO=0;PQA=0;QA=694;RPL=7;RPP=8.07707;RPR=14;RUN=1;SAF=7;SAP=8.07707;SAR=14;TYPE=snp;technology.illumina=1;AN=9;AC=3	GT:DP:AD:RO:QR:AO:QA:GL	0:38:38,.:38:1307:.:.:0,.	0:30:29,.:29:944:.:.:0,.	0:57:57,.:57:1964:.:.:0,.	1:56:0,56:0:0:56:1991:-179.546,0	1:41:0,41:0:0:41:1421:-128.237,0	1:67:0,67:0:0:67:2370:-213.654,0	0:62:33,29:33:1141:29:1016:0,-11.2454	0:47:28,19:28:912:19:654:0,-23.2015	0:63:42,21:42:1439:21:694:0,-67.0621
BDIQ01000017.1	317191	.	T	C	1861.01	.	DPB=32;EPPR=7.35324;GTI=0;MQMR=255;NS=1;NUMALT=0;ODDS=0;PAIREDR=1;PQR=0;PRO=0;QR=1088;RO=32;RPPR=16.3106;SRF=0;SRP=0;SRR=0;DP=501;AB=0;ABP=0;AF=0;AO=33;CIGAR=1X;DPRA=0;EPP=6.23461;LEN=1;MEANALT=1;MQM=255;PAIRED=0.969697;PAO=0;PQA=0;QA=1118;RPL=21;RPP=8.34028;RPR=12;RUN=1;SAF=14;SAP=4.65535;SAR=19;TYPE=snp;technology.illumina=1;AN=9;AC=4	GT:DP:AD:RO:QR:AO:QA:GL	0:32:32,.:32:1088:.:.:0,.	0:24:24,.:24:858:.:.:0,.	0:74:74,.:74:2587:.:.:0,.	1:61:0,61:0:0:61:2112:-190.426,0	1:34:0,34:0:0:34:1156:-104.38,0	1:52:0,52:0:0:52:1760:-158.738,0	1:81:15,66:15:509:66:2235:-155.339,0	0:47:26,21:26:884:21:722:0,-14.5762	0:96:63,33:63:2207:33:1118:0,-98.0215
BDIQ01000017.1	322048	.	C	T	1178.11	.	DPB=63;EPPR=8.05372;GTI=0;MQMR=255;NS=1;NUMALT=0;ODDS=0;PAIREDR=1;PQR=0;PRO=0;QR=2253;RO=62;RPPR=5.25182;SRF=17;SRP=4.40227;SRR=22;DP=398;AB=0;ABP=0;AF=0;AO=30;CIGAR=1X;DPRA=0;EPP=7.64277;LEN=1;MEANALT=1;MQM=255;PAIRED=1;PAO=0;PQA=0;QA=994;RPL=15;RPP=3.0103;RPR=15;RUN=1;SAF=16;SAP=3.29983;SAR=14;TYPE=snp;technology.illumina=1;AN=9;AC=4	GT:DP:AD:RO:QR:AO:QA:GL	0:63:62,.:62:2253:.:.:0,.	0:45:39,6:39:1435:6:222:0,-109.168	0:47:47,.:47:1633:.:.:0,.	1:22:0,22:0:0:22:791:-71.5495,0	1:32:1,31:1:37:31:1143:-99.5387,0	1:39:0,39:0:0:39:1347:-121.575,0	1:45:14,30:14:494:30:1079:-52.656,0	0:35:24,11:24:852:11:360:0,-44.3077	0:70:40,30:40:1381:30:994:0,-34.8439
BDIQ01000017.1	340656	.	G	T	860378	.	DPB=35;EPPR=8.03571;GTI=0;MQMR=255;NS=1;NUMALT=0;ODDS=0;PAIREDR=1;PQR=0;PRO=0;QR=1240;RO=35;RPPR=3.07234;SRF=0;SRP=0;SRR=0;DP=275;AB=0;ABP=0;AF=0;AO=9;CIGAR=1X;DPRA=0;EPP=14.8328;LEN=1;MEANALT=1;MQM=255;PAIRED=1;PAO=0;PQA=0;QA=319;RPL=4;RPP=3.25157;RPR=5;RUN=1;SAF=5;SAP=3.25157;SAR=4;TYPE=snp;technology.illumina=1;AN=9;AC=5	GT:DP:AD:RO:QR:AO:QA:GL	0:35:35,.:35:1240:.:.:0,.	0:20:20,.:20:726:.:.:0,.	0:37:37,.:37:1276:.:.:0,.	1:27:0,27:0:0:27:985:-89.0148,0	1:24:0,24:0:0:24:884:-79.9283,0	1:27:0,27:0:0:27:945:-85.4,0	1:46:18,28:18:554:28:949:-35.5812,0	1:23:10,13:10:343:13:467:-11.1762,0	0:36:27,9:27:925:9:319:0,-54.5281
BDIQ01000017.1	370547	.	T	C	2971.03	.	DPB=21;EPPR=15.5221;GTI=0;MQMR=255;NS=1;NUMALT=0;ODDS=0;PAIREDR=1;PQR=0;PRO=0;QR=730;RO=21;RPPR=3.94093;SRF=3;SRP=12.937;SRR=11;DP=501;AB=0;ABP=0;AF=0;AO=20;CIGAR=1X;DPRA=0;EPP=13.8677;LEN=1;MEANALT=1;MQM=255;PAIRED=1;PAO=0;PQA=0;QA=635;RPL=8;RPP=4.74748;RPR=12;RUN=1;SAF=11;SAP=3.44459;SAR=9;TYPE=snp;technology.illumina=1;AN=9;AC=4	GT:DP:AD:RO:QR:AO:QA:GL	0:21:21,.:21:730:.:.:0,.	0:16:14,2:14:439:2:74:0,-32.7936	0:61:61,.:61:2140:.:.:0,.	1:73:0,73:0:0:73:2525:-227.596,0	1:43:0,43:0:0:43:1424:-128.491,0	1:104:0,104:0:0:104:3338:-300.741,0	1:59:16,43:16:555:43:1399:-75.9385,0	0:55:32,23:32:1067:23:786:0,-25.2817	0:69:49,20:49:1623:20:635:0,-88.9337
BDIQ01000017.1	384248	.	A	G	1595.61	.	DPB=32;EPPR=12.7819;GTI=0;MQMR=255;NS=1;NUMALT=0;ODDS=0;PAIREDR=1;PQR=0;PRO=0;QR=1150;RO=32;RPPR=56.2114;SRF=0;SRP=0;SRR=0;DP=323;AB=0;ABP=0;AF=1;AO=16;CIGAR=1X;DPRA=0;EPP=11.6962;LEN=1;MEANALT=1;MQM=255;PAIRED=1;PAO=0;PQA=0;QA=571;RPL=2;RPP=22.5536;RPR=14;RUN=1;SAF=10;SAP=5.18177;SAR=6;TYPE=snp;technology.illumina=1;AN=9;AC=6	GT:DP:AD:RO:QR:AO:QA:GL	0:32:32,.:32:1150:.:.:0,.	0:10:9,.:9:305:.:.:0,.	0:32:32,.:32:1144:.:.:0,.	1:41:0,41:0:0:41:1438:-129.771,0	1:54:0,54:0:0:54:1899:-171.262,0	1:52:0,52:0:0:52:1727:-155.762,0	1:46:8,38:8:282:38:1208:-83.3054,0	1:30:15,15:15:527:15:531:-0.362667,0	1:26:10,16:10:356:16:571:-19.3509,0
BDIQ01000017.1	385231	.	T	C	2389.47	.	DPB=31;EPPR=4.16842;GTI=0;MQMR=255;NS=1;NUMALT=0;ODDS=0;PAIREDR=1;PQR=0;PRO=0;QR=1102;RO=30;RPPR=3.29983;SRF=20;SRP=5.30951;SRR=14;DP=494;AB=0;ABP=0;AF=0;AO=27;CIGAR=1X;DPRA=0;EPP=3.73412;LEN=1;MEANALT=1;MQM=255;PAIRED=0.962963;PAO=0;PQA=0;QA=925;RPL=11;RPP=5.02092;RPR=16;RUN=1;SAF=15;SAP=3.73412;SAR=12;TYPE=snp;technology.illumina=1;AN=9;AC=4	GT:DP:AD:RO:QR:AO:QA:GL	0:31:30,.:30:1102:.:.:0,.	0:37:34,3:34:1215:3:111:0,-99.3474	0:52:52,.:52:1884:.:.:0,.	1:76:0,76:0:0:76:2693:-242.724,0	1:55:0,55:0:0:55:1938:-174.772,0	1:68:0,68:0:0:68:2423:-218.426,0	1:66:14,52:14:504:52:1816:-118.069,0	0:50:26,24:26:880:24:767:0,-10.1889	0:59:32,27:32:1086:27:925:0,-14.4868
BDIQ01000017.1	385819	.	A	G	2550.92	.	DPB=17;EPPR=4.1599;GTI=0;MQMR=255;NS=1;NUMALT=0;ODDS=0;PAIREDR=1;PQR=0;PRO=0;QR=629;RO=17;RPPR=13.3567;SRF=0;SRP=0;SRR=0;DP=384;AB=0;ABP=0;AF=1;AO=26;CIGAR=1X;DPRA=0;EPP=6.01695;LEN=1;MEANALT=1;MQM=255;PAIRED=0.961538;PAO=0;PQA=0;QA=846;RPL=8;RPP=11.3621;RPR=18;RUN=1;SAF=14;SAP=3.34437;SAR=12;TYPE=snp;technology.illumina=1;AN=9;AC=6	GT:DP:AD:RO:QR:AO:QA:GL	0:17:17,.:17:629:.:.:0,.	0:14:14,.:14:487:.:.:0,.	0:41:41,.:41:1427:.:.:0,.	1:80:0,80:0:0:80:2887:-260.191,0	1:57:0,57:0:0:57:2030:-183.056,0	1:48:0,48:0:0:48:1623:-146.408,0	1:45:18,27:18:621:27:907:-25.7309,0	1:38:15,23:15:500:23:783:-25.4771,0	1:44:18,26:18:623:26:846:-20.0493,0
BDIQ01000017.1	385828	.	T	C	2614.18	.	DPB=19;EPPR=4.03889;GTI=0;MQMR=255;NS=1;NUMALT=0;ODDS=0;PAIREDR=1;PQR=0;PRO=0;QR=680;RO=19;RPPR=4.03889;SRF=0;SRP=0;SRR=0;DP=388;AB=0;ABP=0;AF=1;AO=26;CIGAR=1X;DPRA=0;EPP=3.34437;LEN=1;MEANALT=1;MQM=255;PAIRED=0.961538;PAO=0;PQA=0;QA=888;RPL=13;RPP=3.0103;RPR=13;RUN=1;SAF=15;SAP=4.34659;SAR=11;TYPE=snp;technology.illumina=1;AN=9;AC=6	GT:DP:AD:RO:QR:AO:QA:GL	0:19:19,.:19:680:.:.:0,.	0:16:15,.:15:551:.:.:0,.	0:39:39,.:39:1339:.:.:0,.	1:85:0,85:0:0:85:2944:-265.306,0	1:54:0,54:0:0:54:1849:-166.752,0	1:44:0,44:0:0:44:1564:-141.115,0	1:46:21,25:21:732:25:876:-12.9618,0	1:41:19,22:19:628:22:744:-10.4477,0	1:44:18,26:18:643:26:888:-22.0343,0
BDIQ01000020.1	174253	.	C	T	1146.9	.	DPB=11;EPPR=4.78696;GTI=0;MQMR=255;NS=1;NUMALT=0;ODDS=0;PAIREDR=1;PQR=0;PRO=0;QR=351;RO=11;RPPR=4.78696;SRF=0;SRP=0;SRR=0;DP=193;AB=0;ABP=0;AF=0;AO=6;CIGAR=1X;DPRA=0;EPP=8.80089;LEN=1;MEANALT=1;MQM=255;PAIRED=1;PAO=0;PQA=0;QA=222;RPL=3;RPP=3.0103;RPR=3;RUN=1;SAF=2;SAP=4.45795;SAR=4;TYPE=snp;technology.illumina=1;AN=9;AC=5	GT:DP:AD:RO:QR:AO:QA:GL	0:11:11,.:11:351:.:.:0,.	0:10:10,.:10:316:.:.:0,.	0:14:14,.:14:496:.:.:0,.	1:37:0,37:0:0:37:1316:-118.796,0	1:14:0,14:0:0:14:510:-46.2643,0	1:31:0,31:0:0:31:1093:-98.7226,0	1:37:7,30:7:249:30:1057:-72.7166,0	1:20:7,13:7:236:13:454:-19.6321,0	0:19:13,6:13:440:6:222:0,-19.5885
BDIQ01000020.1	181625	.	A	G	254.67	.	DPB=25;EPPR=3.79203;GTI=0;MQMR=255;NS=1;NUMALT=0;ODDS=0;PAIREDR=1;PQR=0;PRO=0;QR=870;RO=25;RPPR=3.79203;SRF=14;SRP=18.4661;SRR=3;DP=280;AB=0;ABP=0;AF=0;AO=18;CIGAR=1X;DPRA=0;EPP=3.0103;LEN=1;MEANALT=1;MQM=255;PAIRED=1;PAO=0;PQA=0;QA=618;RPL=16;RPP=26.6552;RPR=2;RUN=1;SAF=7;SAP=4.9405;SAR=11;TYPE=snp;technology.illumina=1;AN=9;AC=2	GT:DP:AD:RO:QR:AO:QA:GL	0:25:25,.:25:870:.:.:0,.	0:10:10,.:10:354:.:.:0,.	0:35:35,.:35:1261:.:.:0,.	1:42:17,25:17:611:25:871:-23.389,0	1:21:7,14:7:241:14:504:-23.6857,0	0:35:18,17:18:650:17:606:0,-3.96464	0:39:20,18:20:678:18:583:0,-8.56506	0:45:27,18:27:960:18:618:0,-30.7922	0:28:28,.:28:942:.:.:0,.
BDIQ01000020.1	181655	.	A	C	432301	.	DPB=26;EPPR=4.34659;GTI=0;MQMR=255;NS=1;NUMALT=0;ODDS=0;PAIREDR=1;PQR=0;PRO=0;QR=948;RO=26;RPPR=6.01695;SRF=18;SRP=9.52472;SRR=9;DP=298;AB=0;ABP=0;AF=0;AO=4;CIGAR=1X;DPRA=0;EPP=11.6962;LEN=1;MEANALT=1;MQM=255;PAIRED=1;PAO=0;PQA=0;QA=144;RPL=4;RPP=11.6962;RPR=0;RUN=1;SAF=0;SAP=11.6962;SAR=4;TYPE=snp;technology.illumina=1;AN=9;AC=1	GT:DP:AD:RO:QR:AO:QA:GL	0:26:26,.:26:948:.:.:0,.	0:11:11,.:11:370:.:.:0,.	0:44:44,.:44:1587:.:.:0,.	0:47:27,20:27:972:20:685:0,-25.8475	1:20:9,11:9:333:11:399:-5.93273,0	0:36:26,10:26:906:10:366:0,-48.5825	0:37:23,13:23:812:13:450:0,-32.5927	0:43:39,4:39:1389:4:144:0,-112.046	0:34:34,.:34:1173:.:.:0,.
BDIQ01000020.1	181679	.	G	A	754487	.	DPB=27;EPPR=5.02092;GTI=0;MQMR=255;NS=1;NUMALT=0;ODDS=0;PAIREDR=1;PQR=0;PRO=0;QR=916;RO=27;RPPR=5.02092;SRF=13;SRP=6.91895;SRR=7;DP=368;AB=0;ABP=0;AF=1;AO=33;CIGAR=1X;DPRA=0;EPP=10.9724;LEN=1;MEANALT=1;MQM=255;PAIRED=1;PAO=0;PQA=0;QA=1167;RPL=18;RPP=3.60252;RPR=15;RUN=1;SAF=19;SAP=4.65535;SAR=14;TYPE=snp;technology.illumina=1;AN=9;AC=4	GT:DP:AD:RO:QR:AO:QA:GL	0:27:27,.:27:916:.:.:0,.	0:17:17,.:17:602:.:.:0,.	0:61:61,.:61:2147:.:.:0,.	1:49:20,29:20:710:29:1069:-32.3236,0	1:25:12,13:12:382:13:481:-8.96167,0	1:44:10,34:10:366:34:1220:-76.8528,0	0:40:25,15:25:874:15:547:0,-29.4149	1:48:15,33:15:537:33:1167:-56.6956,0	0:57:55,.:55:1875:.:.:0,.
BDIQ01000020.1	181712	.	C	A	849592	.	DPB=28;EPPR=3.32051;GTI=0;MQMR=255;NS=1;NUMALT=0;ODDS=0;PAIREDR=1;PQR=0;PRO=0;QR=945;RO=28;RPPR=7.97367;SRF=28;SRP=51.9408;SRR=2;DP=464;AB=0;ABP=0;AF=0;AO=8;CIGAR=1X;DPRA=0;EPP=3.0103;LEN=1;MEANALT=1;MQM=255;PAIRED=1;PAO=0;PQA=0;QA=282;RPL=2;RPP=7.35324;RPR=6;RUN=1;SAF=6;SAP=7.35324;SAR=2;TYPE=snp;technology.illumina=1;AN=9;AC=3	GT:DP:AD:RO:QR:AO:QA:GL	0:28:28,.:28:945:.:.:0,.	0:21:21,.:21:676:.:.:0,.	0:72:72,.:72:2500:.:.:0,.	1:67:30,37:30:1090:37:1290:-17.9853,0	0:28:16,12:16:562:12:436:0,-11.3279	1:57:17,40:17:592:40:1466:-78.6783,0	0:50:34,16:34:1138:16:561:0,-51.9141	1:57:20,37:20:687:37:1292:-54.4557,0	0:84:76,8:76:2661:8:282:0,-214.108
BDIQ01000020.1	181727	.	A	G	562963	.	DPB=26;EPPR=10.0459;GTI=0;MQMR=255;NS=1;NUMALT=0;ODDS=0;PAIREDR=1;PQR=0;PRO=0;QR=911;RO=25;RPPR=5.18177;SRF=31;SRP=58.3499;SRR=2;DP=471;AB=0;ABP=0;AF=0;AO=7;CIGAR=1X;DPRA=0;EPP=3.32051;LEN=1;MEANALT=1;MQM=255;PAIRED=1;PAO=0;PQA=0;QA=232;RPL=1;RPP=10.7656;RPR=6;RUN=1;SAF=5;SAP=5.80219;SAR=2;TYPE=snp;technology.illumina=1;AN=9;AC=2	GT:DP:AD:RO:QR:AO:QA:GL	0:26:25,.:25:911:.:.:0,.	0:21:21,.:21:713:.:.:0,.	0:78:78,.:78:2741:.:.:0,.	0:64:33,31:33:1167:31:1020:0,-13.2546	0:31:19,12:19:672:12:426:0,-22.1387	1:58:21,37:21:731:37:1300:-51.2133,0	0:50:37,13:37:1330:13:473:0,-77.1256	1:56:22,34:22:753:34:1149:-35.6357,0	0:87:80,7:80:2710:7:232:0,-223.027
BDIQ01000020.1	181728	.	A	G	192678	.	DPB=27;EPPR=12.7417;GTI=0;MQMR=255;NS=1;NUMALT=0;ODDS=0;PAIREDR=1;PQR=0;PRO=0;QR=981;RO=27;RPPR=3.09072;SRF=19;SRP=5.45321;SRR=13;DP=478;AB=0;ABP=0;AF=0;AO=7;CIGAR=1X;DPRA=0;EPP=5.80219;LEN=1;MEANALT=1;MQM=255;PAIRED=1;PAO=0;PQA=0;QA=251;RPL=3;RPP=3.32051;RPR=4;RUN=1;SAF=4;SAP=3.32051;SAR=3;TYPE=snp;technology.illumina=1;AN=9;AC=2	GT:DP:AD:RO:QR:AO:QA:GL	0:27:27,.:27:981:.:.:0,.	0:21:21,.:21:726:.:.:0,.	0:80:80,.:80:2853:.:.:0,.	1:65:32,33:32:1112:33:1170:-5.22705,0	1:31:12,19:12:440:19:687:-22.2249,0	0:60:38,22:38:1347:22:781:0,-50.9395	0:50:30,20:30:1033:20:732:0,-27.0683	0:57:47,9:47:1534:9:321:0,-109.154	0:87:80,7:80:2784:7:251:0,-227.959
BDIQ01000020.1	181743	.	C	T	152349	.	DPB=28;EPPR=5.80219;GTI=0;MQMR=255;NS=1;NUMALT=0;ODDS=0;PAIREDR=1;PQR=0;PRO=0;QR=1020;RO=28;RPPR=3.0103;SRF=44;SRP=46.0055;SRR=11;DP=511;AB=0;ABP=0;AF=0;AO=7;CIGAR=1X;DPRA=0;EPP=5.80219;LEN=1;MEANALT=1;MQM=255;PAIRED=1;PAO=0;PQA=0;QA=236;RPL=3;RPP=3.32051;RPR=4;RUN=1;SAF=5;SAP=5.80219;SAR=2;TYPE=snp;technology.illumina=1;AN=9;AC=1	GT:DP:AD:RO:QR:AO:QA:GL	0:28:28,.:28:1020:.:.:0,.	0:23:23,.:23:764:.:.:0,.	0:76:76,.:76:2706:.:.:0,.	0:84:55,29:55:1930:29:1000:0,-83.7061	0:33:23,10:23:797:10:370:0,-38.4065	1:71:34,37:34:1219:37:1347:-11.5255,0	0:54:41,13:41:1435:13:467:0,-87.1108	0:58:32,26:32:1087:26:926:0,-14.4735	0:84:77,7:77:2717:7:236:0,-223.306
BDIQ01000020.1	181810	.	G	A	2930.69	.	DPB=28;EPPR=5.80219;GTI=0;MQMR=255;NS=1;NUMALT=0;ODDS=0;PAIREDR=1;PQR=0;PRO=0;QR=968;RO=28;RPPR=3.0103;SRF=0;SRP=0;SRR=0;DP=542;AB=0;ABP=0;AF=0;AO=15;CIGAR=1X;DPRA=0;EPP=10.1038;LEN=1;MEANALT=2;MQM=255;PAIRED=1;PAO=0;PQA=0;QA=541;RPL=6;RPP=4.31318;RPR=9;RUN=1;SAF=9;SAP=4.31318;SAR=6;TYPE=snp;technology.illumina=1;AN=9;AC=5	GT:DP:AD:RO:QR:AO:QA:GL	0:28:28,.:28:968:.:.:0,.	0:21:20,.:20:675:.:.:0,.	0:69:67,.:67:2401:.:.:0,.	1:91:0,91:0:0:91:3228:-290.875,0	1:55:0,55:0:0:55:1880:-169.542,0	1:92:0,92:0:0:92:3294:-296.818,0	1:59:22,37:22:802:37:1256:-40.8349,0	1:71:21,50:21:686:50:1767:-97.3167,0	0:56:40,15:40:1325:15:541:0,-70.5397
BDIQ01000020.1	181834	.	G	A	3543.27	.	DPB=29;EPPR=4.88226;GTI=0;MQMR=255;NS=1;NUMALT=0;ODDS=0;PAIREDR=1;PQR=0;PRO=0;QR=991;RO=29;RPPR=12.0706;SRF=0;SRP=0;SRR=0;DP=585;AB=0;ABP=0;AF=0;AO=19;CIGAR=1X;DPRA=0;EPP=5.8675;LEN=1;MEANALT=1;MQM=255;PAIRED=1;PAO=0;PQA=0;QA=693;RPL=10;RPP=3.12459;RPR=9;RUN=1;SAF=9;SAP=3.12459;SAR=10;TYPE=snp;technology.illumina=1;AN=9;AC=5	GT:DP:AD:RO:QR:AO:QA:GL	0:29:29,.:29:991:.:.:0,.	0:18:17,.:17:597:.:.:0,.	0:67:67,.:67:2345:.:.:0,.	1:105:0,105:0:0:105:3812:-343.443,0	1:59:0,59:0:0:59:2118:-190.979,0	1:113:0,113:0:0:113:3987:-359.183,0	1:65:20,45:20:708:45:1600:-80.2816,0	1:68:16,52:16:553:52:1888:-120.167,0	0:61:42,19:42:1456:19:693:0,-68.6519
BDIQ01000020.1	181867	.	A	G	1569.34	.	DPB=28;EPPR=10.7656;GTI=0;MQMR=255;NS=1;NUMALT=0;ODDS=0;PAIREDR=1;PQR=0;PRO=0;QR=1006;RO=28;RPPR=5.80219;SRF=9;SRP=3.0103;SRR=9;DP=568;AB=0;ABP=0;AF=0;AO=13;CIGAR=1X;DPRA=0;EPP=4.51363;LEN=1;MEANALT=1;MQM=255;PAIRED=1;PAO=0;PQA=0;QA=413;RPL=11;RPP=16.5402;RPR=2;RUN=1;SAF=8;SAP=4.51363;SAR=5;TYPE=snp;technology.illumina=1;AN=9;AC=4	GT:DP:AD:RO:QR:AO:QA:GL	0:28:28,.:28:1006:.:.:0,.	0:20:18,2:18:654:2:74:0,-52.1933	0:76:76,.:76:2663:.:.:0,.	1:107:34,73:34:1220:73:2528:-117.707,0	1:58:15,43:15:514:43:1534:-91.8141,0	1:110:30,80:30:1003:80:2766:-158.681,0	1:59:23,36:23:774:36:1219:-40.0521,0	0:58:33,25:33:1186:25:843:0,-30.8922	0:52:39,13:39:1367:13:413:0,-85.8928
BDIQ01000020.1	181876	.	G	A	1915.21	.	DPB=33;EPPR=10.9724;GTI=0;MQMR=255;NS=1;NUMALT=0;ODDS=0;PAIREDR=1;PQR=0;PRO=0;QR=1172;RO=33;RPPR=8.34028;SRF=8;SRP=4.74748;SRR=12;DP=638;AB=0;ABP=0;AF=0;AO=10;CIGAR=1X;DPRA=0;EPP=3.87889;LEN=1;MEANALT=1;MQM=255;PAIRED=1;PAO=0;PQA=0;QA=347;RPL=8;RPP=10.8276;RPR=2;RUN=1;SAF=6;SAP=3.87889;SAR=4;TYPE=snp;technology.illumina=1;AN=9;AC=4	GT:DP:AD:RO:QR:AO:QA:GL	0:33:33,.:33:1172:.:.:0,.	0:22:20,2:20:699:2:74:0,-56.2295	0:90:90,.:90:3227:.:.:0,.	1:123:32,91:32:1133:91:3289:-194.047,0	1:67:13,54:13:454:54:1906:-130.684,0	1:122:38,84:38:1336:84:3022:-151.748,0	1:63:26,37:26:928:37:1299:-33.3842,0	0:63:35,28:35:1235:28:956:0,-25.1214	0:55:45,10:45:1588:10:347:0,-111.696
BDIQ01000020.1	181882	.	T	A	1832.51	.	DPB=32;EPPR=7.35324;GTI=0;MQMR=255;NS=1;NUMALT=0;ODDS=0;PAIREDR=1;PQR=0;PRO=0;QR=1118;RO=32;RPPR=5.45321;SRF=8;SRP=4.74748;SRR=12;DP=637;AB=0;ABP=0;AF=0;AO=10;CIGAR=1X;DPRA=0;EPP=3.0103;LEN=1;MEANALT=1;MQM=255;PAIRED=1;PAO=0;PQA=0;QA=352;RPL=8;RPP=10.8276;RPR=2;RUN=1;SAF=5;SAP=3.0103;SAR=5;TYPE=snp;technology.illumina=1;AN=9;AC=4	GT:DP:AD:RO:QR:AO:QA:GL	0:32:32,.:32:1118:.:.:0,.	0:22:20,2:20:703:2:74:0,-56.5915	0:92:92,.:92:3285:.:.:0,.	1:125:34,91:34:1198:91:3252:-184.865,0	1:68:11,56:11:384:56:1978:-143.469,0	1:122:36,86:36:1291:86:3062:-159.387,0	1:60:22,38:22:763:38:1318:-49.95,0	0:58:31,27:31:1112:27:960:0,-13.6832	0:58:48,10:48:1680:10:352:0,-119.518
BDIQ01000020.1	181900	.	A	G	3988.41	.	DPB=29;EPPR=9.07545;GTI=0;MQMR=255;NS=1;NUMALT=0;ODDS=0;PAIREDR=1;PQR=0;PRO=0;QR=1036;RO=29;RPPR=6.67934;SRF=6;SRP=7.35324;SRR=12;DP=621;AB=0;ABP=0;AF=0;AO=13;CIGAR=1X;DPRA=0;EPP=4.51363;LEN=1;MEANALT=1;MQM=255;PAIRED=1;PAO=0;PQA=0;QA=446;RPL=7;RPP=3.17734;RPR=6;RUN=1;SAF=5;SAP=4.51363;SAR=8;TYPE=snp;technology.illumina=1;AN=9;AC=5	GT:DP:AD:RO:QR:AO:QA:GL	0:29:29,.:29:1036:.:.:0,.	0:20:18,2:18:642:2:74:0,-51.1067	0:75:75,.:75:2642:.:.:0,.	1:128:0,128:0:0:128:4487:-404.181,0	1:77:0,77:0:0:77:2695:-242.9,0	1:123:0,123:0:0:123:4237:-381.674,0	1:61:14,47:14:480:47:1599:-100.707,0	1:56:9,47:9:319:47:1657:-120.418,0	0:52:39,13:39:1361:13:446:0,-82.3559
BDIQ01000020.1	181938	.	C	T	2792.49	.	DPB=30;EPPR=7.64277;GTI=0;MQMR=255;NS=1;NUMALT=0;ODDS=0;PAIREDR=1;PQR=0;PRO=0;QR=1039;RO=30;RPPR=31.9633;SRF=4;SRP=7.18621;SRR=9;DP=565;AB=0;ABP=0;AF=0;AO=11;CIGAR=1X;DPRA=0;EPP=4.78696;LEN=1;MEANALT=1;MQM=255;PAIRED=1;PAO=0;PQA=0;QA=374;RPL=1;RPP=19.0002;RPR=10;RUN=1;SAF=8;SAP=7.94546;SAR=3;TYPE=snp;technology.illumina=1;AN=9;AC=5	GT:DP:AD:RO:QR:AO:QA:GL	0:30:30,.:30:1039:.:.:0,.	0:16:15,.:15:495:.:.:0,.	0:60:60,.:60:2140:.:.:0,.	1:113:13,100:13:450:100:3604:-283.874,0	1:73:5,68:5:175:68:2425:-202.507,0	1:96:14,82:14:471:82:2899:-218.537,0	1:56:18,38:18:612:38:1270:-59.2142,0	1:64:19,45:19:684:45:1593:-81.804,0	0:57:46,11:46:1637:11:374:0,-113.686
BDIQ01000020.1	182070	.	T	A	3648.6	.	DPB=29;EPPR=9.07545;GTI=0;MQMR=255;NS=1;NUMALT=0;ODDS=0;PAIREDR=1;PQR=0;PRO=0;QR=1032;RO=29;RPPR=24.6501;SRF=0;SRP=7.35324;SRR=2;DP=647;AB=0;ABP=0;AF=0;AO=21;CIGAR=1X;DPRA=0;EPP=8.07707;LEN=1;MEANALT=1;MQM=255;PAIRED=0.952381;PAO=0;PQA=0;QA=735;RPL=10;RPP=3.1137;RPR=11;RUN=1;SAF=11;SAP=3.1137;SAR=10;TYPE=snp;technology.illumina=1;AN=9;AC=5	GT:DP:AD:RO:QR:AO:QA:GL	0:29:29,.:29:1032:.:.:0,.	0:16:16,.:16:569:.:.:0,.	0:44:44,.:44:1606:.:.:0,.	1:100:2,98:2:51:98:3527:-312.945,0	1:109:2,107:2:74:107:3863:-341.001,0	1:117:2,115:2:74:115:4181:-369.624,0	1:82:20,62:20:722:62:2188:-131.932,0	1:73:12,61:12:410:61:2171:-158.504,0	0:77:56,21:56:1979:21:735:0,-111.963
BDIQ01000020.1	182077	.	A	G	3510.74	.	DPB=26;EPPR=8.35546;GTI=0;MQMR=255;NS=1;NUMALT=0;ODDS=0;PAIREDR=1;PQR=0;PRO=0;QR=950;RO=26;RPPR=15.0369;SRF=0;SRP=0;SRR=0;DP=655;AB=0;ABP=0;AF=0;AO=24;CIGAR=1X;DPRA=0;EPP=8.80089;LEN=1;MEANALT=1;MQM=255;PAIRED=0.958333;PAO=0;PQA=0;QA=828;RPL=9;RPP=6.26751;RPR=15;RUN=1;SAF=11;SAP=3.37221;SAR=13;TYPE=snp;technology.illumina=1;AN=9;AC=5	GT:DP:AD:RO:QR:AO:QA:GL	0:26:26,.:26:950:.:.:0,.	0:16:16,.:16:588:.:.:0,.	0:51:50,.:50:1778:.:.:0,.	1:104:0,104:0:0:104:3645:-328.4,0	1:108:0,108:0:0:108:3849:-346.766,0	1:111:0,111:0:0:111:3960:-356.757,0	1:84:18,66:18:648:66:2249:-144.071,0	1:72:7,65:7:224:65:2260:-183.268,0	0:83:59,24:59:1996:24:828:0,-105.113
BDIQ01000020.1	182089	.	G	A	3310.28	.	DPB=26;EPPR=11.3621;GTI=0;MQMR=255;NS=1;NUMALT=0;ODDS=0;PAIREDR=1;PQR=0;PRO=0;QR=954;RO=26;RPPR=8.35546;SRF=0;SRP=0;SRR=0;DP=649;AB=0;ABP=0;AF=0;AO=24;CIGAR=1X;DPRA=0;EPP=8.80089;LEN=1;MEANALT=1;MQM=255;PAIRED=0.958333;PAO=0;PQA=0;QA=864;RPL=8;RPP=8.80089;RPR=16;RUN=1;SAF=10;SAP=4.45795;SAR=14;TYPE=snp;technology.illumina=1;AN=9;AC=5	GT:DP:AD:RO:QR:AO:QA:GL	0:26:26,.:26:954:.:.:0,.	0:16:16,.:16:588:.:.:0,.	0:57:57,.:57:2046:.:.:0,.	1:98:0,98:0:0:98:3572:-321.844,0	1:105:1,104:1:37:104:3712:-330.737,0	1:108:2,106:2:74:106:3796:-334.968,0	1:86:21,65:21:753:65:2314:-140.487,0	1:66:10,56:10:333:56:1966:-146.988,0	0:87:63,24:63:2143:24:864:0,-115.09
BDIQ01000020.1	182142	.	C	T	3622.43	.	DPB=29;EPPR=4.88226;GTI=0;MQMR=255;NS=1;NUMALT=0;ODDS=0;PAIREDR=1;PQR=0;PRO=0;QR=1059;RO=29;RPPR=3.68421;SRF=0;SRP=0;SRR=0;DP=695;AB=0;ABP=0;AF=0;AO=18;CIGAR=1X;DPRA=0;EPP=7.35324;LEN=1;MEANALT=2;MQM=255;PAIRED=0.944444;PAO=0;PQA=0;QA=596;RPL=14;RPP=15.074;RPR=4;RUN=1;SAF=6;SAP=7.35324;SAR=12;TYPE=snp;technology.illumina=1;AN=9;AC=5	GT:DP:AD:RO:QR:AO:QA:GL	0:29:29,.:29:1059:.:.:0,.	0:23:23,.:23:820:.:.:0,.	0:79:79,.:79:2806:.:.:0,.	1:108:0,108:0:0:108:3775:-340.1,0	1:114:0,114:0:0:114:4085:-368.008,0	1:111:0,111:0:0:111:3940:-354.955,0	1:80:19,61:19:699:61:2207:-135.714,0	1:66:15,51:15:486:51:1802:-118.469,0	0:85:66,18:66:2212:18:596:0,-145.451
BDIQ01000020.1	182174	.	T	C	2936.88	.	DPB=30;EPPR=17.1973;GTI=0;MQMR=255;NS=1;NUMALT=0;ODDS=0;PAIREDR=1;PQR=0;PRO=0;QR=1083;RO=30;RPPR=3.29983;SRF=0;SRP=0;SRR=0;DP=548;AB=0;ABP=0;AF=0;AO=13;CIGAR=1X;DPRA=0;EPP=3.17734;LEN=1;MEANALT=1;MQM=255;PAIRED=1;PAO=0;PQA=0;QA=454;RPL=3;RPP=11.1951;RPR=10;RUN=1;SAF=5;SAP=4.51363;SAR=8;TYPE=snp;technology.illumina=1;AN=9;AC=5	GT:DP:AD:RO:QR:AO:QA:GL	0:30:30,.:30:1083:.:.:0,.	0:17:17,.:17:629:.:.:0,.	0:68:68,.:68:2383:.:.:0,.	1:96:0,96:0:0:96:3404:-306.715,0	1:76:0,76:0:0:76:2657:-239.48,0	1:79:0,79:0:0:79:2781:-250.642,0	1:62:20,42:20:730:42:1479:-67.3971,0	1:49:13,36:13:458:36:1220:-68.5666,0	0:71:58,13:58:2032:13:454:0,-142.021
BDIQ01000020.1	376173	.	A	G	2825.6	.	DPB=203;EPPR=61.8766;GTI=0;MQMR=255;NS=1;NUMALT=0;ODDS=0;PAIREDR=1;PQR=0;PRO=0;QR=7104;RO=202;RPPR=238.475;SRF=0;SRP=0;SRR=0;DP=1567;AB=0;ABP=0;AF=0;AO=44;CIGAR=1X;DPRA=0;EPP=3.20771;LEN=1;MEANALT=2;MQM=255;PAIRED=1;PAO=0;PQA=0;QA=1493;RPL=36;RPP=41.702;RPR=8;RUN=1;SAF=15;SAP=12.6832;SAR=29;TYPE=snp;technology.illumina=1;AN=9;AC=4	GT:DP:AD:RO:QR:AO:QA:GL	0:203:202,.:202:7104:.:.:0,.	0:56:55,.:55:1945:.:.:0,.	0:410:410,.:410:14673:.:.:0,.	1:70:0,70:0:0:70:2362:-212.917,0	1:73:0,73:0:0:73:2614:-235.618,0	1:96:0,95:0:0:95:3234:-291.031,0	1:274:119,153:119:4104:153:5149:-94.0425,0	0:234:169,63:169:5659:63:2180:0,-313.101	0:151:103,44:103:3517:44:1493:0,-182.163
BDIQ01000020.1	418301	.	A	G	1785.05	.	DPB=55;EPPR=27.6861;GTI=0;MQMR=255;NS=1;NUMALT=0;ODDS=0;PAIREDR=1;PQR=0;PRO=0;QR=1964;RO=55;RPPR=76.0113;SRF=25;SRP=28.2974;SRR=6;DP=486;AB=0;ABP=0;AF=0;AO=8;CIGAR=1X;DPRA=0;EPP=7.35324;LEN=1;MEANALT=1;MQM=255;PAIRED=1;PAO=0;PQA=0;QA=263;RPL=0;RPP=20.3821;RPR=8;RUN=1;SAF=6;SAP=7.35324;SAR=2;TYPE=snp;technology.illumina=1;AN=9;AC=4	GT:DP:AD:RO:QR:AO:QA:GL	0:55:55,.:55:1964:.:.:0,.	0:34:31,2:31:1083:2:74:0,-90.8595	0:93:93,.:93:3297:.:.:0,.	1:48:0,48:0:0:48:1650:-148.844,0	1:41:0,41:0:0:41:1503:-135.637,0	1:63:0,63:0:0:63:2197:-198.079,0	1:58:21,35:21:723:35:1103:-34.1736,0	0:46:27,19:27:966:19:660:0,-27.5504	0:48:40,8:40:1283:8:263:0,-91.792
BDIQ01000020.1	451056	.	T	G	653701	.	DPB=17;EPPR=3.73412;GTI=0;MQMR=255;NS=1;NUMALT=1;ODDS=58.045;PAIREDR=1;PQR=0;PRO=0;QR=103;RO=3;RPPR=3.73412;SRF=1;SRP=3.73412;SRR=2;DP=261;AB=0;ABP=0;AF=1;AO=32;CIGAR=1X;DPRA=0;EPP=64.083;LEN=1;MEANALT=1;MQM=255;PAIRED=1;PAO=0;PQA=0;QA=959;RPL=32;RPP=72.4974;RPR=0;RUN=1;SAF=1;SAP=64.083;SAR=31;TYPE=snp;technology.illumina=1;AN=9;AC=9	GT:DP:AD:RO:QR:AO:QA:GL	1:17:3,14:3:103:14:443:-30.5731,0	1:17:1,16:1:37:16:536:-44.875,0	1:27:1,26:1:37:26:837:-71.9519,0	1:23:4,19:4:148:19:610:-41.5311,0	1:28:3,25:3:111:25:801:-62.0504,0	1:30:3,27:3:111:27:882:-69.3467,0	1:47:10,37:10:331:37:1200:-78.2033,0	1:40:6,34:6:214:34:1101:-79.7972,0	1:32:0,32:0:0:32:959:-86.6097,0
BDIQ01000020.1	463161	.	C	T	130704	.	DPB=31;EPPR=8.61041;GTI=0;MQMR=255;NS=1;NUMALT=1;ODDS=51.0167;PAIREDR=0.947368;PQR=0;PRO=0;QR=618;RO=19;RPPR=3.12459;SRF=8;SRP=4.03889;SRR=11;DP=518;AB=0;ABP=0;AF=0;AO=18;CIGAR=1X;DPRA=0;EPP=10.7311;LEN=1;MEANALT=1;MQM=255;PAIRED=1;PAO=0;PQA=0;QA=623;RPL=18;RPP=42.0968;RPR=0;RUN=1;SAF=13;SAP=10.7311;SAR=5;TYPE=snp;technology.illumina=1;AN=9;AC=1	GT:DP:AD:RO:QR:AO:QA:GL	0:31:19,12:19:618:12:408:0,-18.8853	1:27:10,17:10:302:17:530:-20.5298,0	0:64:38,26:38:1248:26:899:0,-31.3927	0:74:53,21:53:1734:21:724:0,-90.8824	0:44:32,12:32:934:12:416:0,-46.5652	0:57:43,14:43:1445:14:500:0,-85.0289	0:73:51,22:51:1783:22:806:0,-87.9132	0:95:86,8:86:2782:8:280:0,-225.166	0:53:35,18:35:1207:18:623:0,-52.5587
BDIQ01000020.1	503269	.	C	T	4597.26	.	DPB=72;EPPR=5.48761;GTI=0;MQMR=255;NS=1;NUMALT=0;ODDS=0;PAIREDR=1;PQR=0;PRO=0;QR=2578;RO=71;RPPR=6.71098;SRF=29;SRP=16.2459;SRR=13;DP=899;AB=0;ABP=0;AF=0;AO=27;CIGAR=1X;DPRA=0;EPP=3.09072;LEN=1;MEANALT=1;MQM=255;PAIRED=1;PAO=0;PQA=0;QA=985;RPL=9;RPP=9.52472;RPR=18;RUN=1;SAF=20;SAP=16.6021;SAR=7;TYPE=snp;technology.illumina=1;AN=9;AC=3	GT:DP:AD:RO:QR:AO:QA:GL	0:72:71,.:71:2578:.:.:0,.	0:45:42,3:42:1457:3:111:0,-121.117	0:151:151,.:151:5410:.:.:0,.	1:98:0,98:0:0:98:3519:-317.069,0	1:69:0,69:0:0:69:2435:-219.503,0	1:150:2,148:2:74:148:5243:-465.194,0	0:134:78,55:78:2722:55:1822:0,-81.0185	0:77:48,29:48:1697:29:980:0,-64.5456	0:103:76,27:76:2695:27:985:0,-153.89
BDIQ01000020.1	503377	.	C	T	5933.21	.	DPB=119;EPPR=5.21827;GTI=0;MQMR=255;NS=1;NUMALT=0;ODDS=0;PAIREDR=1;PQR=0;PRO=0;QR=4239;RO=119;RPPR=18.3566;SRF=0;SRP=0;SRR=0;DP=1235;AB=0;ABP=0;AF=0;AO=34;CIGAR=1X;DPRA=0;EPP=3.26577;LEN=1;MEANALT=1;MQM=255;PAIRED=1;PAO=0;PQA=0;QA=1165;RPL=20;RPP=5.30951;RPR=14;RUN=1;SAF=14;SAP=5.30951;SAR=20;TYPE=snp;technology.illumina=1;AN=9;AC=3	GT:DP:AD:RO:QR:AO:QA:GL	0:119:119,.:119:4239:.:.:0,.	0:45:44,.:44:1540:.:.:0,.	0:226:226,.:226:8042:.:.:0,.	1:133:0,133:0:0:133:4707:-423.984,0	1:100:0,100:0:0:100:3619:-326.072,0	1:186:0,186:0:0:186:6661:-599.848,0	0:163:83,80:83:2865:80:2854:0,-0.978431	0:142:80,62:80:2701:62:2166:0,-48.1383	0:121:87,34:87:3053:34:1165:0,-169.928
BDIQ01000020.1	504734	.	T	C	1996.95	.	DPB=24;EPPR=6.26751;GTI=0;MQMR=255;NS=1;NUMALT=0;ODDS=0;PAIREDR=1;PQR=0;PRO=0;QR=868;RO=24;RPPR=6.26751;SRF=4;SRP=3.0103;SRR=4;DP=335;AB=0;ABP=0;AF=1;AO=14;CIGAR=1X;DPRA=0;EPP=5.49198;LEN=1;MEANALT=1;MQM=255;PAIRED=1;PAO=0;PQA=0;QA=477;RPL=2;RPP=18.5208;RPR=12;RUN=1;SAF=9;SAP=5.49198;SAR=5;TYPE=snp;technology.illumina=1;AN=9;AC=5	GT:DP:AD:RO:QR:AO:QA:GL	0:24:24,.:24:868:.:.:0,.	0:10:8,2:8:278:2:70:0,-18.7175	0:52:52,.:52:1855:.:.:0,.	1:60:0,60:0:0:60:2093:-188.719,0	1:37:0,37:0:0:37:1324:-119.518,0	1:67:0,67:0:0:67:2301:-207.433,0	0:33:16,17:16:549:17:545:0,-0.382537	1:31:15,16:15:535:16:547:-1.06521,0	1:21:7,14:7:255:14:477:-19.9564,0
BDIQ01000020.1	513428	.	T	C	6075.54	.	DPB=104;EPPR=19.3799;GTI=0;MQMR=255;NS=1;NUMALT=0;ODDS=0;PAIREDR=1;PQR=0;PRO=0;QR=3671;RO=104;RPPR=3.0103;SRF=44;SRP=8.98702;SRR=61;DP=1217;AB=0;ABP=0;AF=0;AO=47;CIGAR=1X;DPRA=0;EPP=27.4509;LEN=1;MEANALT=2;MQM=255;PAIRED=0.978723;PAO=0;PQA=0;QA=1560;RPL=28;RPP=6.75262;RPR=19;RUN=1;SAF=25;SAP=3.42611;SAR=22;TYPE=snp;technology.illumina=1;AN=9;AC=4	GT:DP:AD:RO:QR:AO:QA:GL	0:104:104,.:104:3671:.:.:0,.	0:111:105,6:105:3721:6:222:0,-314.894	0:170:169,.:169:5926:.:.:0,.	1:134:0,134:0:0:134:4711:-424.342,0	1:113:0,113:0:0:113:3955:-356.3,0	1:196:0,196:0:0:196:6833:-615.319,0	1:143:52,91:52:1771:91:3156:-124.656,0	0:96:54,41:54:1762:41:1382:0,-34.1905	0:150:102,47:102:3509:47:1560:0,-175.424
BDIQ01000020.1	514356	.	G	A	8034.83	.	DPB=158;EPPR=3.02413;GTI=0;MQMR=255;NS=1;NUMALT=0;ODDS=0;PAIREDR=1;PQR=0;PRO=0;QR=5392;RO=157;RPPR=3.68802;SRF=0;SRP=0;SRR=0;DP=1838;AB=0;ABP=0;AF=0;AO=66;CIGAR=1X;DPRA=0;EPP=5.11597;LEN=1;MEANALT=3;MQM=255;PAIRED=0.984848;PAO=0;PQA=0;QA=2209;RPL=39;RPP=7.74806;RPR=27;RUN=1;SAF=30;SAP=4.19474;SAR=36;TYPE=snp;technology.illumina=1;AN=9;AC=4	GT:DP:AD:RO:QR:AO:QA:GL	0:158:157,.:157:5392:.:.:0,.	0:139:136,.:136:4696:.:.:0,.	0:268:268,.:268:9383:.:.:0,.	1:189:0,188:0:0:188:6637:-597.542,0	1:161:0,161:0:0:161:5648:-508.671,0	1:257:0,257:0:0:257:8971:-807.739,0	1:251:93,157:93:3148:157:5265:-190.528,0	0:201:112,89:112:3745:89:2996:0,-67.4077	0:214:146,66:146:4997:66:2209:0,-250.93
BDIQ01000020.1	553340	.	T	C	17291.1	.	DPB=180;EPPR=28.5372;GTI=0;MQMR=255;NS=1;NUMALT=0;ODDS=0;PAIREDR=0.988889;PQR=0;PRO=0;QR=6377;RO=180;RPPR=3.78238;SRF=0;SRP=7.35324;SRR=2;DP=4174;AB=0;ABP=0;AF=0;AO=189;CIGAR=1X;DPRA=0;EPP=14.0515;LEN=1;MEANALT=2;MQM=255;PAIRED=0.994709;PAO=0;PQA=0;QA=6585;RPL=114;RPP=20.4855;RPR=75;RUN=1;SAF=51;SAP=89.9726;SAR=138;TYPE=snp;technology.illumina=1;AN=9;AC=4	GT:DP:AD:RO:QR:AO:QA:GL	0:180:180,.:180:6377:.:.:0,.	0:117:112,.:112:3965:.:.:0,.	0:565:561,.:561:19377:.:.:0,.	1:565:2,563:2:74:563:19713:-1767.49,0	1:389:0,389:0:0:389:13394:-1205.8,0	1:503:0,502:0:0:502:17281:-1555.36,0	1:637:272,365:272:8982:365:12534:-319.693,0	0:623:367,252:367:12853:252:8681:0,-375.487	0:595:405,189:405:14186:189:6585:0,-684.092
BDIQ01000020.1	562797	.	G	A	928921	.	DPB=24;EPPR=4.45795;GTI=0;MQMR=255;NS=1;NUMALT=0;ODDS=0;PAIREDR=1;PQR=0;PRO=0;QR=870;RO=24;RPPR=3.0103;SRF=0;SRP=0;SRR=0;DP=250;AB=0;ABP=0;AF=0;AO=10;CIGAR=1X;DPRA=0;EPP=6.48466;LEN=1;MEANALT=1;MQM=255;PAIRED=1;PAO=0;PQA=0;QA=316;RPL=6;RPP=3.87889;RPR=4;RUN=1;SAF=5;SAP=3.0103;SAR=5;TYPE=snp;technology.illumina=1;AN=9;AC=3	GT:DP:AD:RO:QR:AO:QA:GL	0:24:24,.:24:870:.:.:0,.	0:16:16,.:16:536:.:.:0,.	0:42:42,.:42:1532:.:.:0,.	1:30:0,30:0:0:30:1068:-96.476,0	1:20:0,20:0:0:20:699:-63.2595,0	1:28:0,28:0:0:28:1028:-92.8871,0	0:38:21,17:21:709:17:592:0,-10.5194	0:24:15,9:15:524:9:260:0,-23.8204	0:28:18,10:18:604:10:316:0,-25.9396
BDIQ01000020.1	565042	.	C	T	3421.39	.	DPB=41;EPPR=9.41879;GTI=0;MQMR=255;NS=1;NUMALT=0;ODDS=0;PAIREDR=1;PQR=0;PRO=0;QR=1406;RO=41;RPPR=7.30028;SRF=0;SRP=0;SRR=0;DP=794;AB=0;ABP=0;AF=0;AO=38;CIGAR=1X;DPRA=0;EPP=3.9246;LEN=1;MEANALT=1;MQM=255;PAIRED=1;PAO=0;PQA=0;QA=1328;RPL=21;RPP=3.9246;RPR=17;RUN=1;SAF=24;SAP=8.7247;SAR=14;TYPE=snp;technology.illumina=1;AN=9;AC=4	GT:DP:AD:RO:QR:AO:QA:GL	0:41:41,.:41:1406:.:.:0,.	0:41:40,.:40:1373:.:.:0,.	0:98:98,.:98:3369:.:.:0,.	1:103:0,103:0:0:103:3671:-330.746,0	1:73:0,73:0:0:73:2560:-230.751,0	1:108:0,108:0:0:108:3858:-347.577,0	1:113:51,62:51:1766:62:2140:-33.6589,0	0:85:53,32:53:1815:32:1149:0,-59.9234	0:132:94,38:94:3263:38:1328:0,-174.148
BDIQ01000020.1	565888	.	T	A	689983	.	DPB=29;EPPR=9.07545;GTI=0;MQMR=255;NS=1;NUMALT=0;ODDS=0;PAIREDR=0.965517;PQR=0;PRO=0;QR=1016;RO=29;RPPR=4.88226;SRF=0;SRP=0;SRR=0;DP=250;AB=0;ABP=0;AF=0;AO=6;CIGAR=1X;DPRA=0;EPP=4.45795;LEN=1;MEANALT=1;MQM=255;PAIRED=1;PAO=0;PQA=0;QA=182;RPL=3;RPP=3.0103;RPR=3;RUN=1;SAF=3;SAP=3.0103;SAR=3;TYPE=snp;technology.illumina=1;AN=9;AC=3	GT:DP:AD:RO:QR:AO:QA:GL	0:29:29,.:29:1016:.:.:0,.	0:10:10,.:10:346:.:.:0,.	0:56:56,.:56:1996:.:.:0,.	1:23:0,23:0:0:23:799:-72.2574,0	1:21:0,21:0:0:21:705:-63.7857,0	1:20:0,20:0:0:20:665:-60.1825,0	0:26:14,11:14:471:11:339:0,-11.906	0:24:15,9:15:508:9:299:0,-18.8164	0:41:35,6:35:1122:6:182:0,-84.6172
BDIQ01000020.1	566842	.	A	T	1590.52	.	DPB=26;EPPR=6.01695;GTI=0;MQMR=255;NS=1;NUMALT=0;ODDS=0;PAIREDR=1;PQR=0;PRO=0;QR=954;RO=26;RPPR=6.01695;SRF=0;SRP=0;SRR=0;DP=298;AB=0;ABP=0;AF=0;AO=16;CIGAR=1X;DPRA=0;EPP=3.0103;LEN=1;MEANALT=1;MQM=255;PAIRED=1;PAO=0;PQA=0;QA=569;RPL=12;RPP=11.6962;RPR=4;RUN=1;SAF=8;SAP=3.0103;SAR=8;TYPE=snp;technology.illumina=1;AN=9;AC=5	GT:DP:AD:RO:QR:AO:QA:GL	0:26:26,.:26:954:.:.:0,.	0:11:11,.:11:380:.:.:0,.	0:32:32,.:32:1126:.:.:0,.	1:50:0,50:0:0:50:1772:-159.834,0	1:34:0,34:0:0:34:1248:-112.687,0	1:50:0,50:0:0:50:1805:-162.811,0	1:42:17,25:17:617:25:859:-21.7607,0	1:15:6,9:6:218:9:310:-8.26111,0	0:38:22,16:22:745:16:569:0,-15.823
BDIQ01000020.1	566975	.	T	C	2438.11	.	DPB=39;EPPR=3.51141;GTI=0;MQMR=255;NS=1;NUMALT=0;ODDS=0;PAIREDR=1;PQR=0;PRO=0;QR=1407;RO=39;RPPR=4.40227;SRF=15;SRP=11.386;SRR=6;DP=555;AB=0;ABP=0;AF=0;AO=19;CIGAR=1X;DPRA=0;EPP=8.61041;LEN=1;MEANALT=1;MQM=255;PAIRED=1;PAO=0;PQA=0;QA=668;RPL=7;RPP=5.8675;RPR=12;RUN=1;SAF=11;SAP=4.03889;SAR=8;TYPE=snp;technology.illumina=1;AN=9;AC=4	GT:DP:AD:RO:QR:AO:QA:GL	0:39:39,.:39:1407:.:.:0,.	0:24:21,3:21:709:3:88:0,-55.9343	0:83:83,.:83:3025:.:.:0,.	1:77:0,77:0:0:77:2663:-240.016,0	1:44:0,43:0:0:43:1538:-138.515,0	1:79:0,79:0:0:79:2754:-248.209,0	1:73:34,39:34:1195:39:1331:-12.2298,0	0:58:32,26:32:1135:26:930:0,-18.447	0:78:59,19:59:2080:19:668:0,-127.081
[truncated: 7,087 more rows]

## Sheet: SNP plant genotype CM4574
Supplementary Table 10. SNP calls. Table from VCF file conatining only SNP positions and only positions sequenced in all the samples. Treatments from host plant genotype CM4574.
[truncated: 2,946 more rows]

## Sheet: SNP plant genotype BRA337
Supplementary Table 11. SNP calls. Table from VCF file conatining only SNP positions and only positions sequenced in all the samples. Treatments from host plant genotype BRA337.
[truncated: 1,256 more rows]
